# Supplementary material for: Global burden, subtype, risk factors and etiological analysis of enteric infections from 1990-2021: population based study
Source: Front Cell Infect Microbiol. 2025 Mar 20;15:1527765. doi: 10.3389/fcimb.2025.1527765 (PMC11965617; doi:10.3389/fcimb.2025.1527765)
Supplement: Supplementary file 6 [file DataSheet1.zip]

Archive with 59 entries (59 files):
- Table S59.xlsx
- Table S1.xlsx
- Table S2.xlsx
- Table S3.xlsx
- Table S4.xlsx
- Table S5.xlsx
- Table S6.xlsx
- Table S7.xlsx
- Table S8.xlsx
- Table S9.xlsx
- Table S10.xlsx
- Table S11.xlsx
- Table S12.xlsx
- Table S13.xlsx
- Table S14.xlsx
- Table S15.xlsx
- Table S16.xlsx
- Table S17.xlsx
- Table S18.xlsx
- Table S19.xlsx
- Table S20.xlsx
- Table S21.xlsx
- Table S22.xlsx
- Table S23.xlsx
- Table S24.xlsx
- Table S25.xlsx
- Table S26.xlsx
- Table S27.xlsx
- Table S28.xlsx
- Table S29.xlsx
- Table S30.xlsx
- Table S31.xlsx
- Table S32.xlsx
- Table S33.xlsx
- Table S34.xlsx
- Table S35.xlsx
- Table S36.xlsx
- Table S37.xlsx
- Table S38.xlsx
- Table S39.xlsx
- Table S40.xlsx
- Table S41.xlsx
- Table S42.xlsx
- Table S43.xlsx
- Table S44.xlsx
- Table S45.xlsx
- Table S46.xlsx
- Table S47.xlsx
- Table S48.xlsx
- Table S49.xlsx
- Table S50.xlsx
- Table S51.xlsx
- Table S52.xlsx
- Table S53.xlsx
- Table S54.xlsx
- Table S55.xlsx
- Table S56.xlsx
- Table S57.xlsx
- Table S58.xlsx
