# Supplementary material for: Global burden, subtype, risk factors and etiological analysis of enteric infections from 1990-2021: population based study
Source: Front Cell Infect Microbiol. 2025 Mar 20;15:1527765. doi: 10.3389/fcimb.2025.1527765 (PMC11965617; doi:10.3389/fcimb.2025.1527765)
Supplement: Supplementary file 6 [file DataSheet1.zip › Table S59.xlsx]

## Sheet: Table S59
Supplementary Table 59: Changes in prevalence, incidence, deaths and DALYs number according to population-level determinants and causes in the globe and SDI regions from 1990 to 2021.
Location	Measure	Sex	Overll difference	Change due to Population-level determinants
				Aging	Population	Epidemiological change	Aging_percent	Population_ percent	Epidemiological change_percent
Global	Prevalence	Male	2984191	-3.02291e+06	1.23412e+07	-6.33409e+06	-101.3	413.55	-212.25
		Female	3787005	-3.08707e+06	1.29001e+07	-6.02606e+06	-81.52	340.64	-159.12
	Incidence	Male	325291159	-1.86828e+08	7.79663e+08	-2.67543e+08	-57.43	239.68	-82.25
		Female	364457536	-1.92885e+08	8.20445e+08	-2.63102e+08	-52.92	225.11	-72.19
	Deaths	Male	-990471	57562.3	499012	-1.54705e+06	-5.81	-50.38	156.19
		Female	-887920	60693.1	493491	-1.4421e+06	-6.84	-55.58	162.41
	DALYs	Male	-74653624	-1.39085e+07	3.15697e+07	-9.23149e+07	18.63	-42.29	123.66
		Female	-67856276	-1.28049e+07	2.91986e+07	-8.425e+07	18.87	-43.03	124.16
High SDI	Prevalence	Male	144999	-77126.8	291403	-69276.6	-53.19	200.97	-47.78
		Female	71130	-48863	282969	-162976	-68.7	397.82	-229.12
	Incidence	Male	8695923	-4.6923e+06	1.83451e+07	-4.95684e+06	-53.96	210.96	-57
		Female	3587881	-2.80266e+06	1.78952e+07	-1.15046e+07	-78.11	498.77	-320.65
	Deaths	Male	7613	3473.33	1516.06	2623.57	45.62	19.91	34.46
		Female	11440	4525.33	1861.84	5052.64	39.56	16.27	44.17
	DALYs	Male	34596	10944.6	73205.9	-49555	31.64	211.6	-143.24
		Female	87870	25188.7	67460.1	-4779.08	28.67	76.77	-5.44
High-middle SDI	Prevalence	Male	-726547	-321392	360582	-765737	44.24	-49.63	105.39
		Female	-613719	-303836	334285	-644167	49.51	-54.47	104.96
	Incidence	Male	-40330247	-1.99806e+07	2.29716e+07	-4.33212e+07	49.54	-56.96	107.42
		Female	-35211139	-1.90051e+07	2.14504e+07	-3.76564e+07	53.97	-60.92	106.94
	Deaths	Male	-19061	-266.48	3750.31	-22545.1	1.4	-19.68	118.28
		Female	-14168	248.76	3492.93	-17910.1	-1.76	-24.65	126.41
	DALYs	Male	-1806027	-366216	277770	-1.71758e+06	20.28	-15.38	95.1
		Female	-1549078	-338558	239419	-1.44994e+06	21.86	-15.46	93.6
Middle SDI	Prevalence	Male	-1231187	-1.0809e+06	2.90366e+06	-3.05394e+06	87.79	-235.84	248.05
		Female	-739224	-1.04135e+06	3.14983e+06	-2.84771e+06	140.87	-426.1	385.23
	Incidence	Male	-35965124	-6.59296e+07	1.84015e+08	-1.5405e+08	183.32	-511.65	428.33
		Female	-11946718	-6.38075e+07	2.00807e+08	-1.48946e+08	534.1	-1680.85	1246.75
	Deaths	Male	-190941	28214	69534.7	-288690	-14.78	-36.42	151.19
		Female	-178758	48419.9	80712.8	-307891	-27.09	-45.15	172.24
	DALYs	Male	-14901855	-2.49951e+06	4.30854e+06	-1.67109e+07	16.77	-28.91	112.14
		Female	-14326048	-2.46136e+06	4.5405e+06	-1.64052e+07	17.18	-31.69	114.51
Low-middle SDI	Prevalence	Male	996795	-932211	6.009e+06	-4.08e+06	-93.52	602.83	-409.31
		Female	1543480	-949857	6.77217e+06	-4.27883e+06	-61.54	438.76	-277.22
	Incidence	Male	119116686	-5.68292e+07	3.7863e+08	-2.02684e+08	-47.71	317.86	-170.16
		Female	147604230	-5.84057e+07	4.29717e+08	-2.23708e+08	-39.57	291.13	-151.56
	Deaths	Male	-546232	11044.6	303115	-860392	-2.02	-55.49	157.51
		Female	-523191	66456.5	341098	-930746	-12.7	-65.2	177.9
	DALYs	Male	-38490361	-6.66539e+06	1.78395e+07	-4.96644e+07	17.32	-46.35	129.03
		Female	-38385240	-6.28465e+06	1.87295e+07	-5.08301e+07	16.37	-48.79	132.42
Low SDI	Prevalence	Male	3799478	-184837	6.4811e+06	-2.49678e+06	-4.86	170.58	-65.71
		Female	3524282	-214125	6.40562e+06	-2.66721e+06	-6.08	181.76	-75.68
	Incidence	Male	273646163	-1.13827e+07	4.05567e+08	-1.20538e+08	-4.16	148.21	-44.05
		Female	260284826	-1.28751e+07	4.03326e+08	-1.30166e+08	-4.95	154.96	-50.01
	Deaths	Male	-241395	-51322.6	396655	-586727	21.26	-164.32	243.06
		Female	-182855	-32171.6	335810	-486494	17.59	-183.65	266.05
	DALYs	Male	-19451759	-4.92378e+06	2.83735e+07	-4.29014e+07	25.31	-145.87	220.55
		Female	-13651790	-3.87112e+06	2.25446e+07	-3.23253e+07	28.36	-165.14	236.78
