# Supplementary material for: Global burden, subtype, risk factors and etiological analysis of enteric infections from 1990-2021: population based study
Source: Front Cell Infect Microbiol. 2025 Mar 20;15:1527765. doi: 10.3389/fcimb.2025.1527765 (PMC11965617; doi:10.3389/fcimb.2025.1527765)
Supplement: Supplementary file 6 [file DataSheet1.zip › Table S1.xlsx]

## Sheet: Table S4
Supplementary table 4: Number and Age-standardised rates for diarrheal diseases in 1990 and 2021 for both sexes in the globe, 5 SDI regions, and 21 GBD regions.
		1990		2021		1990–2021
		All-ages cases	Age-standardized rates per 100,000	All-ages cases	Age-standardized rates per 100,000	Rate change in age-standardized rates
		N (95%UI)		N (95%UI)		N (95%UI)
Global	Prevalence	59546428 (52443992,67183809)	1043.56 (925.18,1171.6)	67276401 (61204855,74165979)	872.02 (793.53,964.24)	-0.16 (-0.21,-0.12)
	Incidence	3731355622 (3233424090,4226622902)	65466.27 (56954.84,73982.41)	4438577275 (3956867912,4980469023)	57586.1 (51072.53,64639.26)	-0.12 (-0.17,-0.06)
	Deaths	2932253 (2308355,3730011)	60.58 (46.34,79.9)	1165398 (793421,1618358)	15.42 (10.87,20.91)	-0.75 (-0.79,-0.7)
	DALYs	192420004 (154693791,227366821)	3337.13 (2684.15,3994.3)	58983817 (47248935,73219864)	834.18 (663.4,1041.11)	-0.75 (-0.79,-0.7)
Socio-demographic Index (SDI)
High SDI	Prevalence	2549815 (2140430,3026893)	326.97 (269.31,394.92)	2766818 (2453029,3108667)	278.28 (235.3,325.96)	-0.15 (-0.19,-0.11)
	Incidence	161475914 (133494077,191273826)	20689.81 (16749.3,24983.77)	173772769 (150689371,197291393)	17496.28 (14475.42,20574.72)	-0.15 (-0.19,-0.11)
	Deaths	7296 (6416,8260)	0.84 (0.73,0.97)	26789 (22378,29454)	1.13 (0.98,1.24)	0.35 (0.16,0.53)
	DALYs	571684 (459623,704559)	77.57 (61.87,95.79)	719264 (620674,841960)	56.5 (46.41,70.28)	-0.27 (-0.37,-0.19)
High-middle SDI	Prevalence	4057831 (3435862,4787004)	410.07 (344.78,486.18)	829329 (728318,942394)	246.02 (208.26,288.51)	-0.4 (-0.44,-0.36)
	Incidence	255785567 (212203737,302464624)	25845.86 (21357.63,30597.41)	53655850 (46067352,61882344)	16224.57 (13517.02,19111.19)	-0.37 (-0.41,-0.33)
	Deaths	46989 (36645,56615)	5.26 (4.09,6.33)	4823 (3684,6009)	1.09 (0.82,1.35)	-0.79 (-0.83,-0.76)
	DALYs	3867201 (3215388,4593139)	420.6 (349.94,498.14)	156794 (126356,197862)	69.79 (57.17,84.06)	-0.83 (-0.86,-0.8)
Middle SDI	Prevalence	17811430 (15517945,20401426)	970.33 (857.36,1097.96)	16021444 (14463337,17886072)	679.34 (610.23,762.41)	-0.3 (-0.34,-0.25)
	Incidence	1111724477 (951026198,1276482300)	60646.64 (52576.63,68929.37)	1067021903 (941455957,1207217892)	45205.02 (39686.45,51220.38)	-0.25 (-0.3,-0.21)
	Deaths	508460 (382882,645256)	41.96 (28.5,58.22)	165735 (100175,237699)	7.69 (4.8,10.82)	-0.82 (-0.86,-0.77)
	DALYs	34347057 (27084213,40769524)	1972.46 (1539.6,2372.74)	7289654 (5553368,9239308)	347.58 (271.26,428.45)	-0.82 (-0.85,-0.8)
Low-middle SDI	Prevalence	23007197 (20320215,25829941)	1752.18 (1587.72,1935.52)	26155494 (23763497,28773233)	1376.16 (1256.79,1507.79)	-0.21 (-0.25,-0.17)
	Incidence	1452792304 (1259934918,1635523502)	110887.41 (98232.61,124029.01)	1730701724 (1538337738,1942569782)	90984.91 (81471.76,101837.08)	-0.18 (-0.23,-0.13)
	Deaths	1476055 (1165970,1919146)	185.39 (136.59,261.93)	482680 (317411,736393)	38.41 (24.75,59.72)	-0.79 (-0.84,-0.73)
	DALYs	90587311 (74869441,107501008)	6982.21 (5654.75,8895.33)	19938621 (15536897,26874035)	1211.96 (922.43,1678.15)	-0.83 (-0.86,-0.79)
Low SDI	Prevalence	12090018 (10851503,13347228)	2018.19 (1851.61,2198.63)	19567254 (17861309,21298825)	1763.73 (1638.04,1895.82)	-0.13 (-0.16,-0.09)
	Incidence	747695633 (657096270,839750054)	125371.61 (112564.78,139219.26)	1284406702 (1144551962,1434185244)	114948.62 (104782.96,126582.36)	-0.08 (-0.13,-0.03)
	Deaths	892003 (696869,1120386)	226.43 (166.82,311.5)	472987 (350646,628593)	69.75 (44.84,103.46)	-0.69 (-0.77,-0.6)
	DALYs	62939634 (48271285,77600832)	9231.04 (7207.31,11730.12)	30252184 (23197767,38576044)	2605.84 (1986.9,3395.52)	-0.72 (-0.78,-0.64)
GBD Regions
Andean Latin America	Prevalence	637044 (586961,692513)	1438.45 (1338.61,1549.33)	225783 (198271,258529)	347.11 (306.55,396.88)	-0.76 (-0.78,-0.73)
	Incidence	37002734 (33076880,41139303)	83887.59 (75901.95,92599.28)	15481729 (13321521,18132114)	23817.97 (20603.44,27815.73)	-0.72 (-0.74,-0.69)
	Deaths	10064 (8536,11892)	24.64 (20.18,29.42)	1681 (1174,2599)	2.86 (1.99,4.41)	-0.88 (-0.92,-0.84)
	DALYs	851417 (731482,990117)	1722.02 (1478.56,1997.06)	104984 (78598,140259)	169.58 (127.24,226.18)	-0.9 (-0.93,-0.87)
Australasia	Prevalence	54256 (46459,62442)	275.84 (234.87,318.67)	28188 (24872,31905)	85.98 (74.08,100.06)	-0.69 (-0.71,-0.66)
	Incidence	3633157 (3089759,4214471)	18410.12 (15461.84,21460.9)	1852081 (1607339,2114236)	5649.37 (4833.46,6566.44)	-0.69 (-0.72,-0.67)
	Deaths	140 (127,153)	0.68 (0.62,0.75)	296 (244,330)	0.49 (0.41,0.54)	-0.28 (-0.35,-0.21)
	DALYs	9324 (7425,11979)	48.26 (38.35,61.59)	7442 (6402,8699)	19.51 (16.44,23.71)	-0.6 (-0.63,-0.55)
Caribbean	Prevalence	205163 (181905,231066)	545.92 (487.37,610.99)	197486 (172291,225821)	431.03 (374.57,496.14)	-0.21 (-0.26,-0.17)
	Incidence	13518690 (11659631,15423399)	35922.73 (31233.84,40827.91)	13629421 (11681271,16050657)	29737.95 (25312.52,35122.08)	-0.17 (-0.23,-0.12)
	Deaths	14656 (12351,17176)	37.84 (32.09,44.4)	5803 (4093,7851)	13.87 (9.74,18.73)	-0.63 (-0.74,-0.52)
	DALYs	1208053 (1005743,1419009)	2924.35 (2452.1,3433.32)	428062 (303689,570420)	1078.67 (758.87,1449.57)	-0.63 (-0.75,-0.51)
Central Asia	Prevalence	371221 (336361,410645)	426.91 (386.5,473.53)	136131 (115821,158840)	141.67 (120.09,165.61)	-0.67 (-0.7,-0.64)
	Incidence	22126148 (19230931,25015468)	25482 (22210.82,28897.23)	8499447 (7101928,9993823)	8828.98 (7338.64,10393.63)	-0.65 (-0.68,-0.62)
	Deaths	14265 (12909,15884)	15.52 (14.08,17.26)	1913 (1412,2561)	1.95 (1.45,2.6)	-0.87 (-0.91,-0.83)
	DALYs	1292225 (1167497,1437579)	1384.22 (1252.12,1538.59)	178319 (134197,236318)	180.12 (135.68,238.49)	-0.87 (-0.9,-0.83)
Central Europe	Prevalence	59365 (48009,71935)	61.08 (49.9,73.7)	31417 (27826,35292)	31 (25.87,36.61)	-0.49 (-0.52,-0.46)
	Incidence	3523243 (2801058,4305589)	3606.12 (2852.61,4421.83)	1918077 (1670461,2151036)	1939.88 (1588.16,2316.9)	-0.46 (-0.49,-0.43)
	Deaths	1028 (934,1136)	1.11 (1,1.23)	2566 (2272,2834)	1.37 (1.22,1.51)	0.24 (0.08,0.4)
	DALYs	81790 (73961,90494)	92.63 (83.37,102.36)	57707 (51862,63914)	53.18 (46.82,59.93)	-0.43 (-0.51,-0.34)
Central Latin America	Prevalence	1682400 (1471992,1927077)	922.97 (824.47,1033.36)	819686 (729464,922793)	335.68 (297.86,378.82)	-0.64 (-0.65,-0.62)
	Incidence	106682612 (91618962,122866844)	58634.62 (51678.52,66144.45)	54238261 (47570386,62280691)	22235.27 (19449.25,25525.61)	-0.62 (-0.64,-0.6)
	Deaths	55961 (52636,59878)	35.7 (33.87,37.7)	11896 (10243,13903)	5.25 (4.48,6.17)	-0.85 (-0.87,-0.83)
	DALYs	4323976 (4046564,4666367)	2095.79 (1973.25,2244.48)	580699 (487141,702282)	263.75 (218.09,321.78)	-0.87 (-0.9,-0.85)
Central Sub-Saharan Africa	Prevalence	1072619 (984996,1167849)	1480.01 (1370.45,1598.41)	1941138 (1785199,2123688)	1385.58 (1295.59,1484.27)	-0.06 (-0.12,-0.01)
	Incidence	64644799 (57350360,72078806)	90480.93 (81487.72,100113.35)	133517232 (119081668,151266572)	94527.31 (85952.28,105077.87)	0.04 (-0.03,0.13)
	Deaths	78545 (56824,97672)	148.47 (100.81,202.43)	30067 (18591,44363)	39.29 (22.37,61.25)	-0.74 (-0.83,-0.64)
	DALYs	6181391 (4411423,7655256)	7184.05 (5299.52,8890.93)	2037216 (1392707,2877332)	1509.34 (1004.31,2185.37)	-0.79 (-0.85,-0.72)
East Asia	Prevalence	4877123 (4134187,5793429)	413.68 (349.66,491.17)	1517727 (1288107,1766143)	116.21 (97.24,137.05)	-0.72 (-0.74,-0.69)
	Incidence	297583015 (246135688,352413811)	25263.17 (20941.29,29838.11)	101160863 (85502657,118327465)	7703.5 (6377.99,9167.49)	-0.7 (-0.72,-0.67)
	Deaths	91455 (67839,113073)	9.01 (6.5,11.39)	4500 (2880,7645)	0.34 (0.24,0.51)	-0.96 (-0.97,-0.95)
	DALYs	7713545 (5966377,9467220)	681.69 (526.2,838.12)	329624 (263967,426510)	29.9 (24.17,36.99)	-0.96 (-0.97,-0.94)
Eastern Europe	Prevalence	739972 (608455,880168)	398.84 (327.17,474.49)	350002 (288843,422585)	214.16 (171.24,262.07)	-0.46 (-0.51,-0.41)
	Incidence	45624642 (36787886,55095353)	24587.31 (19703.28,29834.95)	21780990 (17508657,26435714)	13425.64 (10584.33,16627.78)	-0.45 (-0.5,-0.4)
	Deaths	2040 (1967,2113)	1.16 (1.12,1.21)	550 (513,587)	0.24 (0.23,0.26)	-0.79 (-0.81,-0.78)
	DALYs	231978 (203198,268758)	136.26 (120.42,155.99)	59728 (46444,76328)	37.69 (29,48.5)	-0.72 (-0.76,-0.68)
Eastern Sub-Saharan Africa	Prevalence	5060249 (4610014,5581091)	2183.19 (2022.55,2381.52)	7683326 (7053759,8384477)	1780.42 (1659.1,1908.31)	-0.18 (-0.22,-0.15)
	Incidence	307960168 (273127881,347091104)	133773.19 (120477.21,149066.93)	503882160 (448913122,567785043)	116570.76 (106073.13,128943.73)	-0.13 (-0.17,-0.08)
	Deaths	296381 (212912,393721)	180.6 (113.91,263.03)	150239 (105248,202390)	59.99 (34.56,81.73)	-0.67 (-0.78,-0.48)
	DALYs	22209974 (15500700,29333235)	8098.06 (5797.76,10825.01)	9982292 (7404124,13093182)	2332.41 (1682.02,3092.05)	-0.71 (-0.8,-0.59)
High-income Asia Pacific	Prevalence	696530 (568241,836180)	458.84 (373.48,556.14)	829329 (728318,942394)	585.85 (486.33,692.83)	0.28 (0.18,0.37)
	Incidence	41652277 (33867891,49620448)	27758.11 (22376.07,33584.45)	53655850 (46067352,61882344)	37567.37 (30698.2,44975.26)	0.35 (0.28,0.44)
	Deaths	1618 (1292,1917)	1.08 (0.87,1.26)	4823 (3684,6009)	0.8 (0.64,1)	-0.26 (-0.38,-0.11)
	DALYs	121486 (95074,154934)	83.7 (64.81,107.43)	156794 (126356,197862)	85.57 (62.77,115.51)	0.02 (-0.08,0.12)
High-income North America	Prevalence	410268 (328930,515570)	160.16 (126.76,203.36)	71609 (64291,79326)	18.63 (16.44,21.03)	-0.88 (-0.9,-0.87)
	Incidence	26184834 (20688340,32546241)	10166.2 (7966.47,12788)	4343700 (3818038,4938359)	1123.83 (977.62,1295.78)	-0.89 (-0.9,-0.87)
	Deaths	858 (784,907)	0.28 (0.26,0.29)	10255 (8779,11079)	1.48 (1.29,1.59)	4.36 (4,4.62)
	DALYs	77603 (60565,97303)	30.54 (23.92,38.41)	179114 (162404,189969)	31.84 (29.43,33.73)	0.04 (-0.17,0.32)
North Africa and Middle East	Prevalence	3200519 (2776704,3648303)	686.35 (598.76,779.37)	2866616 (2402059,3413028)	455.18 (383.83,540.01)	-0.34 (-0.4,-0.27)
	Incidence	192700875 (161633625,224850996)	41622.41 (35195.23,48177.47)	192755816 (158762581,233978363)	30634.54 (25336.68,36868.1)	-0.26 (-0.33,-0.19)
	Deaths	97166 (74533,122743)	21.87 (16.67,27.16)	15995 (11729,21848)	3.15 (2.28,4.3)	-0.86 (-0.89,-0.82)
	DALYs	8692867 (6645912,10949639)	1745.34 (1343.31,2182.98)	1490321 (1128125,1993772)	254.06 (192.88,339.11)	-0.85 (-0.89,-0.82)
Oceania	Prevalence	85078 (77675,93728)	1144.13 (1055.39,1240.41)	145784 (134422,160175)	996.77 (927.21,1079.31)	-0.13 (-0.17,-0.08)
	Incidence	5420909 (4844333,6066390)	72521.57 (65043.68,80161.63)	10015937 (9021239,11176435)	68544.74 (62247.85,75648.65)	-0.05 (-0.12,0.01)
	Deaths	3103 (2170,4166)	79.04 (48.81,109.52)	3364 (2234,4751)	39.37 (23.86,55.89)	-0.5 (-0.59,-0.4)
	DALYs	216445 (155727,303896)	2926.72 (2062.22,3889.14)	218922 (149123,314851)	1482.7 (1020.1,2042.53)	-0.49 (-0.6,-0.37)
South Asia	Prevalence	23514360 (20532225,26842145)	1971.36 (1770.28,2195.22)	33781280 (30657718,37097378)	1857.37 (1693.29,2029.27)	-0.06 (-0.11,0)
	Incidence	1529238535 (1299660183,1737502790)	128123.11 (112430.41,144337.51)	2209192323 (1965020024,2469561679)	121489.61 (108598.96,134981.39)	-0.05 (-0.11,0.02)
	Deaths	1487204 (1163614,1996412)	230.96 (169.95,330.02)	571732 (368043,902337)	47.72 (30.52,75.95)	-0.79 (-0.84,-0.73)
	DALYs	83347994 (68177644,101366583)	7630.49 (6111.88,9999.63)	20403659 (15058273,29118600)	1351.35 (981.62,1948.74)	-0.82 (-0.86,-0.78)
Southeast Asia	Prevalence	6973072 (6087394,7921960)	1369.55 (1218.49,1531.94)	5388198 (4888193,6011728)	820.46 (737.99,918.79)	-0.4 (-0.43,-0.37)
	Incidence	420445471 (360117689,481486288)	82572.88 (72303.9,93680.92)	357634673 (313060457,401985423)	54344.12 (47487.96,61100.31)	-0.34 (-0.37,-0.31)
	Deaths	317054 (211742,461497)	98.38 (57.22,152.66)	75513 (41686,100810)	14.22 (7.59,19.25)	-0.86 (-0.91,-0.78)
	DALYs	20268906 (14324898,26429938)	4208.73 (2932.65,5788.35)	3278819 (2442886,4121223)	551.2 (409.23,684.77)	-0.87 (-0.9,-0.82)
Southern Latin America	Prevalence	320651 (268327,380864)	634.7 (534.37,749.55)	118840 (99819,138630)	191.71 (158.81,226.23)	-0.7 (-0.72,-0.68)
	Incidence	20532387 (17181719,24542414)	40675.52 (34101.07,48467.86)	7911307 (6526781,9291296)	12761.12 (10397.53,15128.95)	-0.69 (-0.71,-0.67)
	Deaths	1599 (1511,1680)	3.49 (3.29,3.67)	1264 (1119,1399)	1.52 (1.35,1.68)	-0.56 (-0.61,-0.52)
	DALYs	129005 (114973,144206)	258.17 (230.11,288.49)	40991 (35899,47680)	65.24 (56.17,77.1)	-0.75 (-0.77,-0.72)
Southern Sub-Saharan Africa	Prevalence	1573373 (1401014,1761084)	2707.46 (2432.39,2994.73)	1372328 (1255463,1500308)	1687.84 (1552.5,1834.24)	-0.38 (-0.41,-0.34)
	Incidence	96520806 (84583844,109153953)	166237.52 (148057.31,188063.74)	89883623 (79711924,102573457)	110690.88 (98904.39,125595.85)	-0.33 (-0.37,-0.28)
	Deaths	37899 (31314,46953)	82.24 (60.05,116.63)	23945 (16621,33164)	39.93 (26.13,57.63)	-0.51 (-0.6,-0.4)
	DALYs	2813843 (2439568,3247096)	4453.58 (3800.92,5350.47)	1411905 (1132988,1783969)	1891.8 (1498.89,2432.59)	-0.58 (-0.64,-0.5)
Tropical Latin America	Prevalence	1262935 (1081380,1474086)	777.8 (675.36,894.8)	603966 (525640,693217)	284.29 (244.29,330.04)	-0.63 (-0.66,-0.61)
	Incidence	78217639 (64929776,92538244)	48190.25 (40896.06,56253.16)	41639520 (35589444,48558471)	19489.66 (16519.36,22918.22)	-0.6 (-0.62,-0.57)
	Deaths	37842 (33327,42464)	27.72 (25.04,30.59)	6176 (5411,6659)	2.68 (2.35,2.9)	-0.9 (-0.92,-0.89)
	DALYs	3141986 (2721347,3568308)	2006.05 (1745.51,2268.63)	240529 (212899,272155)	114.94 (101.24,131.13)	-0.94 (-0.95,-0.93)
Western Europe	Prevalence	1407841 (1183813,1689555)	438.6 (355.04,539.24)	1683387 (1496611,1899114)	416.11 (345.29,490.5)	-0.05 (-0.11,0.01)
	Incidence	92163697 (76345472,110342515)	28505.1 (22757.4,34939.87)	102584040 (89587685,116184090)	25441.19 (20831.3,30199.49)	-0.11 (-0.15,-0.07)
	Deaths	2721 (2439,2907)	0.52 (0.47,0.56)	13245 (10914,14688)	1.11 (0.94,1.22)	1.14 (0.97,1.28)
	DALYs	210290 (157506,276577)	63.23 (45.71,84.64)	357254 (299185,428406)	67.98 (52.62,87.87)	0.08 (0.01,0.17)
Western Sub-Saharan Africa	Prevalence	5342388 (4825993,5868647)	2363.89 (2169.09,2568.62)	7484177 (6817229,8272045)	1475.08 (1364.92,1597.04)	-0.38 (-0.41,-0.34)
	Incidence	325978986 (287416739,364960463)	144649.34 (130049.86,162001.6)	513000226 (453589102,577675073)	100933.57 (91492.89,111782.32)	-0.3 (-0.34,-0.26)
	Deaths	380657 (271465,466132)	188.92 (127.39,258.31)	229576 (162877,305831)	56.97 (38.37,80.13)	-0.7 (-0.77,-0.61)
	DALYs	29295905 (20821291,35665772)	9643.34 (6926.45,11864.65)	17439437 (12288663,24227304)	2769.81 (1976.8,3674.41)	-0.71 (-0.78,-0.63)
