# Supplementary material for: Global burden, subtype, risk factors and etiological analysis of enteric infections from 1990-2021: population based study
Source: Front Cell Infect Microbiol. 2025 Mar 20;15:1527765. doi: 10.3389/fcimb.2025.1527765 (PMC11965617; doi:10.3389/fcimb.2025.1527765)
Supplement: Supplementary file 6 [file DataSheet1.zip › Table S2.xlsx]

## Sheet: Table S5
Supplementary table 5: Number and Age-standardised rates for typhoid fever in 1990 and 2021 for both sexes in the globe, 5 SDI regions, and 21 GBD regions.
		1990		2021		1990–2021
		All-ages cases	Age-standardized rates per 100,000	All-ages cases	Age-standardized rates per 100,000	Rate change in age-standardized rates
		N (95%UI)		N (95%UI)		N (95%UI)
Global	Prevalence	1193630 (922662,1533850)	20.47 (15.93,26.21)	452343 (350249,583649)	6.23 (4.82,8.08)	-0.7 (-0.73,-0.66)
	Incidence	18887047 (14681596,24019754)	323.86 (252.86,412.21)	7154555 (5567667,9234542)	98.56 (76.64,126.77)	-0.7 (-0.72,-0.67)
	Deaths	189115 (92698,318464)	3.22 (1.59,5.39)	93333 (46257,158181)	1.31 (0.65,2.24)	-0.59 (-0.67,-0.52)
	DALYs	14859315 (7293619,25298984)	247.95 (121.96,421.12)	7087733 (3617773,12265050)	101.09 (51.43,176.36)	-0.59 (-0.67,-0.51)
Socio-demographic Index (SDI)
High SDI	Prevalence	1539 (1167,2040)	0.21 (0.16,0.29)	632 (508,800)	0.08 (0.06,0.1)	-0.64 (-0.71,-0.57)
	Incidence	24361 (18673,31352)	3.39 (2.59,4.48)	9992 (8070,12446)	1.21 (0.98,1.51)	-0.64 (-0.7,-0.6)
	Deaths	187 (68,412)	0.03 (0.01,0.06)	57 (23,127)	0.01 (0,0.02)	-0.73 (-0.81,-0.64)
	DALYs	14348 (5174,32331)	2.11 (0.73,4.76)	3753 (1491,8380)	0.52 (0.2,1.19)	-0.75 (-0.83,-0.66)
High-middle SDI	Prevalence	22517 (17579,29122)	2.24 (1.74,2.91)	9889 (7635,12715)	1.02 (0.78,1.32)	-0.54 (-0.59,-0.49)
	Incidence	356058 (276866,460095)	35.41 (27.64,45.73)	156437 (120353,199889)	16.16 (12.52,20.72)	-0.54 (-0.57,-0.51)
	Deaths	3463 (1684,5877)	0.35 (0.17,0.6)	1400 (715,2323)	0.15 (0.08,0.25)	-0.57 (-0.66,-0.47)
	DALYs	267122 (130314,459954)	27.11 (13.12,47.07)	99213 (51436,162249)	11.42 (5.95,19.37)	-0.58 (-0.66,-0.47)
Middle SDI	Prevalence	12.71 (10.1,16.05)	12.71 (10.1,16.05)	91956 (71362,117883)	4.26 (3.3,5.48)	-0.66 (-0.7,-0.63)
	Incidence	201.12 (159.13,252.97)	201.12 (159.13,252.97)	1455794 (1138067,1864241)	67.52 (52.79,87.24)	-0.66 (-0.69,-0.64)
	Deaths	1.99 (1.02,3.23)	1.99 (1.02,3.23)	16460 (8088,27431)	0.78 (0.39,1.3)	-0.61 (-0.67,-0.54)
	DALYs	146.07 (75.6,241.61)	146.07 (75.6,241.61)	1190674 (595547,1989646)	58.66 (29.85,97.4)	-0.6 (-0.66,-0.52)
Low-middle SDI	Prevalence	49.43 (38.59,63.73)	49.43 (38.59,63.73)	235800 (181240,302940)	12.09 (9.42,15.42)	-0.76 (-0.78,-0.72)
	Incidence	782.2 (606.64,1004.27)	782.2 (606.64,1004.27)	3729024 (2894870,4793078)	191.27 (150.02,245.12)	-0.76 (-0.78,-0.73)
	Deaths	7.44 (3.71,12.32)	7.44 (3.71,12.32)	49007 (24176,81557)	2.52 (1.24,4.2)	-0.66 (-0.72,-0.59)
	DALYs	550.33 (275.24,911.65)	550.33 (275.24,911.65)	3719444 (1897463,6253029)	188.51 (95.99,318.45)	-0.66 (-0.73,-0.58)
Low SDI	Prevalence	36.6 (28.93,46.55)	36.6 (28.93,46.55)	113826 (86829,148184)	8.62 (6.63,11.06)	-0.76 (-0.79,-0.74)
	Incidence	579.16 (449.05,741.08)	579.16 (449.05,741.08)	1799504 (1384091,2325230)	136.37 (106.15,174.61)	-0.76 (-0.78,-0.75)
	Deaths	6.12 (2.9,10.61)	6.12 (2.9,10.61)	26356 (12967,47474)	1.91 (0.93,3.35)	-0.69 (-0.74,-0.63)
	DALYs	444.78 (212.35,783.26)	444.78 (212.35,783.26)	2070703 (1007942,3766115)	139.77 (69.56,251.34)	-0.69 (-0.74,-0.62)
GBD Regions
Andean Latin America	Prevalence	48 (36,65)	0.17 (0.12,0.23)	55 (40,77)	0.09 (0.06,0.12)	-0.48 (-0.55,-0.41)
	Incidence	783 (578,1041)	2.69 (2,3.73)	868 (637,1199)	1.37 (1,1.9)	-0.49 (-0.55,-0.43)
	Deaths	88 (77,98)	0.27 (0.24,0.31)	6 (3,10)	0.01 (0.01,0.02)	-0.97 (-0.98,-0.94)
	DALYs	5115 (4491,5696)	12.82 (11.32,14.26)	258 (130,466)	0.4 (0.2,0.7)	-0.97 (-0.98,-0.95)
Australasia	Prevalence	1 (1,2)	0.01 (0,0.01)	2 (1,3)	0.01 (0,0.01)	-0.01 (-0.26,0.38)
	Incidence	16 (10,26)	0.08 (0.05,0.13)	24 (14,38)	0.08 (0.05,0.13)	-0.01 (-0.21,0.34)
	Deaths	0 (0,0)	0 (0,0)	0 (0,0)	0 (0,0)	0.71 (0.07,1.61)
	DALYs	0 (0,1)	0 (0,0)	1 (1,1)	0 (0,0)	-0.11 (-0.3,0.18)
Caribbean	Prevalence	422 (327,540)	1.13 (0.89,1.43)	197 (159,245)	0.44 (0.35,0.56)	-0.61 (-0.67,-0.53)
	Incidence	6683 (5311,8393)	17.87 (14.39,22.26)	3117 (2520,3861)	7 (5.58,8.7)	-0.61 (-0.66,-0.55)
	Deaths	96 (46,183)	0.25 (0.12,0.47)	39 (18,77)	0.09 (0.04,0.19)	-0.63 (-0.74,-0.49)
	DALYs	7521 (3549,14655)	18.95 (8.98,36.7)	2972 (1411,6012)	7.27 (3.41,14.85)	-0.62 (-0.73,-0.47)
Central Asia	Prevalence	41 (31,52)	0.07 (0.05,0.08)	23 (17,31)	0.02 (0.02,0.03)	-0.65 (-0.71,-0.58)
	Incidence	656 (510,810)	1.06 (0.82,1.32)	363 (273,479)	0.37 (0.28,0.49)	-0.65 (-0.7,-0.6)
	Deaths	9 (6,13)	0.01 (0.01,0.02)	1 (1,2)	0 (0,0)	-0.88 (-0.93,-0.8)
	DALYs	618 (409,956)	0.79 (0.53,1.16)	87 (52,141)	0.09 (0.05,0.14)	-0.89 (-0.93,-0.8)
Central Europe	Prevalence	15 (11,19)	0.01 (0.01,0.02)	10 (7,14)	0.01 (0.01,0.01)	-0.34 (-0.47,-0.19)
	Incidence	233 (178,302)	0.2 (0.15,0.26)	164 (118,220)	0.13 (0.09,0.18)	-0.34 (-0.45,-0.21)
	Deaths	0 (0,1)	0 (0,0)	1 (0,1)	0 (0,0)	-0.37 (-0.51,-0.21)
	DALYs	17 (13,23)	0.02 (0.01,0.02)	14 (10,18)	0.01 (0.01,0.01)	-0.33 (-0.46,-0.2)
Central Latin America	Prevalence	2854 (2328,3537)	2.49 (2.01,3.15)	2007 (1546,2631)	0.8 (0.62,1.05)	-0.68 (-0.73,-0.63)
	Incidence	45211 (37319,55002)	39.49 (32.38,49.66)	31695 (24911,41373)	12.62 (9.96,16.45)	-0.68 (-0.71,-0.65)
	Deaths	717 (660,776)	0.6 (0.55,0.65)	72 (61,86)	0.03 (0.02,0.03)	-0.95 (-0.96,-0.94)
	DALYs	39723 (36718,43008)	24.32 (22.43,26.32)	3391 (2863,4044)	1.38 (1.15,1.65)	-0.94 (-0.95,-0.93)
Central Sub-Saharan Africa	Prevalence	2732 (2012,3576)	3.92 (2.96,5.05)	2427 (1789,3286)	1.48 (1.11,1.94)	-0.62 (-0.68,-0.56)
	Incidence	43246 (32594,56951)	62 (47.7,82)	38385 (28787,50383)	23.41 (17.74,30.24)	-0.62 (-0.66,-0.58)
	Deaths	442 (204,841)	0.61 (0.28,1.1)	414 (191,814)	0.25 (0.12,0.49)	-0.58 (-0.67,-0.48)
	DALYs	35223 (16295,68206)	43.37 (20,82.07)	31770 (14403,63234)	17.72 (8.41,34.42)	-0.59 (-0.68,-0.49)
East Asia	Prevalence	10878 (8282,14220)	0.9 (0.68,1.17)	4217 (3313,5349)	0.35 (0.27,0.45)	-0.61 (-0.67,-0.53)
	Incidence	172149 (132029,225768)	14.17 (10.91,18.61)	66695 (52677,84039)	5.56 (4.37,7.09)	-0.61 (-0.65,-0.56)
	Deaths	1846 (831,3538)	0.15 (0.07,0.3)	546 (241,957)	0.05 (0.02,0.08)	-0.69 (-0.76,-0.6)
	DALYs	141342 (62445,272841)	11.75 (5.2,22.88)	36703 (16365,63977)	3.51 (1.57,6.3)	-0.7 (-0.77,-0.61)
Eastern Europe	Prevalence	67 (47,89)	0.03 (0.02,0.04)	46 (35,60)	0.02 (0.02,0.03)	-0.22 (-0.35,-0.07)
	Incidence	1054 (776,1387)	0.46 (0.34,0.6)	728 (557,930)	0.36 (0.27,0.46)	-0.22 (-0.3,-0.14)
	Deaths	4 (3,5)	0 (0,0)	0 (0,1)	0 (0,0)	-0.86 (-0.92,-0.77)
	DALYs	242 (173,311)	0.11 (0.08,0.14)	31 (19,51)	0.02 (0.01,0.03)	-0.83 (-0.9,-0.73)
Eastern Sub-Saharan Africa	Prevalence	59879 (44959,76921)	25.53 (19.68,32.59)	35876 (26938,47330)	7.29 (5.57,9.35)	-0.71 (-0.75,-0.67)
	Incidence	947687 (714430,1215761)	403.94 (311.6,522.32)	567479 (433292,723113)	115.39 (89.4,146.73)	-0.71 (-0.72,-0.71)
	Deaths	11655 (5503,21030)	4.68 (2.26,8.19)	9399 (4484,17073)	1.82 (0.88,3.21)	-0.61 (-0.68,-0.53)
	DALYs	919262 (430375,1696295)	330.5 (158.42,592.25)	723082 (344066,1324839)	129.67 (62.39,232.46)	-0.61 (-0.68,-0.52)
High-income Asia Pacific	Prevalence	9 (6,12)	0.01 (0,0.01)	11 (7,16)	0 (0,0.01)	-0.08 (-0.24,0.13)
	Incidence	135 (98,183)	0.09 (0.06,0.12)	169 (109,247)	0.08 (0.05,0.11)	-0.08 (-0.22,0.07)
	Deaths	1 (0,1)	0 (0,0)	0 (0,0)	0 (0,0)	-0.75 (-0.83,-0.63)
	DALYs	26 (20,37)	0.02 (0.01,0.03)	8 (5,12)	0.01 (0,0.01)	-0.64 (-0.76,-0.49)
High-income North America	Prevalence	19 (13,28)	0.01 (0,0.01)	25 (17,37)	0.01 (0,0.01)	-0.05 (-0.2,0.1)
	Incidence	305 (212,436)	0.1 (0.07,0.14)	398 (273,579)	0.1 (0.07,0.14)	-0.05 (-0.15,0.04)
	Deaths	0 (0,0)	0 (0,0)	1 (0,1)	0 (0,0)	-0.2 (-0.28,-0.11)
	DALYs	20 (17,22)	0.01 (0.01,0.01)	23 (19,26)	0.01 (0.01,0.01)	-0.09 (-0.17,-0.01)
North Africa and Middle East	Prevalence	21089 (15848,27726)	5.08 (3.91,6.56)	7499 (5784,9884)	1.2 (0.92,1.58)	-0.76 (-0.8,-0.73)
	Incidence	333865 (256110,434080)	80.44 (62.89,104.7)	118609 (91983,155279)	18.95 (14.69,24.87)	-0.76 (-0.78,-0.75)
	Deaths	3611 (1671,6690)	0.84 (0.4,1.53)	1278 (613,2296)	0.2 (0.1,0.37)	-0.76 (-0.8,-0.72)
	DALYs	286257 (133160,537154)	62.81 (29.37,115.78)	96216 (46645,173688)	15.19 (7.36,27.55)	-0.76 (-0.81,-0.71)
Oceania	Prevalence	3454 (2523,4509)	44.11 (32.54,57.22)	2520 (1879,3462)	15.79 (11.95,21.45)	-0.64 (-0.69,-0.58)
	Incidence	54668 (40561,70882)	697.97 (516.71,900.38)	39879 (29947,53834)	249.9 (186.93,335.71)	-0.64 (-0.67,-0.59)
	Deaths	579 (258,1062)	7.29 (3.25,13.12)	566 (269,1035)	3.48 (1.64,6.36)	-0.52 (-0.62,-0.36)
	DALYs	44796 (20228,82688)	522.35 (234.85,948.78)	43363 (20809,80073)	254.04 (122.35,467.12)	-0.51 (-0.61,-0.35)
South Asia	Prevalence	864375 (653989,1137413)	65.8 (50.69,86.05)	298977 (227933,387215)	17.01 (13.13,21.97)	-0.74 (-0.77,-0.7)
	Incidence	13675723 (10396632,17897809)	1041.08 (805.17,1347.56)	4728624 (3620824,6136671)	269.08 (207.78,348.24)	-0.74 (-0.77,-0.7)
	Deaths	131031 (64536,218978)	9.8 (4.81,16.19)	59198 (29507,96790)	3.42 (1.69,5.67)	-0.65 (-0.72,-0.57)
	DALYs	10344902 (5108550,17325328)	728.56 (359.52,1210.76)	4487976 (2239033,7397657)	260.27 (130.39,433.25)	-0.64 (-0.72,-0.55)
Southeast Asia	Prevalence	165133 (123922,211636)	31.21 (24.02,39.51)	58671 (45506,76607)	9.01 (6.95,11.8)	-0.71 (-0.75,-0.67)
	Incidence	2613586 (2020923,3276333)	493.96 (385.54,618.89)	928077 (721459,1186539)	142.58 (110.81,182.71)	-0.71 (-0.72,-0.7)
	Deaths	26198 (12946,45907)	4.89 (2.43,8.47)	11559 (5531,19533)	1.8 (0.87,3.03)	-0.63 (-0.7,-0.56)
	DALYs	2010913 (1017387,3531196)	358.59 (180.65,624.09)	838233 (408340,1400101)	133.51 (64.38,226.23)	-0.63 (-0.7,-0.54)
Southern Latin America	Prevalence	67 (51,86)	0.14 (0.1,0.17)	30 (24,38)	0.04 (0.03,0.05)	-0.7 (-0.74,-0.64)
	Incidence	1059 (806,1338)	2.17 (1.67,2.71)	474 (375,587)	0.66 (0.52,0.81)	-0.7 (-0.73,-0.66)
	Deaths	34 (30,39)	0.07 (0.06,0.08)	1 (1,1)	0 (0,0)	-0.99 (-0.99,-0.99)
	DALYs	1538 (1368,1712)	3.14 (2.79,3.49)	23 (19,28)	0.03 (0.03,0.04)	-0.99 (-0.99,-0.99)
Southern Sub-Saharan Africa	Prevalence	62 (44,82)	0.1 (0.07,0.13)	71 (53,93)	0.08 (0.06,0.11)	-0.16 (-0.26,-0.04)
	Incidence	979 (720,1265)	1.6 (1.2,2.07)	1117 (848,1437)	1.34 (1.03,1.71)	-0.16 (-0.21,-0.12)
	Deaths	9 (4,18)	0.01 (0.01,0.03)	13 (6,24)	0.02 (0.01,0.03)	0.04 (-0.12,0.24)
	DALYs	721 (336,1421)	1.08 (0.51,2.07)	932 (425,1767)	1.11 (0.51,2.09)	0.03 (-0.14,0.24)
Tropical Latin America	Prevalence	450 (329,586)	0.35 (0.26,0.46)	147 (110,200)	0.06 (0.05,0.08)	-0.82 (-0.86,-0.78)
	Incidence	7115 (5289,9360)	5.46 (4.13,7.27)	2323 (1738,3144)	0.96 (0.72,1.28)	-0.82 (-0.85,-0.79)
	Deaths	56 (34,91)	0.04 (0.03,0.07)	7 (3,12)	0 (0,0.01)	-0.93 (-0.95,-0.91)
	DALYs	3106 (1847,5262)	2.06 (1.25,3.32)	363 (176,650)	0.16 (0.08,0.3)	-0.92 (-0.94,-0.9)
Western Europe	Prevalence	91 (70,119)	0.03 (0.02,0.04)	88 (68,115)	0.02 (0.02,0.03)	-0.14 (-0.27,0.01)
	Incidence	1439 (1129,1888)	0.42 (0.31,0.59)	1389 (1090,1799)	0.36 (0.26,0.5)	-0.15 (-0.19,-0.08)
	Deaths	11 (9,13)	0 (0,0)	2 (2,3)	0 (0,0)	-0.91 (-0.93,-0.89)
	DALYs	308 (263,344)	0.07 (0.06,0.08)	44 (34,56)	0.01 (0.01,0.01)	-0.9 (-0.92,-0.87)
Western Sub-Saharan Africa	Prevalence	61944 (46075,80344)	25.5 (19.68,32.63)	39445 (30421,52433)	6.46 (5.02,8.43)	-0.75 (-0.78,-0.71)
	Incidence	980456 (744142,1262490)	403.45 (310.72,519.83)	623980 (483913,801692)	102.27 (79.97,130.94)	-0.75 (-0.76,-0.74)
	Deaths	12727 (5749,23063)	4.88 (2.29,8.6)	10231 (4780,19818)	1.56 (0.75,2.95)	-0.68 (-0.74,-0.62)
	DALYs	1017665 (469592,1877343)	355.95 (164.42,634.49)	822244 (376683,1621567)	117.45 (55.92,224.92)	-0.67 (-0.73,-0.6)
