# Supplementary material for: Global burden, subtype, risk factors and etiological analysis of enteric infections from 1990-2021: population based study
Source: Front Cell Infect Microbiol. 2025 Mar 20;15:1527765. doi: 10.3389/fcimb.2025.1527765 (PMC11965617; doi:10.3389/fcimb.2025.1527765)
Supplement: Supplementary file 6 [file DataSheet1.zip › Table S3.xlsx]

## Sheet: Table S6
Supplementary table 6: Number and Age-standardized rates for paratyphoid fever in 1990 and 2021 for both sexes in the globe, 5 SDI regions, and 21 GBD regions.
		1990		2021		1990–2021
		All-ages cases	Age-standardized rates per 100,000	All-ages cases	Age-standardized rates per 100,000	Rate change in age-standardized rates
		N (95%UI)		N (95%UI)		N (95%UI)
Global	Prevalence	353589 (257455,489741)	6.03 (4.42,8.29)	94953 (68716,128469)	1.28 (0.93,1.75)	-0.79 (-0.82,-0.76)
	Incidence	8068262 (5852980,11136002)	137.48 (100.84,188.01)	2166063 (1559800,2958610)	29.21 (21.15,40.28)	-0.79 (-0.82,-0.76)
	Deaths	40882 (16991,81818)	0.69 (0.29,1.39)	14127 (6267,28252)	0.19 (0.09,0.38)	-0.72 (-0.78,-0.65)
	DALYs	3203762 (1342823,6488638)	53.41 (22.41,107.87)	1011842 (454693,1979019)	14.16 (6.33,27.37)	-0.73 (-0.79,-0.66)
Socio-demographic Index (SDI)
High SDI	Prevalence	173 (135,217)	0.02 (0.02,0.03)	154 (123,192)	0.01 (0.01,0.02)	-0.33 (-0.45,-0.2)
	Incidence	3961 (3125,4876)	0.5 (0.38,0.63)	3506 (2807,4319)	0.33 (0.26,0.41)	-0.34 (-0.44,-0.22)
	Deaths	14 (7,27)	0 (0,0)	8 (6,11)	0 (0,0)	-0.68 (-0.75,-0.56)
	DALYs	952 (421,1893)	0.14 (0.06,0.28)	303 (200,492)	0.04 (0.02,0.06)	-0.73 (-0.79,-0.61)
High-middle SDI	Prevalence	5306 (3878,7190)	0.53 (0.39,0.72)	1872 (1402,2447)	0.19 (0.14,0.25)	-0.64 (-0.69,-0.6)
	Incidence	120992 (88765,162921)	12.12 (8.91,16.4)	42719 (31571,56053)	4.33 (3.18,5.86)	-0.64 (-0.68,-0.61)
	Deaths	660 (287,1292)	0.07 (0.03,0.13)	211 (91,407)	0.02 (0.01,0.04)	-0.67 (-0.75,-0.55)
	DALYs	51682 (21917,99919)	5.29 (2.23,10.16)	14446 (6382,27701)	1.63 (0.71,3.15)	-0.69 (-0.76,-0.57)
Middle SDI	Prevalence	56261 (40683,77513)	2.93 (2.15,4)	17239 (12474,23273)	0.78 (0.57,1.07)	-0.73 (-0.77,-0.7)
	Incidence	1283245 (929825,1769084)	66.79 (49.29,90.57)	393397 (285235,530198)	17.85 (13.02,24.48)	-0.73 (-0.77,-0.7)
	Deaths	6766 (2890,13299)	0.35 (0.15,0.69)	2329 (1031,4637)	0.11 (0.05,0.21)	-0.69 (-0.76,-0.63)
	DALYs	525548 (224584,1030264)	26.55 (11.37,52.02)	160816 (70774,312587)	7.72 (3.35,14.75)	-0.71 (-0.77,-0.64)
Low-middle SDI	Prevalence	229393 (165803,319558)	16.07 (11.93,21.96)	57214 (41078,77448)	2.93 (2.12,3.93)	-0.82 (-0.84,-0.79)
	Incidence	5233505 (3793534,7249427)	366.53 (271.03,499.66)	1304818 (934471,1781417)	66.83 (48.21,90.28)	-0.82 (-0.84,-0.8)
	Deaths	25607 (10716,51605)	1.77 (0.75,3.55)	8587 (3858,17382)	0.44 (0.2,0.89)	-0.75 (-0.8,-0.69)
	DALYs	2006594 (839974,4100359)	130.88 (55.17,262.58)	614230 (277008,1215430)	30.99 (13.97,61.16)	-0.76 (-0.81,-0.7)
Low SDI	Prevalence	62418 (44985,86575)	9.65 (7.12,12.97)	18453 (13307,25173)	1.52 (1.11,2.01)	-0.84 (-0.86,-0.82)
	Incidence	1425706 (1033497,1965660)	220.46 (163.2,296.71)	421177 (303810,583335)	34.61 (25.32,45.82)	-0.84 (-0.86,-0.82)
	Deaths	7829 (3103,16268)	1.17 (0.48,2.39)	2989 (1276,5856)	0.24 (0.1,0.47)	-0.8 (-0.84,-0.75)
	DALYs	618591 (247427,1284363)	85.52 (33.95,177.03)	221781 (95160,437967)	15.78 (6.75,30.69)	-0.82 (-0.86,-0.76)
GBD Regions
Andean Latin America	Prevalence	1 (0,1)	0 (0,0)	1 (0,1)	0 (0,0)	-0.49 (-0.58,-0.4)
	Incidence	13 (9,18)	0.04 (0.03,0.06)	14 (9,21)	0.02 (0.01,0.03)	-0.48 (-0.57,-0.4)
	Deaths	0 (0,0)	0 (0,0)	0 (0,1)	0 (0,0)	0.05 (-0.32,0.61)
	DALYs	5 (3,9)	0.02 (0.01,0.03)	11 (8,16)	0.02 (0.01,0.03)	-0.03 (-0.35,0.49)
Australasia	Prevalence	1 (0,1)	0 (0,0)	1 (1,2)	0 (0,0.01)	0.62 (0.19,1.19)
	Incidence	13 (7,20)	0.07 (0.04,0.1)	28 (16,41)	0.11 (0.06,0.16)	0.61 (0.26,1.14)
	Deaths	0 (0,0)	0 (0,0)	0 (0,0)	0 (0,0)	-0.74 (-0.82,-0.61)
	DALYs	1 (1,1)	0 (0,0.01)	0 (0,1)	0 (0,0)	-0.73 (-0.81,-0.61)
Caribbean	Prevalence	33 (22,48)	0.09 (0.06,0.12)	40 (28,57)	0.1 (0.06,0.14)	0.12 (-0.13,0.48)
	Incidence	758 (515,1096)	1.95 (1.35,2.77)	920 (652,1262)	2.17 (1.49,3.05)	0.12 (-0.11,0.41)
	Deaths	6 (2,13)	0.02 (0.01,0.03)	7 (3,16)	0.02 (0.01,0.04)	0.21 (-0.18,0.86)
	DALYs	514 (186,1116)	1.27 (0.46,2.73)	607 (216,1349)	1.53 (0.54,3.43)	0.2 (-0.2,0.88)
Central Asia	Prevalence	0 (0,1)	0 (0,0)	1 (0,1)	0 (0,0)	-0.26 (-0.38,-0.11)
	Incidence	13 (10,18)	0.02 (0.02,0.03)	12 (9,16)	0.01 (0.01,0.02)	-0.41 (-0.51,-0.3)
	Deaths	2 (1,3)	0 (0,0.01)	0 (0,0)	0 (0,0)	-0.95 (-0.98,-0.9)
	DALYs	61 (32,115)	0.1 (0.05,0.19)	4 (2,8)	0 (0,0.01)	-0.95 (-0.97,-0.9)
Central Europe	Prevalence	11 (8,15)	0.01 (0.01,0.01)	10 (8,14)	0.01 (0.01,0.01)	0.03 (-0.2,0.33)
	Incidence	255 (193,331)	0.22 (0.16,0.28)	234 (177,311)	0.22 (0.16,0.3)	0.03 (-0.18,0.31)
	Deaths	1 (1,1)	0 (0,0)	0 (0,0)	0 (0,0)	-0.88 (-0.91,-0.85)
	DALYs	31 (24,40)	0.03 (0.02,0.03)	9 (7,12)	0.01 (0,0.01)	-0.8 (-0.84,-0.76)
Central Latin America	Prevalence	63 (49,83)	0.06 (0.05,0.09)	56 (40,80)	0.02 (0.02,0.03)	-0.64 (-0.69,-0.59)
	Incidence	1445 (1108,1903)	1.45 (1.07,1.96)	1287 (934,1774)	0.52 (0.38,0.72)	-0.64 (-0.69,-0.6)
	Deaths	10 (8,11)	0.01 (0.01,0.01)	1 (1,2)	0 (0,0)	-0.94 (-0.95,-0.94)
	DALYs	476 (412,563)	0.31 (0.27,0.36)	42 (33,55)	0.02 (0.01,0.02)	-0.94 (-0.95,-0.93)
Central Sub-Saharan Africa	Prevalence	11 (7,17)	0.01 (0.01,0.02)	8 (4,12)	0 (0,0.01)	-0.7 (-0.78,-0.61)
	Incidence	252 (154,384)	0.34 (0.21,0.51)	173 (100,274)	0.1 (0.06,0.15)	-0.7 (-0.77,-0.64)
	Deaths	1 (1,3)	0 (0,0)	1 (0,2)	0 (0,0)	-0.68 (-0.76,-0.57)
	DALYs	115 (42,269)	0.14 (0.05,0.32)	79 (28,196)	0.04 (0.02,0.1)	-0.68 (-0.78,-0.57)
East Asia	Prevalence	4490 (3293,6043)	0.38 (0.28,0.51)	1725 (1321,2229)	0.16 (0.12,0.21)	-0.57 (-0.63,-0.48)
	Incidence	102582 (76447,136511)	8.62 (6.37,11.55)	39381 (30368,49450)	3.74 (2.83,4.85)	-0.57 (-0.61,-0.49)
	Deaths	665 (258,1414)	0.06 (0.02,0.12)	184 (75,374)	0.02 (0.01,0.04)	-0.68 (-0.76,-0.57)
	DALYs	53205 (20031,113940)	4.51 (1.71,9.66)	13334 (5456,27193)	1.44 (0.58,2.95)	-0.68 (-0.77,-0.56)
Eastern Europe	Prevalence	5 (3,7)	0 (0,0)	4 (3,6)	0 (0,0)	-0.15 (-0.27,-0.02)
	Incidence	104 (75,148)	0.04 (0.03,0.06)	97 (72,135)	0.04 (0.03,0.05)	-0.15 (-0.23,-0.08)
	Deaths	1 (1,2)	0 (0,0)	1 (1,1)	0 (0,0)	-0.38 (-0.55,-0.07)
	DALYs	38 (25,58)	0.02 (0.01,0.02)	22 (18,27)	0.01 (0.01,0.01)	-0.38 (-0.56,-0.08)
Eastern Sub-Saharan Africa	Prevalence	217 (134,331)	0.09 (0.06,0.13)	533 (361,753)	0.11 (0.07,0.15)	0.24 (-0.08,0.71)
	Incidence	4966 (3104,7447)	1.98 (1.25,2.88)	12163 (8295,16977)	2.44 (1.71,3.29)	0.23 (-0.05,0.67)
	Deaths	34 (13,73)	0.01 (0,0.03)	101 (40,203)	0.02 (0.01,0.04)	0.54 (0.11,1.4)
	DALYs	2697 (981,5970)	0.93 (0.36,1.97)	7711 (3064,15388)	1.38 (0.55,2.77)	0.48 (0.03,1.35)
High-income Asia Pacific	Prevalence	14 (11,19)	0.01 (0.01,0.01)	22 (15,31)	0.01 (0.01,0.01)	-0.09 (-0.24,0.07)
	Incidence	328 (242,437)	0.21 (0.15,0.28)	506 (356,709)	0.19 (0.13,0.26)	-0.09 (-0.24,0.04)
	Deaths	1 (0,1)	0 (0,0)	1 (0,1)	0 (0,0)	-0.75 (-0.79,-0.68)
	DALYs	23 (19,29)	0.02 (0.02,0.02)	10 (8,13)	0.01 (0,0.01)	-0.7 (-0.77,-0.58)
High-income North America	Prevalence	39 (30,51)	0.01 (0.01,0.02)	59 (44,79)	0.01 (0.01,0.02)	0.05 (-0.06,0.16)
	Incidence	898 (677,1168)	0.31 (0.23,0.4)	1336 (999,1781)	0.32 (0.24,0.43)	0.05 (-0.02,0.13)
	Deaths	1 (1,1)	0 (0,0)	2 (2,3)	0 (0,0)	0.73 (0.58,0.91)
	DALYs	42 (37,48)	0.02 (0.01,0.02)	83 (70,100)	0.02 (0.02,0.03)	0.54 (0.37,0.71)
North Africa and Middle East	Prevalence	165 (110,246)	0.04 (0.03,0.06)	59 (38,87)	0.01 (0.01,0.01)	-0.76 (-0.8,-0.71)
	Incidence	3780 (2543,5626)	0.89 (0.62,1.27)	1353 (891,1977)	0.21 (0.14,0.31)	-0.76 (-0.79,-0.72)
	Deaths	22 (9,50)	0.01 (0,0.01)	8 (3,17)	0 (0,0)	-0.75 (-0.81,-0.69)
	DALYs	1781 (715,3983)	0.39 (0.16,0.87)	606 (228,1313)	0.1 (0.04,0.21)	-0.75 (-0.81,-0.69)
Oceania	Prevalence	400 (269,577)	4.92 (3.47,6.95)	309 (206,442)	1.89 (1.3,2.67)	-0.62 (-0.68,-0.53)
	Incidence	9137 (6188,12898)	112.51 (78.96,153.89)	7060 (4767,10115)	43.15 (29.97,60.94)	-0.62 (-0.67,-0.55)
	Deaths	54 (21,117)	0.65 (0.25,1.39)	56 (22,117)	0.34 (0.14,0.69)	-0.49 (-0.6,-0.27)
	DALYs	4256 (1635,9352)	48.19 (18.8,104.24)	4378 (1718,9360)	25.17 (9.96,52.7)	-0.48 (-0.6,-0.26)
South Asia	Prevalence	335245 (242225,467541)	25.24 (18.64,34.33)	87441 (62527,118830)	4.85 (3.5,6.59)	-0.81 (-0.83,-0.78)
	Incidence	7649110 (5515048,10594954)	575.85 (424.39,787.21)	1994518 (1423490,2738201)	110.56 (79.47,150.88)	-0.81 (-0.83,-0.78)
	Deaths	38249 (15824,76785)	2.85 (1.21,5.67)	12907 (5729,25943)	0.73 (0.33,1.44)	-0.75 (-0.8,-0.68)
	DALYs	2994741 (1244714,6093568)	211.43 (88.08,422.54)	917736 (409542,1797164)	51.64 (23.29,99.87)	-0.76 (-0.81,-0.68)
Southeast Asia	Prevalence	6973 (4843,9723)	1.3 (0.92,1.8)	2525 (1817,3416)	0.39 (0.28,0.53)	-0.7 (-0.74,-0.65)
	Incidence	159313 (114389,217952)	29.67 (21.42,39.88)	57670 (41429,77828)	8.97 (6.47,12.24)	-0.7 (-0.72,-0.67)
	Deaths	896 (371,1792)	0.17 (0.07,0.33)	388 (160,752)	0.06 (0.03,0.12)	-0.63 (-0.7,-0.56)
	DALYs	69380 (28746,139229)	12.26 (5.07,24.42)	28564 (11699,55936)	4.59 (1.89,9.02)	-0.63 (-0.7,-0.55)
Southern Latin America	Prevalence	0 (0,0)	0 (0,0)	0 (0,0)	0 (0,0)	-0.63 (-0.69,-0.56)
	Incidence	6 (5,8)	0.01 (0.01,0.02)	3 (3,4)	0 (0,0.01)	-0.62 (-0.67,-0.57)
	Deaths	0 (0,0)	0 (0,0)	0 (0,0)	0 (0,0)	-0.25 (-0.66,0.75)
	DALYs	4 (2,8)	0.01 (0,0.02)	5 (2,9)	0.01 (0,0.01)	-0.3 (-0.67,0.52)
Southern Sub-Saharan Africa	Prevalence	2 (2,4)	0 (0,0.01)	4 (2,5)	0 (0,0.01)	0.1 (-0.07,0.32)
	Incidence	56 (38,81)	0.09 (0.06,0.12)	81 (56,116)	0.1 (0.07,0.14)	0.1 (-0.02,0.26)
	Deaths	0 (0,1)	0 (0,0)	1 (0,1)	0 (0,0)	0.35 (0.08,0.66)
	DALYs	23 (9,51)	0.03 (0.01,0.08)	38 (15,86)	0.05 (0.02,0.1)	0.34 (0.06,0.67)
Tropical Latin America	Prevalence	47 (33,64)	0.04 (0.03,0.05)	21 (15,28)	0.01 (0.01,0.01)	-0.76 (-0.8,-0.71)
	Incidence	1077 (756,1459)	0.83 (0.6,1.15)	468 (350,631)	0.2 (0.15,0.27)	-0.76 (-0.8,-0.72)
	Deaths	4 (2,8)	0 (0,0.01)	1 (0,2)	0 (0,0)	-0.88 (-0.9,-0.85)
	DALYs	238 (121,473)	0.15 (0.08,0.3)	43 (21,83)	0.02 (0.01,0.04)	-0.87 (-0.9,-0.83)
Western Europe	Prevalence	32 (24,43)	0.01 (0.01,0.01)	44 (34,59)	0.01 (0.01,0.02)	0.34 (0.17,0.54)
	Incidence	732 (557,982)	0.21 (0.15,0.3)	1010 (771,1320)	0.28 (0.2,0.4)	0.34 (0.23,0.46)
	Deaths	1 (1,2)	0 (0,0)	2 (1,2)	0 (0,0)	-0.27 (-0.38,-0.15)
	DALYs	32 (26,39)	0.01 (0.01,0.01)	34 (27,43)	0.01 (0,0.01)	-0.3 (-0.36,-0.23)
Western Sub-Saharan Africa	Prevalence	5839 (4033,8344)	2.22 (1.58,3.13)	2090 (1420,3028)	0.31 (0.21,0.44)	-0.86 (-0.88,-0.83)
	Incidence	133424 (92737,186448)	50.61 (36.1,70.37)	47748 (32387,67459)	7.01 (4.93,9.84)	-0.86 (-0.88,-0.84)
	Deaths	933 (370,2021)	0.33 (0.14,0.69)	465 (170,1075)	0.07 (0.02,0.15)	-0.81 (-0.86,-0.76)
	DALYs	76098 (29138,165117)	25.56 (10.39,54.4)	38526 (14043,90154)	5.23 (1.93,12.01)	-0.8 (-0.85,-0.74)
