# Supplementary material for: Global burden, subtype, risk factors and etiological analysis of enteric infections from 1990-2021: population based study
Source: Front Cell Infect Microbiol. 2025 Mar 20;15:1527765. doi: 10.3389/fcimb.2025.1527765 (PMC11965617; doi:10.3389/fcimb.2025.1527765)
Supplement: Supplementary file 6 [file DataSheet1.zip › Table S4.xlsx]

## Sheet: Table S7
Supplementary table 7: Number and Age-standardized rates for invasive non-typhoidal salmonella in 1990 and 2021 for both sexes in the globe, 5 SDI regions, and 21 GBD regions.
		1990		2021		1990–2021
		All-ages cases	Age-standardized rates per 100,000	All-ages cases	Age-standardized rates per 100,000	Rate change in age-standardized rates
		N (95%UI)		N (95%UI)		N (95%UI)
Global	Prevalence	8072 (6035,10484)	0.14 (0.1,0.18)	11847 (8911,15137)	0.17 (0.12,0.22)	0.21 (0.06,0.36)
	Incidence	348244 (284325,411890)	5.99 (4.94,7.03)	509976 (413361,606167)	7.21 (5.83,8.64)	0.2 (0.17,0.24)
	Deaths	48941 (28140,77609)	0.86 (0.5,1.36)	62018 (36079,97786)	0.88 (0.52,1.41)	0.02 (-0.14,0.21)
	DALYs	3665717 (2104403,5883901)	61.7 (35.54,98.76)	4740235 (2762282,7597208)	69.14 (39.7,111.21)	0.12 (-0.06,0.36)
Socio-demographic Index (SDI)
High SDI	Prevalence	145 (84,233)	0.02 (0.01,0.03)	188 (123,266)	0.02 (0.01,0.03)	0.18 (-0.09,0.5)
	Incidence	6177 (4852,7676)	0.76 (0.6,0.94)	7950 (6055,10043)	0.89 (0.67,1.13)	0.17 (0.03,0.32)
	Deaths	508 (421,622)	0.05 (0.04,0.07)	216 (160,303)	0.01 (0.01,0.02)	-0.74 (-0.79,-0.69)
	DALYs	19205 (14391,26038)	2.39 (1.76,3.27)	6754 (4506,10116)	0.63 (0.39,0.99)	-0.74 (-0.79,-0.68)
High-middle SDI	Prevalence	155 (107,217)	0.01 (0.01,0.02)	174 (119,237)	0.02 (0.01,0.02)	0.05 (-0.03,0.13)
	Incidence	6650 (5157,8399)	0.64 (0.5,0.8)	7484 (5703,9411)	0.67 (0.51,0.85)	0.04 (0,0.1)
	Deaths	579 (345,916)	0.06 (0.03,0.09)	402 (227,673)	0.03 (0.02,0.05)	-0.49 (-0.58,-0.4)
	DALYs	34406 (19330,56883)	3.37 (1.93,5.48)	17862 (9857,30947)	1.61 (0.85,2.83)	-0.52 (-0.62,-0.44)
Middle SDI	Prevalence	1125 (804,1497)	0.06 (0.04,0.08)	1342 (978,1769)	0.06 (0.05,0.08)	0.05 (-0.09,0.24)
	Incidence	48328 (38987,60268)	2.59 (2.13,3.19)	57475 (46591,68867)	2.72 (2.21,3.3)	0.05 (0,0.09)
	Deaths	4828 (2860,7225)	0.29 (0.18,0.43)	3652 (2024,5785)	0.17 (0.09,0.27)	-0.42 (-0.53,-0.31)
	DALYs	330923 (196686,507400)	17.68 (10.58,26.63)	237887 (129643,388178)	11.81 (6.41,19.46)	-0.33 (-0.48,-0.19)
Low-middle SDI	Prevalence	2543 (1906,3311)	0.18 (0.14,0.23)	3407 (2509,4510)	0.17 (0.13,0.23)	-0.04 (-0.14,0.12)
	Incidence	109560 (89658,130461)	7.78 (6.48,9.1)	146357 (119543,173961)	7.47 (6.13,8.84)	-0.04 (-0.07,-0.01)
	Deaths	13589 (7822,20692)	1.05 (0.6,1.6)	13408 (7733,20745)	0.71 (0.41,1.09)	-0.33 (-0.42,-0.21)
	DALYs	1003834 (584552,1571525)	68.04 (39.26,104.03)	971385 (557477,1503196)	49.6 (28.7,76.6)	-0.27 (-0.38,-0.13)
Low SDI	Prevalence	4102 (2562,6221)	0.63 (0.4,0.96)	6734 (4533,9588)	0.48 (0.33,0.68)	-0.23 (-0.39,-0.04)
	Incidence	177428 (142892,212904)	27.17 (22.61,31.57)	290609 (231961,354803)	20.91 (17.08,24.83)	-0.23 (-0.26,-0.2)
	Deaths	29426 (16498,47655)	4.77 (2.67,7.42)	44331 (25755,71309)	3.3 (1.91,5.19)	-0.31 (-0.41,-0.16)
	DALYs	2276461 (1275558,3751446)	309.46 (173.74,503.05)	3505730 (1975759,5685368)	234.06 (135.29,376.15)	-0.24 (-0.37,-0.07)
GBD Regions
Andean Latin America	Prevalence	6 (2,14)	0.02 (0,0.03)	10 (3,22)	0.02 (0,0.03)	0.02 (-0.14,0.21)
	Incidence	279 (183,383)	0.66 (0.44,0.9)	440 (289,600)	0.67 (0.45,0.92)	0.02 (-0.15,0.21)
	Deaths	21 (11,34)	0.06 (0.03,0.09)	25 (13,44)	0.04 (0.02,0.07)	-0.31 (-0.49,-0.09)
	DALYs	1395 (751,2306)	3.2 (1.75,5.16)	1411 (726,2502)	2.19 (1.13,3.89)	-0.31 (-0.49,-0.11)
Australasia	Prevalence	2 (0,4)	0.01 (0,0.02)	3 (1,7)	0.01 (0,0.02)	0.14 (-0.08,0.39)
	Incidence	72 (43,105)	0.37 (0.23,0.54)	120 (74,175)	0.42 (0.25,0.62)	0.13 (-0.07,0.35)
	Deaths	3 (2,3)	0.01 (0.01,0.02)	3 (2,4)	0.01 (0,0.01)	-0.55 (-0.67,-0.4)
	DALYs	84 (72,98)	0.44 (0.38,0.52)	61 (47,77)	0.15 (0.12,0.2)	-0.66 (-0.74,-0.55)
Caribbean	Prevalence	4 (2,8)	0.01 (0,0.02)	5 (2,10)	0.01 (0,0.02)	0 (-0.17,0.24)
	Incidence	166 (112,235)	0.46 (0.32,0.65)	217 (141,305)	0.47 (0.3,0.66)	0 (-0.12,0.12)
	Deaths	6 (3,11)	0.02 (0.01,0.03)	8 (4,15)	0.02 (0.01,0.03)	0.01 (-0.22,0.31)
	DALYs	406 (190,755)	1.07 (0.51,1.97)	491 (220,868)	1.13 (0.51,2.02)	0.05 (-0.23,0.38)
Central Asia	Prevalence	7 (3,13)	0.01 (0,0.02)	10 (4,19)	0.01 (0,0.02)	0.03 (-0.14,0.16)
	Incidence	304 (190,441)	0.42 (0.27,0.61)	413 (260,594)	0.43 (0.28,0.62)	0.02 (-0.07,0.12)
	Deaths	7 (4,11)	0.01 (0.01,0.01)	6 (3,12)	0.01 (0,0.01)	-0.25 (-0.48,-0.04)
	DALYs	478 (271,772)	0.58 (0.33,0.92)	384 (185,708)	0.4 (0.2,0.73)	-0.31 (-0.59,-0.06)
Central Europe	Prevalence	11 (7,18)	0.01 (0.01,0.02)	10 (6,15)	0.01 (0.01,0.02)	0.03 (-0.06,0.13)
	Incidence	486 (315,686)	0.41 (0.27,0.58)	415 (268,605)	0.41 (0.26,0.61)	0 (-0.08,0.09)
	Deaths	60 (51,69)	0.05 (0.05,0.06)	14 (10,19)	0.01 (0.01,0.01)	-0.85 (-0.89,-0.81)
	DALYs	2616 (2266,3025)	2.57 (2.24,2.94)	362 (247,529)	0.29 (0.19,0.43)	-0.89 (-0.92,-0.84)
Central Latin America	Prevalence	41 (26,58)	0.02 (0.02,0.03)	40 (25,60)	0.02 (0.01,0.02)	-0.32 (-0.41,-0.21)
	Incidence	1784 (1363,2242)	1.06 (0.82,1.33)	1729 (1247,2266)	0.7 (0.51,0.9)	-0.34 (-0.41,-0.26)
	Deaths	291 (266,319)	0.25 (0.23,0.27)	17 (10,27)	0.01 (0,0.01)	-0.97 (-0.98,-0.96)
	DALYs	16167 (14613,17982)	9.75 (8.89,10.73)	868 (495,1485)	0.37 (0.21,0.63)	-0.96 (-0.98,-0.94)
Central Sub-Saharan Africa	Prevalence	1151 (219,2890)	1.71 (0.32,4.26)	1040 (260,2414)	0.66 (0.16,1.54)	-0.61 (-0.66,-0.41)
	Incidence	49068 (39002,58683)	72.67 (60.75,84.62)	44361 (35515,52842)	28.34 (23.29,33.21)	-0.61 (-0.63,-0.59)
	Deaths	6465 (3643,10613)	10.94 (6.04,17.53)	4578 (2498,7234)	3.5 (1.92,5.48)	-0.68 (-0.74,-0.61)
	DALYs	475507 (263698,782514)	633.55 (355.04,1022.84)	320720 (176157,511712)	198.36 (107.65,312.48)	-0.69 (-0.74,-0.62)
East Asia	Prevalence	169 (96,277)	0.01 (0.01,0.02)	165 (98,254)	0.01 (0.01,0.02)	-0.13 (-0.26,0.01)
	Incidence	7223 (4747,10387)	0.59 (0.4,0.83)	7088 (4693,9905)	0.52 (0.34,0.74)	-0.13 (-0.19,-0.08)
	Deaths	909 (483,1540)	0.08 (0.04,0.14)	590 (304,1047)	0.04 (0.02,0.06)	-0.56 (-0.64,-0.48)
	DALYs	53752 (27456,93022)	4.48 (2.36,7.63)	24161 (12537,41199)	1.79 (0.89,3.3)	-0.6 (-0.67,-0.52)
Eastern Europe	Prevalence	29 (17,46)	0.01 (0.01,0.02)	19 (11,31)	0.01 (0.01,0.02)	-0.24 (-0.34,-0.13)
	Incidence	1263 (802,1825)	0.6 (0.38,0.88)	812 (522,1205)	0.46 (0.28,0.67)	-0.24 (-0.33,-0.13)
	Deaths	37 (24,56)	0.02 (0.01,0.02)	23 (14,40)	0.01 (0.01,0.02)	-0.42 (-0.51,-0.32)
	DALYs	1876 (1242,2831)	0.95 (0.65,1.41)	878 (525,1518)	0.5 (0.3,0.82)	-0.48 (-0.56,-0.38)
Eastern Sub-Saharan Africa	Prevalence	1356 (841,2305)	0.58 (0.35,0.98)	894 (604,1408)	0.19 (0.13,0.29)	-0.67 (-0.71,-0.62)
	Incidence	59292 (48396,70924)	25.27 (21.42,29.48)	38990 (31939,46385)	8.28 (6.96,9.64)	-0.67 (-0.68,-0.66)
	Deaths	8796 (4878,14362)	3.82 (2.15,6)	4031 (2352,6238)	0.83 (0.48,1.29)	-0.78 (-0.82,-0.74)
	DALYs	684464 (376864,1128372)	239.95 (133.55,389.02)	311183 (178615,480394)	55.97 (32.72,86.65)	-0.77 (-0.81,-0.71)
High-income Asia Pacific	Prevalence	12 (6,21)	0.01 (0,0.01)	18 (10,29)	0.01 (0.01,0.02)	0.62 (0.28,1.23)
	Incidence	531 (287,824)	0.33 (0.18,0.51)	764 (476,1100)	0.54 (0.3,0.8)	0.62 (0.29,1.12)
	Deaths	18 (12,26)	0.01 (0.01,0.02)	10 (5,18)	0 (0,0.01)	-0.66 (-0.78,-0.54)
	DALYs	721 (420,1242)	0.46 (0.27,0.79)	312 (150,573)	0.17 (0.07,0.35)	-0.62 (-0.73,-0.51)
High-income North America	Prevalence	40 (24,60)	0.02 (0.01,0.02)	70 (40,112)	0.02 (0.01,0.03)	0.47 (0.21,0.76)
	Incidence	1714 (1271,2214)	0.64 (0.47,0.81)	2957 (2088,3939)	0.94 (0.65,1.27)	0.47 (0.22,0.76)
	Deaths	80 (73,88)	0.02 (0.02,0.03)	44 (38,52)	0.01 (0.01,0.01)	-0.69 (-0.72,-0.65)
	DALYs	2505 (2333,2715)	0.88 (0.82,0.95)	1085 (961,1246)	0.25 (0.22,0.29)	-0.71 (-0.74,-0.68)
North Africa and Middle East	Prevalence	171 (107,262)	0.04 (0.03,0.07)	268 (165,414)	0.04 (0.03,0.06)	-0.02 (-0.17,0.18)
	Incidence	7363 (5634,9329)	1.86 (1.42,2.34)	11524 (8828,14465)	1.82 (1.41,2.28)	-0.02 (-0.05,0.02)
	Deaths	951 (524,1488)	0.28 (0.15,0.42)	1002 (550,1647)	0.17 (0.09,0.28)	-0.39 (-0.46,-0.3)
	DALYs	65873 (36236,105538)	16.15 (8.86,25.35)	64874 (34812,108743)	10.33 (5.6,17.13)	-0.36 (-0.45,-0.25)
Oceania	Prevalence	3 (1,7)	0.04 (0.01,0.09)	7 (2,17)	0.04 (0.01,0.11)	0.12 (-0.19,0.25)
	Incidence	129 (99,164)	1.69 (1.3,2.1)	297 (226,381)	1.91 (1.45,2.42)	0.13 (0.05,0.21)
	Deaths	16 (9,27)	0.26 (0.14,0.43)	35 (19,57)	0.26 (0.14,0.42)	-0.02 (-0.22,0.25)
	DALYs	1095 (592,1873)	14.35 (7.71,24.09)	2413 (1283,4001)	15.25 (8.17,25.08)	0.06 (-0.15,0.38)
South Asia	Prevalence	1244 (833,1809)	0.1 (0.06,0.14)	1477 (962,2174)	0.08 (0.05,0.12)	-0.17 (-0.26,-0.08)
	Incidence	53685 (41905,67096)	4.14 (3.26,5.07)	63675 (49351,78332)	3.42 (2.66,4.17)	-0.17 (-0.2,-0.15)
	Deaths	7141 (3806,11537)	0.6 (0.32,0.95)	6598 (3683,10608)	0.37 (0.21,0.59)	-0.38 (-0.48,-0.29)
	DALYs	511933 (270751,835272)	38.51 (20.54,62.36)	433890 (239589,705794)	23.65 (13.17,38.2)	-0.39 (-0.5,-0.27)
Southeast Asia	Prevalence	434 (287,669)	0.08 (0.06,0.13)	399 (275,582)	0.06 (0.04,0.09)	-0.27 (-0.34,-0.21)
	Incidence	18539 (14589,22473)	3.58 (2.82,4.3)	17080 (13103,21009)	2.6 (2.01,3.2)	-0.27 (-0.31,-0.24)
	Deaths	1873 (1046,2934)	0.43 (0.24,0.66)	1451 (806,2356)	0.23 (0.12,0.37)	-0.47 (-0.54,-0.4)
	DALYs	123963 (69078,196681)	23.87 (13.32,37.2)	81146 (44230,132819)	12.66 (6.97,20.75)	-0.47 (-0.56,-0.38)
Southern Latin America	Prevalence	6 (2,12)	0.01 (0,0.02)	8 (3,18)	0.01 (0,0.03)	0.15 (-0.01,0.35)
	Incidence	245 (168,341)	0.49 (0.34,0.68)	362 (240,497)	0.57 (0.37,0.78)	0.15 (0,0.35)
	Deaths	1 (1,1)	0 (0,0)	0 (0,0)	0 (0,0)	-0.8 (-0.84,-0.74)
	DALYs	51 (44,59)	0.1 (0.09,0.12)	11 (8,13)	0.02 (0.02,0.02)	-0.81 (-0.85,-0.74)
Southern Sub-Saharan Africa	Prevalence	209 (105,422)	0.35 (0.18,0.64)	210 (113,378)	0.26 (0.14,0.46)	-0.26 (-0.37,-0.13)
	Incidence	9084 (6487,15710)	15.18 (11.32,24.07)	9117 (6924,12781)	11.24 (8.49,15.8)	-0.26 (-0.34,-0.2)
	Deaths	790 (401,1505)	1.42 (0.77,2.51)	482 (249,805)	0.6 (0.31,1.01)	-0.57 (-0.66,-0.46)
	DALYs	58047 (28829,118565)	90.66 (45.96,174.23)	37271 (18750,62032)	45.94 (23.24,76.53)	-0.49 (-0.61,-0.35)
Tropical Latin America	Prevalence	25 (15,39)	0.02 (0.01,0.02)	27 (16,44)	0.01 (0.01,0.02)	-0.17 (-0.31,-0.03)
	Incidence	1073 (745,1402)	0.66 (0.48,0.86)	1160 (798,1609)	0.55 (0.38,0.76)	-0.17 (-0.3,-0.03)
	Deaths	91 (65,130)	0.07 (0.05,0.09)	46 (26,76)	0.02 (0.01,0.03)	-0.7 (-0.78,-0.6)
	DALYs	6011 (4133,8743)	3.79 (2.69,5.34)	2400 (1291,4087)	1.19 (0.63,2.04)	-0.69 (-0.78,-0.58)
Western Europe	Prevalence	38 (23,59)	0.01 (0.01,0.02)	59 (38,84)	0.02 (0.01,0.03)	0.68 (0.42,1.05)
	Incidence	1675 (1147,2293)	0.46 (0.31,0.63)	2496 (1742,3398)	0.76 (0.54,1.03)	0.66 (0.46,0.9)
	Deaths	221 (199,245)	0.04 (0.04,0.05)	49 (40,57)	0 (0,0.01)	-0.89 (-0.9,-0.87)
	DALYs	4839 (4475,5264)	1.12 (1.04,1.21)	791 (678,911)	0.11 (0.09,0.12)	-0.91 (-0.92,-0.89)
Western Sub-Saharan Africa	Prevalence	3114 (2241,4111)	1.17 (0.87,1.49)	7110 (4946,9663)	1.1 (0.8,1.46)	-0.06 (-0.16,0.03)
	Incidence	134271 (106888,163958)	50.48 (41.21,59.46)	305959 (242565,375593)	47.54 (38.53,56.66)	-0.06 (-0.07,-0.04)
	Deaths	21165 (12014,34432)	8.64 (4.89,13.47)	43006 (23552,69967)	6.88 (3.91,10.95)	-0.2 (-0.36,-0.04)
	DALYs	1653933 (932929,2708928)	566.79 (320.48,918.78)	3455523 (1891891,5693979)	486.81 (266.57,789.85)	-0.14 (-0.32,0.05)
