# Supplementary material for: Global burden, subtype, risk factors and etiological analysis of enteric infections from 1990-2021: population based study
Source: Front Cell Infect Microbiol. 2025 Mar 20;15:1527765. doi: 10.3389/fcimb.2025.1527765 (PMC11965617; doi:10.3389/fcimb.2025.1527765)
Supplement: Supplementary file 6 [file DataSheet1.zip › Table S5.xlsx]

## Sheet: Table S5
Supplementary table 5: Number of enteric infections for both sexes by countries and territories, 2021
Location	Prevalence	Incidence	Deaths	DALYs
Afghanistan	136951 (111783,169277)	9403913 (7625787,11410151)	4561 (3092,6551)	410123 (277034,589656)
Albania	680 (556,832)	43862 (35142,53898)	16 (11,23)	798 (539,1098)
Algeria	192822 (151917,242133)	13117976 (10306921,16381415)	523 (347,761)	52388 (39012,67200)
American Samoa	423 (352,508)	29725 (24157,36083)	6 (3,9)	198 (141,275)
Andorra	287 (235,346)	17391 (14284,20897)	0 (0,0)	35 (24,48)
Angola	557857 (509048,615251)	37775729 (33084832,43151832)	8653 (5816,11898)	593031 (422860,771413)
Antigua and Barbuda	489 (405,596)	32737 (26767,39778)	1 (1,1)	93 (74,118)
Argentina	88884 (72447,105877)	5871484 (4704484,7024682)	743 (660,823)	27667 (23755,32658)
Armenia	2996 (2504,3549)	194634 (158154,234054)	7 (6,9)	793 (639,988)
Australia	16144 (13926,18779)	1124378 (955713,1315688)	203 (166,228)	4765 (4123,5551)
Austria	24192 (21595,27003)	1561156 (1353194,1764542)	137 (110,157)	4407 (3539,5485)
Azerbaijan	19240 (15620,23459)	1165930 (940061,1408687)	206 (134,316)	18955 (12774,28686)
Bahrain	4280 (3548,5153)	300737 (244527,362898)	9 (6,15)	960 (727,1234)
Bangladesh	1373175 (1253196,1515436)	96121455 (85318670,108042383)	39571 (22715,77828)	1683963 (1155890,2682234)
Barbados	1745 (1434,2102)	115047 (94313,139253)	4 (3,5)	290 (219,375)
Belarus	16276 (13164,19621)	1014668 (827812,1228966)	13 (11,16)	2330 (1704,3130)
Belgium	51568 (46277,56750)	3142099 (2742035,3531550)	971 (773,1107)	17830 (15384,20561)
Belize	2134 (1718,2636)	146241 (116379,181235)	9 (8,11)	722 (607,866)
Benin	203894 (183342,224954)	14035010 (12149732,16034613)	5477 (3390,8561)	374847 (240059,613268)
Bermuda	376 (317,453)	24850 (20372,30014)	0 (0,1)	51 (37,68)
Bhutan	6052 (5511,6671)	430478 (383161,485653)	222 (121,417)	9141 (6009,13907)
Bolivia	25595 (22087,29763)	1812048 (1540884,2120594)	625 (402,956)	38848 (25773,54807)
Bosnia and Herzegovina	1202 (981,1453)	74729 (60883,90245)	30 (11,63)	936 (569,1583)
Botswana	44322 (40738,48342)	2918862 (2560912,3281990)	725 (480,1036)	47640 (33624,64321)
Brazil	591017 (514426,678026)	40721881 (34839314,47455720)	6110 (5355,6567)	235864 (208964,267090)
Brunei	368 (298,448)	24321 (19510,29589)	2 (1,3)	122 (93,161)
Bulgaria	1142 (962,1343)	74947 (62741,88821)	100 (85,118)	2715 (2285,3150)
Burkina Faso	322642 (293941,353257)	22210612 (19769244,25423877)	16410 (12028,21444)	1224286 (877883,1636209)
Burundi	235191 (213093,261506)	15751775 (13729039,18123755)	5231 (2957,7970)	338168 (209249,547412)
Cambodia	107725 (95493,122558)	7403966 (6370558,8558322)	1578 (1035,2311)	89764 (66038,125483)
Cameroon	452205 (412802,498530)	31388990 (27358413,35634336)	9281 (5673,14670)	693534 (446191,1135710)
Canada	27732 (23285,32766)	1682195 (1389030,2015749)	1360 (1156,1521)	22703 (20157,25091)
Cape Verde	5534 (4754,6530)	394323 (335636,469688)	57 (37,91)	3120 (2401,4343)
Central African Republic	78923 (72827,85836)	5437101 (4873314,6052938)	4619 (2928,6889)	331908 (210776,504755)
Chad	373538 (341644,407957)	24987826 (21800108,28074955)	27795 (19289,42823)	2203408 (1544003,3487577)
Chile	24264 (21769,27161)	1657103 (1451453,1870527)	375 (328,416)	10085 (8937,11406)
China	1103228 (939158,1300414)	75147376 (63363749,89165119)	5594 (3930,9188)	349314 (283335,441599)
Colombia	140684 (119754,165788)	10111546 (8486474,11904590)	1137 (930,1367)	55370 (44942,67497)
Comoros	12536 (11461,13780)	836178 (726591,955283)	164 (89,256)	9619 (6460,13292)
Congo	93555 (85445,102149)	6209310 (5494418,7021613)	1132 (599,2005)	71764 (43159,118695)
Cook Islands	198 (166,238)	13494 (11291,16352)	1 (0,1)	42 (32,56)
Costa Rica	31214 (26867,36819)	2080926 (1743047,2482044)	91 (78,103)	5868 (4715,7360)
Côte d'Ivoire	392101 (359426,430729)	27176506 (23677042,31152100)	8690 (5646,12246)	655620 (427553,955424)
Croatia	1039 (923,1167)	65938 (57479,75205)	76 (64,87)	1592 (1358,1828)
Cuba	63184 (53880,74129)	4237157 (3517065,5071382)	248 (214,283)	12645 (10372,15755)
Cyprus	7097 (6100,8260)	422191 (356033,494602)	42 (22,62)	1434 (1082,1939)
Czech Republic	6968 (6313,7602)	410593 (367559,452094)	485 (398,569)	10512 (8991,11994)
Democratic Republic of the Congo	1167928 (1065186,1280475)	81010806 (72000993,91677950)	20382 (12489,32281)	1375261 (875234,2031207)
Denmark	35570 (31538,39736)	2109320 (1848595,2410166)	406 (339,458)	9308 (7983,10924)
Djibouti	19417 (17671,21290)	1311625 (1136442,1501589)	238 (135,381)	15102 (9962,22284)
Dominica	283 (228,354)	19368 (15404,24158)	2 (1,3)	99 (73,137)
Dominican Republic	42311 (36221,49859)	2961630 (2509408,3530402)	627 (418,936)	37100 (25463,50316)
Ecuador	47039 (41947,52717)	3336943 (2922486,3819666)	229 (194,271)	14854 (12111,17911)
Egypt	577879 (473032,699109)	38311169 (30880825,47057585)	3966 (2852,5565)	365308 (275408,483705)
El Salvador	21229 (18354,24782)	1519073 (1296428,1773827)	290 (181,470)	13419 (9798,18236)
Equatorial Guinea	21153 (19137,23614)	1448588 (1268910,1649078)	130 (76,210)	10033 (6499,15098)
Eritrea	171229 (155449,187944)	10560821 (9371174,11866271)	2759 (1394,4763)	177903 (108327,278649)
Estonia	2819 (2357,3329)	171496 (141324,207379)	2 (2,2)	371 (268,508)
Ethiopia	1871579 (1666009,2123359)	124855269 (107862970,142408335)	39860 (28719,54846)	2450527 (1882941,3245506)
Federated States of Micronesia	561 (468,671)	40218 (33096,47829)	10 (6,15)	404 (291,582)
Fiji	7436 (6786,8276)	525782 (462628,599878)	136 (76,226)	5359 (3608,7677)
Finland	11553 (9692,13745)	773837 (643663,912418)	104 (85,118)	2696 (2235,3279)
France	484941 (401683,572204)	28098409 (23210024,33081957)	1301 (1069,1487)	72719 (54397,95249)
Gabon	25150 (22831,27766)	1718617 (1508213,1983565)	199 (84,377)	12534 (6912,21671)
Georgia	5003 (4269,5774)	315985 (264633,372261)	7 (6,8)	878 (680,1139)
Germany	274209 (252247,296201)	17221803 (15455406,18841752)	3262 (2646,3688)	72497 (62227,83783)
Ghana	424523 (389690,466138)	29696247 (26206520,33352341)	7152 (4694,10208)	434209 (310099,589436)
Greece	28269 (23240,34052)	1784309 (1455557,2138947)	84 (69,93)	4202 (3148,5506)
Greenland	29 (24,34)	1822 (1491,2170)	1 (0,2)	26 (14,41)
Grenada	999 (789,1270)	61623 (48787,77139)	1 (1,1)	151 (111,206)
Guam	1528 (1279,1804)	105903 (88488,127031)	7 (4,12)	373 (283,489)
Guatemala	104997 (97189,113242)	6759411 (6070641,7646332)	2602 (2204,3144)	146857 (120423,181386)
Guinea	207466 (187572,230558)	14223527 (12590111,16269663)	6373 (4137,9103)	410998 (270543,590792)
Guinea-Bissau	30748 (27906,34040)	2113026 (1833799,2417149)	645 (412,887)	42363 (29011,56833)
Guyana	2608 (2326,2943)	184618 (159772,213246)	52 (40,68)	2709 (2114,3489)
Haiti	39311 (35515,44161)	2795845 (2465188,3172189)	4469 (2926,6228)	352947 (238812,488810)
Honduras	51121 (46215,56909)	3475335 (3037266,3983821)	1157 (738,1748)	57681 (39756,80806)
Hungary	7225 (6432,8049)	417518 (366622,466385)	339 (288,395)	8617 (7441,9887)
Iceland	1622 (1361,1921)	98246 (81913,116203)	5 (4,5)	245 (189,324)
India	29470511 (26807916,32323339)	1898215166 (1686948208,2128640393)	552102 (352647,861748)	20822873 (15597232,29353783)
Indonesia	2356227 (2149947,2593351)	153158156 (135254157,171514739)	57787 (33307,78709)	2491663 (1856278,3213551)
Iran	304163 (247039,374547)	20649902 (16664228,25527998)	767 (520,1195)	65221 (50557,83725)
Iraq	176953 (142211,218329)	12090878 (9636440,15025984)	816 (592,1121)	78532 (59678,100957)
Ireland	22209 (18302,26505)	1343738 (1101993,1598811)	46 (37,54)	3141 (2342,4159)
Israel	39214 (34475,44849)	2422803 (2081683,2785651)	330 (267,377)	9445 (7969,11340)
Italy	77622 (68729,86717)	4865605 (4204662,5579557)	2046 (1628,2318)	34668 (29887,39126)
Jamaica	10487 (8535,12844)	734656 (601589,903945)	91 (71,116)	3762 (3030,4648)
Japan	781140 (685544,886265)	50548868 (43483547,58340752)	3589 (2792,4060)	132464 (104255,166524)
Jordan	36706 (28958,45937)	2565649 (2010221,3190957)	88 (65,124)	10000 (7729,13142)
Kazakhstan	26180 (20543,32298)	1664329 (1307456,2067319)	48 (39,59)	6381 (5000,8193)
Kenya	1245922 (1121626,1373083)	77403726 (68318124,88326700)	15138 (10528,19626)	1046983 (825082,1314124)
Kiribati	1287 (1192,1401)	87679 (78808,99043)	43 (25,63)	1879 (1266,2520)
Kuwait	14395 (11633,17570)	1006869 (802422,1229882)	12 (8,17)	2285 (1615,3052)
Kyrgyzstan	8708 (7143,10668)	570003 (455425,698833)	65 (52,79)	6444 (5275,7869)
Laos	56775 (51921,62826)	3797780 (3343735,4275045)	996 (680,1389)	67151 (47649,92297)
Latvia	2321 (1934,2732)	151539 (123550,180082)	3 (2,3)	339 (251,454)
Lebanon	29531 (24177,36451)	1964878 (1574037,2415164)	135 (89,197)	7966 (6177,10166)
Lesotho	42930 (39070,46732)	2726614 (2392859,3128640)	1360 (837,1950)	88205 (62081,116500)
Liberia	130855 (118822,141096)	8392652 (7469389,9335226)	2083 (1298,3126)	157668 (102212,247484)
Libya	29141 (23332,37240)	1966353 (1573197,2502349)	85 (55,129)	7394 (5298,9749)
Lithuania	5903 (4901,6886)	355515 (296179,416689)	12 (10,13)	925 (712,1174)
Luxembourg	1885 (1647,2167)	121029 (102311,139260)	22 (18,25)	497 (425,586)
Macedonia	689 (558,841)	43358 (34671,52293)	32 (17,52)	1167 (790,1664)
Madagascar	815096 (766067,867746)	48562180 (44747861,52128380)	15043 (9536,22699)	1165059 (768633,1742678)
Malawi	343582 (312754,380044)	22907529 (20008947,26430644)	8248 (5606,11339)	522906 (367581,705697)
Malaysia	351693 (296787,418025)	22803107 (18747894,27434580)	1353 (766,1877)	86356 (65997,112108)
Maldives	3898 (3355,4548)	264171 (223306,310529)	20 (14,28)	1485 (1142,1978)
Mali	454773 (411302,504606)	30353194 (26538404,34783086)	13091 (8802,19093)	930558 (655669,1276252)
Malta	1625 (1342,1943)	99444 (81367,118459)	4 (3,4)	237 (177,313)
Marshall Islands	310 (266,363)	22229 (18667,26223)	5 (3,8)	247 (177,348)
Mauritania	96617 (88632,105962)	6341612 (5644583,7047526)	889 (568,1304)	63948 (43114,93869)
Mauritius	6260 (5273,7387)	439378 (369367,514651)	61 (56,66)	2410 (2136,2730)
Mexico	237445 (211701,264942)	14827166 (13022954,16935510)	4807 (4298,5360)	193220 (169136,224288)
Moldova	3759 (3172,4480)	248813 (206935,295331)	12 (10,15)	989 (798,1234)
Monaco	129 (106,155)	8007 (6631,9633)	0 (0,0)	18 (13,25)
Mongolia	1372 (1193,1570)	95697 (81559,110101)	25 (11,51)	2303 (1061,4659)
Montenegro	188 (148,234)	11961 (9313,15099)	1 (0,1)	41 (31,53)
Morocco	96611 (80586,116294)	6760363 (5528724,8283224)	1110 (779,1589)	85650 (60884,120531)
Mozambique	349916 (317537,389492)	24435940 (21581368,27953935)	10144 (6247,16063)	704348 (462523,1085038)
Myanmar	356238 (318025,399280)	24202328 (21154770,27363029)	6726 (4663,9261)	390252 (288882,523348)
Namibia	59149 (54122,65065)	3714823 (3256766,4219409)	821 (512,1228)	54939 (36248,76891)
Nauru	76 (63,93)	5387 (4346,6475)	1 (1,1)	47 (33,64)
Nepal	209080 (191607,230340)	14937520 (13365722,16675129)	5526 (3532,8954)	267195 (189207,375696)
Netherlands	158428 (134285,185505)	8915078 (7577583,10398056)	508 (420,566)	24200 (18687,31633)
New Zealand	12050 (10480,13514)	727874 (638027,832282)	97 (78,109)	2763 (2344,3302)
Nicaragua	18924 (15934,22606)	1350544 (1124311,1619510)	235 (169,343)	15036 (11132,20352)
Niger	428099 (390960,469007)	29412497 (25728954,33308702)	20684 (13789,29102)	1524819 (1030252,2252733)
Nigeria	3377877 (2990506,3861132)	230617633 (198061507,264551908)	152382 (106672,202544)	12219231 (8202648,16648833)
Niue	11 (9,12)	761 (658,888)	0 (0,0)	10 (8,14)
North Korea	244126 (198758,289887)	14735810 (12075983,17846446)	120 (79,181)	32912 (23261,45423)
Northern Mariana Islands	487 (409,581)	33781 (28221,40675)	4 (2,6)	153 (111,209)
Norway	28134 (24688,31524)	1719390 (1482778,1982820)	396 (327,441)	7578 (6519,8807)
Oman	14317 (12309,16790)	983903 (823180,1167907)	38 (26,53)	4036 (3107,5164)
Pakistan	3103566 (2730264,3508683)	206274519 (177349444,238780536)	53309 (37866,79137)	3484378 (2586364,4650387)
Palau	108 (95,123)	7711 (6714,8898)	4 (2,6)	106 (71,163)
Palestine	12080 (9457,15524)	857743 (652920,1094083)	44 (32,59)	4480 (3441,5847)
Panama	30575 (26663,35174)	2002650 (1722304,2366134)	149 (121,184)	10881 (9016,13332)
Papua New Guinea	118356 (109282,129670)	7959845 (7149499,8864327)	3495 (2392,4800)	241401 (163369,344457)
Paraguay	13143 (11043,15490)	921591 (764434,1094064)	133 (80,205)	8229 (5747,12228)
Peru	153214 (132409,176640)	10334060 (8725460,12251890)	862 (553,1431)	53290 (38451,74684)
Philippines	706168 (617858,812351)	45948597 (38664310,53528290)	8895 (6561,12508)	575382 (452287,734199)
Poland	2723 (2355,3133)	167024 (141554,192058)	982 (867,1079)	18006 (16404,19591)
Portugal	21922 (19598,24535)	1463193 (1267689,1642200)	323 (265,363)	6496 (5603,7655)
Puerto Rico	16180 (13985,18865)	1100805 (933293,1303698)	84 (69,99)	3330 (2748,4123)
Qatar	6352 (5248,7697)	454717 (372850,554845)	9 (6,14)	1289 (967,1696)
Romania	3599 (3077,4193)	239147 (200980,277797)	394 (338,448)	9974 (8709,11343)
Russian Federation	249209 (204523,302939)	15326093 (12266733,18580987)	489 (456,523)	45751 (36383,57882)
Rwanda	192479 (174014,212660)	13085175 (11394582,15060668)	2829 (1814,4174)	197316 (143286,268603)
Saint Kitts and Nevis	310 (270,357)	20960 (17943,24585)	2 (2,3)	113 (93,136)
Saint Lucia	1267 (1036,1546)	81029 (66257,99167)	4 (3,5)	258 (202,327)
Saint Vincent and the Grenadines	548 (452,669)	37326 (30079,45336)	4 (3,4)	175 (147,209)
Samoa	1789 (1447,2239)	125498 (99440,156106)	11 (7,19)	599 (432,824)
San Marino	112 (93,133)	6897 (5753,8324)	0 (0,0)	14 (10,19)
Sao Tome and Principe	1567 (1357,1813)	113488 (97965,133776)	20 (14,30)	1279 (917,1793)
Saudi Arabia	166873 (138611,202534)	11279578 (9297776,13818230)	407 (262,648)	38134 (28886,50043)
Senegal	275712 (254112,301122)	18744674 (16579278,21258596)	3787 (2531,5281)	244957 (181324,321187)
Serbia	3943 (3353,4555)	237879 (198538,275497)	57 (23,105)	1783 (1177,2677)
Seychelles	472 (415,538)	33470 (28878,38512)	5 (3,7)	219 (165,282)
Sierra Leone	171399 (156103,187668)	11447980 (10115522,13046258)	4352 (2752,6376)	294670 (201372,434891)
Singapore	756 (663,867)	52626 (45882,60027)	56 (48,63)	1043 (933,1148)
Slovakia	823 (706,957)	55218 (46559,64397)	20 (11,31)	851 (583,1283)
Slovenia	768 (637,924)	48786 (39603,58535)	18 (15,22)	401 (342,480)
Solomon Islands	5438 (4921,6057)	381135 (334854,435569)	78 (51,119)	4292 (3207,5753)
Somalia	275366 (250489,303039)	19068465 (16738355,21696770)	17095 (11205,24805)	1224481 (795196,1744689)
South Africa	1003125 (907904,1102857)	65427063 (57604966,75323241)	15765 (11069,23589)	887668 (711637,1142787)
South Korea	47115 (40367,54819)	3031473 (2521104,3598586)	1193 (581,2228)	23732 (14720,39806)
South Sudan	283758 (258791,308519)	17461199 (15524630,19496210)	11886 (7688,18351)	850614 (554479,1240431)
Spain	155980 (139833,175233)	9904925 (8568314,11349248)	1253 (1007,1448)	32662 (27014,39423)
Sri Lanka	157973 (133535,184923)	10784011 (9017031,12752142)	1107 (627,1794)	53669 (39514,74253)
Sudan	428811 (374540,488254)	27218882 (23138837,31858163)	2551 (1161,5266)	241537 (140855,485705)
Suriname	2476 (2115,2892)	171602 (145368,204847)	38 (26,60)	2051 (1510,2793)
Swaziland	27487 (25173,29817)	1726654 (1513981,1967136)	399 (258,578)	29230 (20087,40715)
Sweden	57538 (50930,64457)	3589744 (3131767,4103944)	855 (696,964)	15966 (13597,18838)
Switzerland	45044 (39012,52195)	2730067 (2352838,3133584)	286 (222,331)	8465 (6836,10443)
Syria	64604 (50447,82419)	4330218 (3363101,5480016)	148 (98,222)	15219 (11116,19633)
Taiwan	176472 (151850,203867)	11390842 (9642367,13174392)	180 (142,239)	24367 (18036,32054)
Tajikistan	45665 (41091,51410)	2656802 (2315903,2996921)	1402 (961,1967)	127170 (87893,175343)
Tanzania	827477 (750734,917577)	56510613 (48871362,64310516)	19943 (13672,29023)	1249469 (892624,1722680)
Thailand	559411 (511374,614228)	36473613 (32014192,41680196)	7301 (3876,12061)	235968 (166999,326487)
The Bahamas	1201 (955,1498)	85169 (68312,105657)	4 (3,5)	269 (209,343)
The Gambia	25665 (23317,28555)	1813040 (1584891,2071226)	644 (445,893)	44269 (32632,58439)
Timor-Leste	14393 (12769,16136)	945369 (814359,1076317)	205 (142,294)	14143 (10009,19110)
Togo	156794 (144242,173266)	10509078 (9301259,11996371)	3860 (2495,5712)	266532 (177335,395807)
Tokelau	12 (10,15)	844 (684,1009)	0 (0,0)	17 (12,24)
Tonga	946 (736,1228)	65780 (50509,84953)	5 (3,8)	276 (203,379)
Trinidad and Tobago	4864 (4013,5969)	342872 (283817,421301)	27 (21,34)	1407 (1123,1744)
Tunisia	56141 (45058,69389)	3798007 (3037461,4744188)	142 (82,242)	12288 (8839,16118)
Turkey	292409 (235432,360961)	20254367 (16255388,25022217)	928 (635,1259)	75296 (59417,95162)
Turkmenistan	7045 (5774,8558)	449272 (365282,546792)	54 (42,70)	5198 (4099,6580)
Tuvalu	82 (69,98)	5828 (4812,6944)	1 (1,2)	52 (39,73)
Uganda	763063 (689598,847285)	50681611 (43703576,58509247)	9717 (5906,14596)	695109 (449260,1046433)
Ukraine	69784 (56892,85681)	4514503 (3601999,5580252)	55 (41,73)	10373 (7503,14005)
United Arab Emirates	28799 (24886,33352)	1980436 (1673649,2334613)	41 (27,59)	5571 (4357,7144)
United Kingdom	152944 (130604,179556)	10079930 (8478393,11765903)	929 (792,1000)	29628 (23914,36734)
United States	44001 (39520,48046)	2664307 (2316229,3024380)	8961 (7684,9675)	158203 (144092,167496)
Uruguay	5724 (4999,6529)	383122 (325667,439636)	149 (129,165)	3369 (3026,3768)
Uzbekistan	19955 (15917,24822)	1387584 (1102399,1693443)	115 (91,144)	11239 (9192,13984)
Vanuatu	2863 (2563,3178)	199764 (175465,226610)	39 (24,62)	2053 (1472,2828)
Venezuela	185594 (157017,220709)	12146320 (10266116,14544157)	1532 (1114,2005)	87646 (62207,110545)
Vietnam	764325 (658197,886184)	51883332 (43860762,60494275)	2830 (1669,4270)	217664 (156679,292040)
Virgin Islands, U.S.	265 (215,323)	18762 (15426,22617)	1 (1,2)	64 (47,91)
Yemen	201891 (173674,237128)	13410858 (11237301,15791322)	1941 (966,3282)	171090 (90253,290755)
Zambia	306669 (281399,338040)	20629475 (18055946,23815295)	5581 (3836,7953)	388435 (276912,538131)
Zimbabwe	195595 (178641,214125)	13379924 (11777180,15098049)	5392 (3430,8104)	344194 (243047,484829)
