# Supplementary material for: Global burden, subtype, risk factors and etiological analysis of enteric infections from 1990-2021: population based study
Source: Front Cell Infect Microbiol. 2025 Mar 20;15:1527765. doi: 10.3389/fcimb.2025.1527765 (PMC11965617; doi:10.3389/fcimb.2025.1527765)
Supplement: Supplementary file 6 [file DataSheet1.zip › Table S6.xlsx]

## Sheet: Table S6
Supplementary table 6: Age-standardized rates of enteric infections for both sexes by countries and territories, 2021
Location	Prevalence	Incidence	Deaths	DALYs
Afghanistan	317.95 (263.3,390.58)	21981.85 (17944.94,26519.53)	9.28 (6.32,12.65)	773.35 (536.89,1087.66)
Albania	37.74 (29.73,47.22)	2428.64 (1875.25,3073.38)	0.69 (0.46,0.96)	48.58 (29.78,68.6)
Algeria	433.72 (342.29,545.24)	29443.48 (23224.17,36744.83)	1.54 (1,2.35)	120.76 (90.37,155)
American Samoa	825.01 (698.57,976.24)	58225.43 (48120.33,69309.13)	16.43 (9.23,25.72)	467.31 (330.14,661.68)
Andorra	484.12 (382.4,600.51)	29459.97 (23050.23,36740.7)	0.09 (0.05,0.16)	57.5 (37.71,83.34)
Angola	1692.87 (1575.66,1827.33)	112653.57 (99842.62,126248.46)	50.91 (29.8,77.49)	1836.44 (1290.33,2517.61)
Antigua and Barbuda	601.26 (491.48,738.85)	40289.81 (32238.88,49908.93)	1.5 (1.35,1.66)	121.65 (96.66,152.27)
Argentina	211.44 (170.55,254.08)	13979.36 (11092.4,16883.79)	1.41 (1.25,1.57)	67.1 (57.2,80)
Armenia	121.31 (98.46,146.68)	7912.58 (6252.57,9631.57)	0.32 (0.25,0.4)	37.3 (29.86,46.5)
Australia	60.22 (50.41,71.99)	4161.72 (3455.24,4942.03)	0.4 (0.33,0.44)	14.69 (12.38,17.79)
Austria	336 (285.46,392.46)	21437.53 (17988.95,25193.03)	0.59 (0.48,0.67)	48.13 (35.67,64.65)
Azerbaijan	203.96 (164.8,251.51)	12499.2 (9972.39,15324.26)	2.93 (1.91,4.53)	267.58 (177.01,406.22)
Bahrain	350.85 (292.57,424.07)	24174.84 (19505.05,29248.49)	1.58 (0.96,2.36)	90.08 (71.23,115.51)
Bangladesh	823.88 (754.85,904.84)	57867.48 (51458.4,64901.22)	32.5 (18.05,64.78)	1146.8 (780.81,1855.2)
Barbados	710.37 (568.46,883.48)	46703.03 (36802.38,58147.57)	0.95 (0.75,1.18)	114.38 (83.55,151.04)
Belarus	227.95 (180.55,280.99)	14399.31 (11324.46,17718.42)	0.12 (0.1,0.15)	32.73 (23.17,44.95)
Belgium	360.14 (307.76,418.28)	22685.08 (19126.57,26480.72)	3.17 (2.6,3.59)	96.96 (82.89,114.29)
Belize	473.94 (387.13,581.01)	32709.42 (26384.12,40103.4)	2.94 (2.58,3.34)	186.17 (158.52,220.45)
Benin	1502.04 (1381.77,1625.17)	103109.1 (91891.54,115218.52)	60.4 (34.99,93.06)	2432.84 (1581.94,3683.84)
Bermuda	755.97 (596.59,944.48)	49612.32 (39049.19,62071.74)	0.37 (0.31,0.45)	98.04 (67.35,136.02)
Bhutan	829.05 (755.56,916.25)	58933.66 (52465,66683.57)	39.44 (20.84,76.85)	1442.83 (937.47,2218.64)
Bolivia	215.3 (187.16,248.87)	15284.2 (13058.83,17785.67)	6.59 (4.15,10.49)	344.2 (230.73,488.41)
Bosnia and Herzegovina	56.12 (44.36,70.08)	3504.07 (2722.89,4406.79)	0.69 (0.36,1.29)	38.33 (27.55,55.56)
Botswana	1787.37 (1644.88,1940.5)	118246.9 (104271.98,132454.47)	42.3 (26.83,60.7)	2153.94 (1531.36,2919.22)
Brazil	287.8 (247.17,334.08)	19712.87 (16705.89,23181.61)	2.71 (2.38,2.93)	115.95 (102.1,131.97)
Brunei	87.93 (70.05,108.34)	5824 (4505.52,7139.55)	0.98 (0.52,1.49)	36.37 (26.94,47.41)
Bulgaria	28.11 (23.06,33.7)	1806.97 (1448.05,2193.81)	1.05 (0.89,1.23)	52.95 (42.47,64.33)
Burkina Faso	1414.28 (1315.29,1517.02)	97086.87 (87566.5,108627.81)	81.22 (56.37,114)	3891.12 (2893.99,5061.6)
Burundi	1705.25 (1577.38,1859.19)	114026.19 (100079.08,129106.54)	73.35 (36.72,110.63)	2619.47 (1556.28,3810.98)
Cambodia	634.09 (566.61,716.84)	43651.73 (37957.68,50103.52)	13.95 (8.34,20.15)	574.8 (425.21,798.23)
Cameroon	1368.97 (1265.63,1484.17)	95254.46 (84057.3,106562.06)	39.7 (22.49,60.31)	1889.72 (1230.42,2878.77)
Canada	86.56 (70.45,105.57)	5270.28 (4253.57,6369.59)	1.68 (1.45,1.87)	42.4 (37.47,48.03)
Cape Verde	969.55 (832.61,1147.14)	69196.76 (58716.01,82876.05)	12.85 (8.16,20.67)	644.35 (489.93,897.24)
Central African Republic	1413.3 (1316.75,1511.68)	96554.88 (87445.68,106170.37)	124.16 (72.34,179.39)	5296.22 (3463.02,7756.42)
Chad	1996.7 (1861.21,2140.29)	132180.09 (117269.55,147126.37)	158.9 (106.9,229.52)	7791.23 (5423.71,11385.15)
Chile	141.25 (123.76,161.41)	9617.23 (8175.54,11021.92)	1.55 (1.36,1.7)	55.15 (48.63,63.31)
China	87.49 (72.78,104.61)	5904.28 (4829.73,7070.03)	0.44 (0.33,0.64)	33.54 (27.05,41.22)
Colombia	307.23 (258.54,363.54)	21942.34 (18094.99,26215.03)	2.3 (1.84,2.81)	130.95 (104.12,163.99)
Comoros	1659.34 (1528.84,1804.06)	110740.25 (96816.64,125640.64)	31.25 (15.73,49)	1367.48 (879.98,1922.32)
Congo	1747.32 (1617.07,1884.2)	115067.18 (102614.12,129654.26)	38.12 (18.5,68.11)	1503.72 (891.56,2466.79)
Cook Islands	1204.06 (996.83,1473.58)	81877.65 (67055.23,99659.61)	3.45 (2.04,5.34)	263.36 (191.8,360.67)
Costa Rica	684 (572.27,816.76)	45517.37 (37281.08,54740.58)	1.77 (1.54,2)	133.29 (106.89,167.3)
Côte d'Ivoire	1375.53 (1277.26,1489.38)	95281.19 (84724.67,106554.82)	40.31 (25.27,59.3)	1977.23 (1341.28,2732.62)
Croatia	27.48 (23.32,32.5)	1774.62 (1475.92,2118.56)	1 (0.85,1.14)	39.77 (31.79,48.49)
Cuba	631.18 (510.24,781.07)	42278.34 (33901.43,52932.98)	1.4 (1.2,1.59)	117.45 (92.46,151.54)
Cyprus	586.44 (481.97,713.43)	35272.23 (28536.05,42753.34)	2.56 (1.33,4.03)	107.31 (81.46,140.96)
Czech Republic	48.56 (42.56,55.83)	2986.73 (2557.12,3433.52)	2.54 (2.12,2.96)	90.84 (75.72,105.85)
Democratic Republic of the Congo	1254.39 (1165.19,1357.03)	86673.41 (78333.19,96648.57)	37.95 (21.78,62.05)	1531.87 (1002.92,2333.03)
Denmark	588.31 (491.74,698.97)	35695.96 (29390.75,42250.86)	2.96 (2.49,3.32)	116.19 (94.16,145.77)
Djibouti	1530.12 (1404.08,1669.65)	103458.57 (90132.52,117754.02)	33.89 (16.55,54.87)	1342.13 (852.82,2000.07)
Dominica	452.42 (359.64,573.6)	31031.09 (24313.8,39024.59)	2.99 (1.98,4.39)	209.8 (151.39,293.63)
Dominican Republic	388.83 (331.99,458.53)	27229.59 (23029.07,32510.33)	6.27 (4.16,9.43)	357.9 (244.19,487.54)
Ecuador	262.76 (235.06,293.72)	18656.14 (16409.69,21247.97)	1.5 (1.27,1.76)	88.38 (72.31,106.61)
Egypt	489.89 (406.06,589.26)	32631.25 (26702.96,40001.66)	4.56 (3.19,7.14)	311.97 (234.58,413.07)
El Salvador	330.16 (286.51,384.23)	23663.61 (20269.37,27610.75)	4.46 (2.84,7.05)	218.28 (158.5,295.77)
Equatorial Guinea	1422.33 (1312.05,1549.3)	96125.76 (85925.48,108028.73)	18.06 (9.41,28.89)	766.34 (509.04,1146.34)
Eritrea	2584.38 (2373.45,2810.53)	158578.37 (142162.77,176545.8)	77.24 (30.47,136.79)	2926.55 (1616.11,4814.1)
Estonia	277.52 (222.28,340.6)	17182.17 (13503.39,21144.17)	0.1 (0.08,0.11)	36.14 (25.3,51.28)
Ethiopia	1725.51 (1562.42,1905.4)	114797.94 (101520.42,130050.93)	65.54 (38.8,91.88)	2355.98 (1750.36,3191.03)
Federated States of Micronesia	530.46 (449.19,626.54)	38246.69 (32073.69,44983)	19.69 (11.51,33.51)	516.58 (358.51,765.6)
Fiji	806.9 (738.72,894.63)	57067.58 (50538.42,64910.41)	26.81 (14.39,47.26)	712.96 (465.71,1081.83)
Finland	266.21 (213.34,337.9)	17434.65 (13585.3,21747.49)	0.66 (0.56,0.75)	43.56 (32.74,58.1)
France	850.55 (673.03,1037.98)	49398.55 (38884.45,60638.48)	0.73 (0.62,0.82)	115.15 (80.58,161.9)
Gabon	1388.74 (1274.67,1514.75)	94494.84 (83132.18,107446.11)	18.69 (7.95,36.51)	764.4 (417.7,1330.27)
Georgia	167.25 (140.8,195.63)	10600.74 (8831.85,12640.08)	0.17 (0.14,0.21)	30.25 (23.54,39.35)
Germany	282.09 (248.6,316.89)	18146.49 (15662.14,20626.59)	1.36 (1.13,1.52)	56.32 (46.16,69.5)
Ghana	1213.95 (1125.76,1316.08)	85121.17 (75810.36,94476.95)	34.53 (20.34,52.28)	1337.11 (930.17,1818.28)
Greece	380.69 (297.51,484.93)	23747.47 (18381.31,29522.4)	0.25 (0.21,0.28)	48.23 (32.65,67.72)
Greenland	55.72 (45.82,66.49)	3528.81 (2863.84,4215.24)	1.96 (0.79,3.44)	50.33 (28.96,77.31)
Grenada	1042.7 (813.19,1345.26)	64692.24 (50840.18,81911.07)	1.17 (1.03,1.33)	162.15 (119.63,219.85)
Guam	1031.66 (848.72,1238.81)	71257.96 (58318.74,86004.59)	3.54 (2.1,5.63)	237.96 (181.5,309.43)
Guatemala	657.72 (614.3,702.84)	42485.55 (38632.92,47550.04)	21.76 (18.68,25.8)	1034.17 (850.6,1274.66)
Guinea	1520.49 (1406.38,1655.63)	103999.98 (93062.51,116175.76)	70.08 (41.56,102.45)	2790.76 (1877.3,3930.07)
Guinea-Bissau	1500.41 (1392.93,1622.65)	102805.9 (90074.45,114779.31)	60.34 (33.49,90.85)	2180.65 (1413.25,2984.38)
Guyana	342.18 (305.1,386.24)	24227.02 (20963.12,27988.03)	8.52 (6.63,10.98)	381.09 (297.36,490.59)
Haiti	287.09 (260.78,318.95)	20524.47 (18220.36,23072.76)	36.66 (22.98,54.88)	2361 (1581.13,3285.07)
Honduras	512.66 (470,565)	35000.77 (31153.26,39638.93)	17.95 (10.73,27.55)	649.64 (448.66,936.01)
Hungary	68.93 (57.95,81.47)	4164.31 (3412.86,4937.7)	2.15 (1.84,2.51)	96.91 (79.78,115.38)
Iceland	516.46 (415.57,633.87)	31388.89 (25230.46,38361.39)	0.67 (0.54,0.77)	70.71 (50.74,97.09)
India	2112.23 (1926,2310.81)	136078.2 (121585.83,151486.16)	56.28 (35.98,88.08)	1766.18 (1319.59,2497.89)
Indonesia	937.81 (858.89,1036.59)	60701.14 (53774.72,67840.67)	34.39 (17.6,49.39)	1134.99 (813.56,1441.13)
Iran	376.36 (302.51,468.34)	25465.94 (20378.52,31707.35)	1.15 (0.78,1.82)	86.97 (67.93,110.28)
Iraq	397.84 (326.04,483.42)	27346.12 (22342.26,33443.22)	2.63 (1.94,3.98)	193.57 (146.98,250.21)
Ireland	506.66 (402.35,620.84)	30796.68 (24350.77,37607.43)	0.54 (0.44,0.63)	67.11 (47.1,92.13)
Israel	372.72 (322.51,432.31)	23248.69 (19639.92,26982.65)	2.33 (1.9,2.65)	83.26 (69.15,102.58)
Italy	131.99 (110.41,155.8)	8318.29 (6891.98,9920.94)	1.09 (0.9,1.2)	37.14 (31.74,44.44)
Jamaica	392.48 (315.66,485.07)	27523.01 (22384.16,33907.19)	3.04 (2.34,3.89)	152.15 (121.93,189.59)
Japan	813 (674.71,958.98)	52057.73 (42483.73,62454.1)	0.69 (0.59,0.76)	109.74 (78.15,150.39)
Jordan	294.92 (240.05,364.23)	20731.72 (16718.79,25050.08)	1.07 (0.74,1.55)	88.51 (69.46,114.71)
Kazakhstan	139.24 (109.26,172.3)	8838.44 (6895.57,11027.64)	0.26 (0.21,0.32)	33.2 (25.97,42.57)
Kenya	2495.69 (2279.81,2717.81)	154647.56 (137402.18,174671.09)	49.36 (29.36,70.63)	2222.89 (1697.06,2764.32)
Kiribati	1097.3 (1024.11,1179.46)	74015.86 (67162.33,82463.97)	86.9 (45.07,130.35)	2097.17 (1333.7,2912.33)
Kuwait	368.51 (287.13,461.04)	25538.91 (20014.61,31748.53)	0.42 (0.31,0.59)	63.82 (46.09,85.09)
Kyrgyzstan	117.47 (97.27,143.28)	7676.76 (6187.05,9351.9)	0.88 (0.71,1.07)	84.85 (69.74,103.32)
Laos	749.62 (688.26,825.1)	50408.52 (44320.64,56478.01)	18.61 (12.31,29.12)	912.3 (648.73,1242.61)
Latvia	168.57 (136.2,203.68)	11020.67 (8727.21,13394.83)	0.09 (0.08,0.11)	23.7 (17.23,32.73)
Lebanon	574.24 (462.9,718.59)	38182.05 (30121.29,47371.7)	2.33 (1.59,3.34)	164.73 (126.16,214.66)
Lesotho	2207.91 (2032.65,2392.33)	140753.37 (124431.38,159020.44)	100.05 (55.55,155.33)	4955.6 (3359.79,6639.87)
Liberia	2293.05 (2117.14,2441.95)	147097.94 (132552.3,163038.92)	53.84 (33.1,80.6)	2635.08 (1722.84,3835.92)
Libya	448.76 (359.67,575.22)	30398.21 (24193.9,38675.93)	1.91 (1.21,2.97)	137.04 (94.64,186.86)
Lithuania	271.52 (219.25,330.76)	16792.35 (13351.78,20346.43)	0.24 (0.2,0.27)	40.65 (29.75,54.55)
Luxembourg	307.72 (256.6,366.27)	19897.21 (16245.76,24027.76)	1.77 (1.47,2.02)	65.25 (54.06,80.91)
Macedonia	52.31 (40.94,64.72)	3309.34 (2566.26,4133.5)	1.72 (1.07,2.59)	87.68 (65.08,119.18)
Madagascar	2578.59 (2434.34,2734.17)	155515.9 (143048.22,167482.37)	70.88 (42.09,112.32)	3617.87 (2366.32,5309.28)
Malawi	1693.9 (1580.73,1832.94)	112996.5 (100668.61,128703.35)	76.75 (44.53,110.73)	2887.19 (2003,3926.9)
Malaysia	1164.8 (979.42,1391.75)	75680.53 (61921.84,90700.87)	5.64 (3.05,7.9)	304.16 (231.55,390.54)
Maldives	878.68 (750.09,1030.74)	59209.57 (49538.64,69903.66)	6.07 (4.18,8.53)	382.91 (294.97,499.1)
Mali	1993.69 (1847.28,2145.91)	130540.38 (115568.09,145401.68)	77.63 (45.01,130.48)	3213.25 (2216.89,4667.48)
Malta	478.18 (375.02,589.5)	29043.24 (22677.53,35839.98)	0.36 (0.29,0.41)	62.28 (42.89,86.59)
Marshall Islands	532.37 (462.82,614.7)	38386.91 (32702.14,44695.14)	22.15 (13.76,36.17)	595.18 (413.94,871.31)
Mauritania	2175.78 (2026.07,2346.16)	141425.09 (127125.18,155543.33)	28.28 (16.67,42.68)	1350.08 (947.65,1870.54)
Mauritius	616.88 (509.96,741.97)	42853.59 (35143.3,51016.38)	4.27 (3.88,4.64)	223.22 (193.95,255.94)
Mexico	192.48 (171.22,215.42)	12054.33 (10538.26,13810.87)	4.26 (3.81,4.77)	172.31 (148.63,203.21)
Moldova	157.58 (131.47,187.48)	10365.55 (8461.93,12398.19)	0.41 (0.31,0.53)	45.24 (35.15,57.44)
Monaco	458.66 (355.52,582.87)	28062.93 (21900.64,35434.57)	0.25 (0.14,0.38)	59.99 (40.83,84.09)
Mongolia	37.9 (33.05,43.13)	2650.53 (2268.68,3045.09)	0.68 (0.31,1.37)	61.8 (28.82,124.49)
Montenegro	42.76 (32.59,54.85)	2719.61 (2036,3537.48)	0.08 (0.06,0.12)	8.69 (6.38,11.61)
Morocco	271.69 (227.93,327.88)	18971.82 (15540.64,23222.44)	3.63 (2.54,5.25)	264.21 (188.01,373.92)
Mozambique	1103.67 (1016.2,1195.6)	77161.01 (68839.04,86070.88)	51.97 (27.05,88.36)	2102.7 (1322.86,3350.62)
Myanmar	649.33 (580.42,724.48)	44091.98 (38689.9,49640.53)	15.06 (10.15,21.08)	755.79 (555.53,1012.11)
Namibia	2371.79 (2188.91,2580.02)	149284.68 (132163.44,168854.37)	47.87 (28,73.46)	2325.53 (1531.84,3271.31)
Nauru	618.27 (520.28,745.85)	43985.08 (36546.66,51903.78)	16.11 (9.11,28.52)	491.32 (345.6,715.56)
Nepal	680.09 (626.71,744.69)	48792.16 (44003.63,54139.67)	25.82 (15.73,45.11)	945.2 (665.94,1362.05)
Netherlands	1112.56 (884.18,1350.67)	63250.88 (50390.35,76746.47)	1.29 (1.08,1.43)	148.71 (106.27,205.43)
New Zealand	215.45 (186.77,246.89)	13116.07 (11448.81,15156.39)	1.08 (0.88,1.2)	45.55 (37.89,55.49)
Nicaragua	283.06 (241.57,335.16)	20280.28 (17128.41,24044.72)	4.46 (3.16,6.58)	245.19 (182.32,331.91)
Niger	1648.35 (1535.05,1771.91)	112102.2 (99755.36,125337.18)	112.5 (70.73,166.33)	4570.75 (3071.07,6592.73)
Nigeria	1383.46 (1255.04,1536.74)	94687.25 (83732.72,107431.31)	66.23 (48.43,89.07)	3822.37 (2728.43,4987.28)
Niue	662.67 (574.88,779.77)	47398.63 (40445.96,55976.55)	15.22 (9.75,24.31)	737.21 (533.39,961.76)
North Korea	1030.15 (830.67,1246.91)	62973.58 (51194.81,76390.43)	0.5 (0.33,0.75)	142.87 (100.39,198.85)
Northern Mariana Islands	1053.28 (876.9,1262.94)	72871.11 (60185.92,88088.49)	13.37 (7.62,20.59)	371.56 (269.49,505.42)
Norway	379.03 (326.36,433.91)	23527.33 (20115.39,27225.01)	3.1 (2.59,3.44)	81.73 (67.92,98.48)
Oman	378.75 (332.1,438.43)	25258.02 (21596.63,29942.42)	1.61 (1.02,2.38)	109.28 (85.1,139.68)
Pakistan	1266.29 (1135.39,1412.51)	84643.39 (74323.23,96096.5)	36.32 (22.87,59.86)	1478.8 (1112.56,2048.44)
Palau	657.24 (569.37,769.8)	46670.26 (39943.05,55064.25)	28.22 (16.18,46.21)	737.47 (513.91,1086.11)
Palestine	212.82 (171.65,266.13)	15240.76 (12058.98,19040.3)	1.05 (0.74,1.43)	80.02 (62.19,104.25)
Panama	725.44 (632.79,833.77)	47503.12 (40875.76,56101.59)	3.64 (2.92,4.51)	280 (230.55,343.39)
Papua New Guinea	1073.99 (1001.34,1156.18)	72341.18 (65639.63,79974.69)	53.3 (33.01,78.08)	2093.24 (1464.4,2816.41)
Paraguay	188.72 (159.73,221.9)	13268.23 (11123.24,15701.55)	2.28 (1.36,3.54)	129.19 (90.32,193.31)
Peru	432.45 (374.74,500.94)	29180.88 (24699.17,34688.19)	2.55 (1.64,4.21)	155.9 (111.98,218.3)
Philippines	610.14 (537.86,698.57)	39804.91 (33742.89,45970.09)	10.5 (7.48,15.76)	539.6 (423.15,689.65)
Poland	8.91 (7.42,10.71)	548.46 (450.29,658.34)	1.45 (1.29,1.58)	41.82 (36.71,47.82)
Portugal	225.61 (190.74,265.81)	15013.41 (12595.84,17515.3)	1.02 (0.86,1.13)	43.74 (35.34,55.72)
Puerto Rico	531.45 (436.28,646.99)	36402.44 (29331.64,44155.15)	1.23 (1.04,1.44)	103.1 (81.97,131.91)
Qatar	319.21 (264.74,385.06)	21996.02 (18070.44,26689.85)	0.95 (0.59,1.46)	67.78 (51.94,87.97)
Romania	28.25 (23.49,33.72)	1846.31 (1502.66,2213.37)	1.34 (1.16,1.52)	60.4 (50.25,71.47)
Russian Federation	212.75 (169.91,260.35)	13175.71 (10371.56,16252.11)	0.3 (0.28,0.31)	39.65 (31.05,50.15)
Rwanda	1421.89 (1308.86,1549.28)	96885.35 (85583.17,110089.98)	32.3 (16.84,55.07)	1454.39 (1022.44,2029.31)
Saint Kitts and Nevis	575.58 (493.47,685.14)	38959.52 (32437.49,46861.09)	4.8 (4,5.66)	251.74 (204.77,308.25)
Saint Lucia	833.75 (666.04,1046.05)	53377.81 (42383.32,67894.55)	2.12 (1.72,2.61)	174.32 (134.03,222.85)
Saint Vincent and the Grenadines	511.51 (416.62,634.12)	34833.84 (27894.77,42949.07)	3.17 (2.71,3.73)	178.48 (147.05,214.47)
Samoa	758.52 (627.43,929.12)	53506.73 (43730.38,65495.97)	8.94 (5.26,15.41)	298.12 (215.06,420.45)
San Marino	449.56 (355.47,557.16)	27528.97 (21645.95,34128.74)	0.12 (0.06,0.19)	54.47 (36.29,78.87)
Sao Tome and Principe	677.18 (600.38,765.65)	49423.59 (43763.66,56831.49)	14.47 (8.82,22.42)	628.52 (448.61,888.97)
Saudi Arabia	517.63 (427.58,636.29)	34693.09 (28281.89,42427.92)	2.87 (1.63,4.75)	140.43 (105.88,186.96)
Senegal	1695.4 (1576.81,1824.4)	114898.6 (102835.63,128803.29)	35.92 (21.17,52.75)	1519.14 (1091.62,2025.77)
Serbia	56.28 (44.55,68.9)	3496.63 (2702.12,4285.69)	0.47 (0.25,0.77)	26.49 (18.97,37.28)
Seychelles	462.25 (401.72,537.76)	32611.63 (27903.45,38108.18)	5.14 (3.14,7.44)	230.98 (176.05,297.14)
Sierra Leone	1905.67 (1762.18,2059.69)	126762.48 (113978.07,142480.87)	70.78 (40.25,108.11)	3037.73 (2008.67,4363.62)
Singapore	17.29 (14.61,21.02)	1179.68 (990.5,1415.78)	0.73 (0.62,0.81)	16.99 (15.15,18.67)
Slovakia	19.94 (16.26,24.33)	1326.3 (1067.03,1627.25)	0.35 (0.22,0.54)	23.34 (15.7,36.27)
Slovenia	55.96 (43.3,70.3)	3530.21 (2739.15,4459.78)	0.41 (0.34,0.49)	19.03 (15.68,23.64)
Solomon Islands	788.92 (725.25,862.9)	55318.88 (49659.24,61948.13)	24.84 (15.33,41.45)	731.91 (513.71,1064.75)
Somalia	1256.28 (1161.06,1359.22)	87056.24 (77423.71,97376.61)	137.68 (72.65,218.79)	5006.22 (3157.16,7324.51)
South Africa	1740.42 (1584.05,1909.07)	113672.85 (100736.18,130053.9)	36.47 (24.8,56.03)	1770.23 (1415.65,2294.16)
South Korea	118.64 (96.41,145.38)	7652.82 (6011.82,9300.77)	1.43 (0.74,2.61)	42.12 (29.5,60.54)
South Sudan	2888.11 (2678.31,3105.72)	175498.06 (158534.21,195387.1)	168.95 (100.03,280.77)	7228.83 (4761.26,11062.79)
Spain	386.69 (325.21,456.03)	24499.03 (20421.04,29054.76)	0.95 (0.79,1.07)	61.87 (47.24,78.94)
Sri Lanka	743.52 (619.73,883.41)	50713.72 (41643.02,60625.45)	5.06 (2.9,8.08)	253.88 (186.89,347.57)
Sudan	844.49 (747.89,948.21)	53983.68 (46674.53,62564.72)	6.72 (2.89,12.21)	475.28 (272.38,903.44)
Suriname	436.98 (372.55,516.4)	30279.99 (25574.94,36400.91)	7.23 (4.95,11.09)	417.41 (301.87,565.75)
Swaziland	2277.2 (2113.35,2443.13)	143808.11 (127200.56,162868.07)	48.22 (28.35,71.69)	2499.2 (1718.52,3499.19)
Sweden	401.6 (349.28,467.49)	25596.34 (21795.54,29849.78)	2.94 (2.42,3.31)	83.82 (68.81,103.67)
Switzerland	572.93 (475.78,696.8)	35258.56 (28740.12,42808.55)	1.18 (0.95,1.36)	85.56 (63.71,114.5)
Syria	448.83 (357.62,562.31)	30482 (24047.77,37882.12)	1.48 (1,2.2)	120.55 (88.45,154.49)
Taiwan	806.28 (677.9,967.84)	52636.84 (43770.51,62401.2)	0.56 (0.43,0.76)	114.72 (84.35,154.27)
Tajikistan	403.85 (363.53,454.09)	23244.16 (20331.68,26210.45)	10.75 (7.49,15.03)	957.16 (664.08,1326.7)
Tanzania	1390.66 (1279.97,1505.32)	94929.8 (84059.45,106410.1)	54.28 (33.12,86.37)	2107.46 (1474.61,3019.52)
Thailand	786.52 (702.58,873.66)	51980.01 (44870.8,60104.62)	8.09 (4.82,12.52)	363.91 (279.14,472.44)
The Bahamas	322.74 (255.39,407.56)	22941.68 (18183.31,28800.14)	1.12 (0.9,1.4)	82.08 (64.93,103.75)
The Gambia	1057.93 (974.34,1151.75)	75050.46 (66770.92,84010.94)	38.34 (23.82,58.63)	1696.38 (1200.54,2313)
Timor-Leste	936.02 (844.32,1036.94)	61893.97 (54113.77,69790.2)	18.68 (12.07,30.11)	901.54 (652.88,1213.52)
Togo	1828.72 (1702.83,1994.95)	122295.47 (109912.5,137671.1)	67.55 (42.09,97.26)	3009.8 (2008.68,4360.97)
Tokelau	847.89 (708.47,1023.9)	59496.69 (48796.63,70598.21)	26.6 (18.9,37.93)	1593.38 (1109.63,2174.95)
Tonga	809.86 (648.22,1027.44)	56558.85 (44993.72,71336.79)	5.85 (3.11,10.18)	248.05 (181.92,342.86)
Trinidad and Tobago	391.75 (315.38,492.49)	27499.11 (22113.72,34748.65)	1.77 (1.39,2.23)	118.34 (94.02,147.78)
Tunisia	515.76 (410.1,642.56)	34769.35 (27431.48,43802.66)	1.36 (0.79,2.29)	118.87 (84.31,154.16)
Turkey	380.05 (302.6,474.32)	26249.8 (20846.1,32645.66)	1.35 (0.95,1.8)	112.52 (88.16,142.93)
Turkmenistan	132.82 (108.97,161.62)	8474.06 (6895.85,10310.57)	1.04 (0.81,1.35)	97.82 (77.21,123.69)
Tuvalu	646.49 (548.58,768.05)	46160.74 (38524.14,54616.55)	17.66 (10.56,30.57)	484.27 (347.89,702.87)
Uganda	1730.36 (1598.54,1873.36)	114487.33 (101622.1,129923.17)	39.41 (19.8,62.33)	1551.15 (1007.55,2249.75)
Ukraine	216.23 (170.54,271.74)	14062.64 (10775.31,17652.55)	0.15 (0.12,0.19)	35.3 (26.36,46.6)
United Arab Emirates	393.55 (334.58,465.77)	26531.48 (22241.97,31614.07)	1.64 (0.96,2.34)	99.35 (78.19,123.58)
United Kingdom	244.62 (199.06,301.19)	16004.31 (12923.9,19558.76)	0.61 (0.52,0.65)	38.64 (29.17,50.7)
United States	11.42 (10.22,12.78)	683.04 (597.99,776.92)	1.46 (1.27,1.57)	31.23 (28.85,32.97)
Uruguay	168.67 (142.97,199.07)	11395.04 (9473.87,13368.93)	2.51 (2.22,2.79)	90.44 (79.12,104.4)
Uzbekistan	57.27 (45.59,71.68)	3973.33 (3140.41,4869.04)	0.33 (0.26,0.4)	30.44 (25,37.74)
Vanuatu	899.89 (824.3,982.34)	62739 (55556.11,70319.93)	27.57 (15.52,46.33)	784.44 (539.84,1157.08)
Venezuela	728.98 (611.79,873.83)	47513.67 (39946.84,57147.91)	6.01 (4.31,7.86)	363.43 (251.71,461.58)
Vietnam	810.09 (694.54,948.64)	54840.95 (46124.82,64271.21)	3.33 (1.9,5.08)	239 (169.94,322.11)
Virgin Islands, U.S.	394.74 (310.08,496.98)	27666.21 (21849.83,34428.7)	1.03 (0.65,1.7)	85.82 (64.22,113.77)
Yemen	508.35 (449.21,587.78)	34062.6 (29189.91,39455.49)	6.77 (3.49,11.42)	417.24 (229.14,669.76)
Zambia	1545.11 (1435.07,1657.46)	103447.38 (90932.24,116730.17)	48.08 (30.24,73.26)	1988.37 (1417.13,2800.07)
Zimbabwe	1246.49 (1150.35,1347.78)	85347.47 (75596.74,95300.56)	54.86 (28.71,88.09)	2242.37 (1512.94,3270.95)
