# Supplementary material for: Global burden, subtype, risk factors and etiological analysis of enteric infections from 1990-2021: population based study
Source: Front Cell Infect Microbiol. 2025 Mar 20;15:1527765. doi: 10.3389/fcimb.2025.1527765 (PMC11965617; doi:10.3389/fcimb.2025.1527765)
Supplement: Supplementary file 6 [file DataSheet1.zip › Table S7.xlsx]

## Sheet: Table S7
Supplementary table 7: Rate change in age-standardized rates of enteric infections for both sexes by countries and territories to 1990-2021
Location	Prevalence	Incidence	Deaths	DALYs
Afghanistan	-0.32 (-0.41,-0.22)	-0.26 (-0.36,-0.15)	-0.79 (-0.86,-0.67)	-0.8 (-0.87,-0.66)
Albania	-0.59 (-0.64,-0.54)	-0.57 (-0.61,-0.53)	-0.77 (-0.86,-0.67)	-0.8 (-0.89,-0.71)
Algeria	-0.22 (-0.34,-0.1)	-0.16 (-0.27,-0.01)	-0.72 (-0.8,-0.6)	-0.71 (-0.79,-0.59)
American Samoa	0.38 (0.3,0.48)	0.42 (0.33,0.54)	-0.26 (-0.42,-0.01)	-0.23 (-0.38,-0.02)
Andorra	0.1 (-0.01,0.23)	0.02 (-0.06,0.1)	-0.33 (-0.55,0)	0.05 (-0.06,0.19)
Angola	-0.05 (-0.12,0.02)	0.07 (-0.04,0.2)	-0.82 (-0.88,-0.73)	-0.86 (-0.91,-0.8)
Antigua and Barbuda	0.36 (0.24,0.48)	0.35 (0.24,0.47)	-0.68 (-0.71,-0.63)	-0.47 (-0.56,-0.37)
Argentina	-0.71 (-0.74,-0.68)	-0.7 (-0.72,-0.67)	-0.58 (-0.62,-0.52)	-0.76 (-0.79,-0.73)
Armenia	-0.76 (-0.79,-0.73)	-0.72 (-0.76,-0.69)	-0.97 (-0.98,-0.96)	-0.96 (-0.97,-0.95)
Australia	-0.74 (-0.77,-0.72)	-0.74 (-0.77,-0.71)	-0.39 (-0.45,-0.33)	-0.66 (-0.7,-0.62)
Austria	-0.59 (-0.62,-0.56)	-0.57 (-0.6,-0.54)	1.74 (1.36,2.08)	-0.53 (-0.57,-0.47)
Azerbaijan	-0.46 (-0.53,-0.37)	-0.42 (-0.49,-0.34)	-0.84 (-0.89,-0.76)	-0.83 (-0.89,-0.76)
Bahrain	0.1 (-0.01,0.24)	0.15 (0.03,0.27)	-0.6 (-0.7,-0.47)	-0.62 (-0.7,-0.53)
Bangladesh	-0.5 (-0.54,-0.46)	-0.45 (-0.5,-0.39)	-0.76 (-0.88,-0.6)	-0.79 (-0.88,-0.68)
Barbados	0.62 (0.45,0.79)	0.58 (0.42,0.73)	-0.7 (-0.76,-0.62)	-0.38 (-0.51,-0.24)
Belarus	-0.17 (-0.26,-0.09)	-0.18 (-0.25,-0.11)	-0.81 (-0.85,-0.75)	-0.6 (-0.69,-0.5)
Belgium	-0.14 (-0.22,-0.05)	-0.18 (-0.26,-0.1)	2.33 (1.95,2.68)	0.32 (0.14,0.54)
Belize	-0.05 (-0.14,0.06)	-0.02 (-0.12,0.08)	-0.8 (-0.83,-0.76)	-0.81 (-0.85,-0.77)
Benin	-0.18 (-0.24,-0.12)	-0.11 (-0.2,-0.01)	-0.7 (-0.79,-0.58)	-0.71 (-0.79,-0.61)
Bermuda	0.79 (0.63,0.99)	0.75 (0.61,0.89)	-0.81 (-0.85,-0.78)	-0.2 (-0.38,-0.02)
Bhutan	-0.3 (-0.37,-0.24)	-0.22 (-0.3,-0.14)	-0.84 (-0.9,-0.76)	-0.85 (-0.9,-0.72)
Bolivia	-0.75 (-0.78,-0.72)	-0.71 (-0.74,-0.68)	-0.81 (-0.87,-0.74)	-0.85 (-0.9,-0.8)
Bosnia and Herzegovina	-0.42 (-0.46,-0.37)	-0.41 (-0.46,-0.36)	-0.25 (-0.6,0.61)	-0.41 (-0.6,-0.03)
Botswana	-0.43 (-0.47,-0.38)	-0.36 (-0.41,-0.29)	-0.63 (-0.72,-0.5)	-0.58 (-0.68,-0.47)
Brazil	-0.62 (-0.64,-0.59)	-0.58 (-0.6,-0.55)	-0.9 (-0.92,-0.89)	-0.94 (-0.95,-0.93)
Brunei	-0.26 (-0.31,-0.2)	-0.25 (-0.3,-0.2)	-0.16 (-0.37,0.14)	-0.2 (-0.35,-0.01)
Bulgaria	-0.51 (-0.55,-0.48)	-0.48 (-0.51,-0.45)	0.66 (0.35,1.02)	0.02 (-0.21,0.3)
Burkina Faso	-0.29 (-0.33,-0.25)	-0.18 (-0.25,-0.1)	-0.65 (-0.74,-0.54)	-0.66 (-0.75,-0.56)
Burundi	-0.11 (-0.18,-0.05)	-0.05 (-0.14,0.05)	-0.51 (-0.66,-0.34)	-0.61 (-0.71,-0.47)
Cambodia	-0.4 (-0.46,-0.34)	-0.31 (-0.38,-0.23)	-0.86 (-0.9,-0.79)	-0.87 (-0.9,-0.82)
Cameroon	-0.3 (-0.34,-0.24)	-0.2 (-0.27,-0.12)	-0.68 (-0.78,-0.53)	-0.68 (-0.78,-0.53)
Canada	-0.76 (-0.79,-0.74)	-0.76 (-0.78,-0.74)	4.27 (3.79,4.78)	-0.15 (-0.34,0.12)
Cape Verde	-0.52 (-0.58,-0.45)	-0.45 (-0.51,-0.37)	-0.81 (-0.88,-0.71)	-0.84 (-0.89,-0.77)
Central African Republic	-0.04 (-0.1,0.03)	0.09 (0,0.19)	-0.36 (-0.56,-0.08)	-0.45 (-0.63,-0.21)
Chad	-0.08 (-0.15,-0.02)	0 (-0.09,0.11)	-0.5 (-0.64,-0.31)	-0.5 (-0.64,-0.32)
Chile	-0.7 (-0.73,-0.67)	-0.69 (-0.72,-0.65)	-0.64 (-0.67,-0.61)	-0.74 (-0.77,-0.71)
China	-0.79 (-0.81,-0.77)	-0.77 (-0.79,-0.75)	-0.95 (-0.97,-0.94)	-0.95 (-0.96,-0.94)
Colombia	-0.51 (-0.56,-0.44)	-0.46 (-0.52,-0.41)	-0.84 (-0.87,-0.8)	-0.86 (-0.89,-0.83)
Comoros	-0.15 (-0.22,-0.07)	-0.08 (-0.17,0.02)	-0.62 (-0.73,-0.49)	-0.67 (-0.75,-0.56)
Congo	0.08 (-0.01,0.16)	0.18 (0.07,0.32)	-0.68 (-0.79,-0.54)	-0.73 (-0.81,-0.64)
Cook Islands	0.95 (0.8,1.13)	0.95 (0.8,1.11)	-0.39 (-0.53,-0.18)	0.03 (-0.2,0.27)
Costa Rica	0.26 (0.11,0.43)	0.29 (0.14,0.47)	-0.77 (-0.8,-0.74)	-0.65 (-0.71,-0.58)
Côte d'Ivoire	-0.18 (-0.23,-0.11)	-0.1 (-0.18,-0.01)	-0.64 (-0.73,-0.54)	-0.65 (-0.73,-0.55)
Croatia	-0.16 (-0.22,-0.09)	-0.13 (-0.21,-0.05)	0.93 (0.61,1.3)	0.27 (0,0.6)
Cuba	0.38 (0.26,0.52)	0.42 (0.3,0.55)	-0.75 (-0.78,-0.71)	-0.59 (-0.66,-0.49)
Cyprus	0.27 (0.16,0.42)	0.17 (0.09,0.27)	-0.43 (-0.64,-0.07)	-0.29 (-0.46,-0.05)
Czech Republic	0.5 (0.31,0.74)	0.41 (0.23,0.64)	1.48 (1.03,1.95)	0.37 (0.11,0.69)
Democratic Republic of the Congo	-0.1 (-0.16,-0.03)	0.01 (-0.08,0.1)	-0.71 (-0.82,-0.57)	-0.76 (-0.84,-0.67)
Denmark	0.37 (0.24,0.52)	0.25 (0.15,0.37)	1.67 (1.41,1.95)	0.5 (0.38,0.66)
Djibouti	-0.22 (-0.28,-0.16)	-0.15 (-0.24,-0.05)	-0.72 (-0.84,-0.59)	-0.78 (-0.86,-0.67)
Dominica	0.28 (0.17,0.4)	0.28 (0.17,0.38)	-0.44 (-0.6,-0.19)	-0.22 (-0.44,0.12)
Dominican Republic	-0.46 (-0.51,-0.4)	-0.42 (-0.48,-0.35)	-0.79 (-0.86,-0.7)	-0.83 (-0.89,-0.76)
Ecuador	-0.86 (-0.88,-0.85)	-0.83 (-0.85,-0.81)	-0.95 (-0.95,-0.94)	-0.95 (-0.96,-0.94)
Egypt	-0.34 (-0.42,-0.24)	-0.24 (-0.33,-0.13)	-0.89 (-0.93,-0.83)	-0.9 (-0.94,-0.85)
El Salvador	-0.64 (-0.68,-0.6)	-0.59 (-0.63,-0.54)	-0.89 (-0.92,-0.84)	-0.91 (-0.94,-0.88)
Equatorial Guinea	-0.09 (-0.16,-0.02)	0.02 (-0.08,0.13)	-0.93 (-0.96,-0.87)	-0.93 (-0.96,-0.9)
Eritrea	0.07 (-0.01,0.16)	0.1 (-0.01,0.2)	-0.7 (-0.83,-0.56)	-0.74 (-0.84,-0.62)
Estonia	0.11 (0.01,0.22)	0.06 (-0.02,0.15)	-0.84 (-0.86,-0.81)	-0.51 (-0.61,-0.39)
Ethiopia	-0.24 (-0.3,-0.17)	-0.17 (-0.23,-0.09)	-0.73 (-0.85,-0.41)	-0.76 (-0.86,-0.55)
Federated States of Micronesia	-0.24 (-0.31,-0.15)	-0.18 (-0.26,-0.09)	-0.55 (-0.69,-0.34)	-0.63 (-0.72,-0.5)
Fiji	-0.19 (-0.24,-0.13)	-0.12 (-0.19,-0.04)	-0.42 (-0.6,-0.07)	-0.45 (-0.6,-0.21)
Finland	-0.4 (-0.44,-0.36)	-0.41 (-0.45,-0.36)	0.25 (0.13,0.38)	-0.28 (-0.34,-0.21)
France	0.78 (0.59,1.03)	0.58 (0.46,0.69)	-0.48 (-0.53,-0.41)	0.35 (0.18,0.54)
Gabon	-0.1 (-0.17,-0.02)	-0.02 (-0.12,0.09)	-0.78 (-0.86,-0.68)	-0.8 (-0.86,-0.73)
Georgia	-0.62 (-0.65,-0.58)	-0.59 (-0.63,-0.56)	-0.97 (-0.97,-0.96)	-0.94 (-0.95,-0.92)
Germany	-0.45 (-0.53,-0.36)	-0.45 (-0.51,-0.36)	1.34 (1.08,1.61)	-0.24 (-0.36,-0.09)
Ghana	-0.33 (-0.38,-0.28)	-0.22 (-0.3,-0.15)	-0.71 (-0.8,-0.58)	-0.75 (-0.82,-0.66)
Greece	-0.19 (-0.26,-0.11)	-0.22 (-0.28,-0.17)	2.23 (1.94,2.57)	-0.14 (-0.22,-0.04)
Greenland	-0.54 (-0.59,-0.48)	-0.58 (-0.62,-0.53)	-0.13 (-0.57,0.79)	-0.36 (-0.61,0.19)
Grenada	0.91 (0.72,1.18)	0.82 (0.65,0.98)	-0.74 (-0.77,-0.7)	-0.41 (-0.56,-0.26)
Guam	0.6 (0.47,0.76)	0.63 (0.5,0.79)	-0.58 (-0.73,-0.42)	-0.21 (-0.4,-0.01)
Guatemala	-0.65 (-0.68,-0.63)	-0.61 (-0.65,-0.57)	-0.84 (-0.86,-0.81)	-0.83 (-0.86,-0.8)
Guinea	-0.21 (-0.27,-0.14)	-0.13 (-0.21,-0.04)	-0.74 (-0.85,-0.58)	-0.76 (-0.84,-0.64)
Guinea-Bissau	-0.13 (-0.2,-0.05)	-0.07 (-0.16,0.03)	-0.72 (-0.82,-0.61)	-0.78 (-0.84,-0.69)
Guyana	-0.27 (-0.32,-0.22)	-0.22 (-0.28,-0.15)	-0.75 (-0.81,-0.68)	-0.8 (-0.85,-0.74)
Haiti	-0.36 (-0.41,-0.31)	-0.32 (-0.37,-0.26)	-0.69 (-0.8,-0.59)	-0.72 (-0.81,-0.61)
Honduras	-0.47 (-0.5,-0.42)	-0.41 (-0.46,-0.35)	-0.73 (-0.81,-0.62)	-0.81 (-0.87,-0.75)
Hungary	-0.4 (-0.49,-0.29)	-0.39 (-0.45,-0.28)	1.71 (1.21,2.3)	0.47 (0.15,0.87)
Iceland	0.15 (0.04,0.28)	0.06 (-0.02,0.15)	1.04 (0.75,1.34)	0.2 (0.09,0.36)
India	0 (-0.07,0.06)	0.02 (-0.06,0.11)	-0.8 (-0.84,-0.73)	-0.81 (-0.84,-0.77)
Indonesia	-0.5 (-0.54,-0.46)	-0.45 (-0.48,-0.4)	-0.83 (-0.9,-0.72)	-0.86 (-0.9,-0.81)
Iran	-0.53 (-0.59,-0.46)	-0.49 (-0.55,-0.41)	-0.86 (-0.92,-0.8)	-0.86 (-0.91,-0.81)
Iraq	-0.41 (-0.48,-0.32)	-0.35 (-0.43,-0.24)	-0.76 (-0.82,-0.67)	-0.77 (-0.83,-0.69)
Ireland	0.12 (0,0.24)	0.05 (-0.03,0.13)	0.86 (0.61,1.13)	0.14 (0.03,0.27)
Israel	-0.1 (-0.19,0)	-0.15 (-0.23,-0.06)	1.45 (1.14,1.75)	0.1 (-0.01,0.25)
Italy	-0.53 (-0.58,-0.48)	-0.55 (-0.59,-0.5)	5.17 (4.57,5.69)	-0.02 (-0.19,0.29)
Jamaica	-0.37 (-0.44,-0.29)	-0.33 (-0.41,-0.24)	-0.74 (-0.79,-0.68)	-0.79 (-0.83,-0.74)
Japan	0.35 (0.23,0.47)	0.44 (0.35,0.54)	-0.1 (-0.15,-0.06)	0.24 (0.14,0.32)
Jordan	-0.24 (-0.31,-0.16)	-0.19 (-0.26,-0.11)	-0.68 (-0.76,-0.57)	-0.66 (-0.74,-0.56)
Kazakhstan	-0.59 (-0.65,-0.52)	-0.57 (-0.63,-0.51)	-0.97 (-0.98,-0.97)	-0.96 (-0.97,-0.95)
Kenya	-0.13 (-0.17,-0.08)	-0.1 (-0.15,-0.04)	-0.67 (-0.79,-0.49)	-0.68 (-0.76,-0.58)
Kiribati	-0.24 (-0.29,-0.18)	-0.17 (-0.24,-0.1)	-0.56 (-0.65,-0.42)	-0.63 (-0.7,-0.55)
Kuwait	-0.13 (-0.22,-0.02)	-0.08 (-0.19,0.03)	-0.73 (-0.78,-0.66)	-0.56 (-0.65,-0.46)
Kyrgyzstan	-0.68 (-0.71,-0.64)	-0.66 (-0.7,-0.62)	-0.94 (-0.95,-0.92)	-0.93 (-0.94,-0.91)
Laos	-0.31 (-0.37,-0.26)	-0.2 (-0.26,-0.13)	-0.89 (-0.93,-0.82)	-0.89 (-0.93,-0.84)
Latvia	-0.32 (-0.37,-0.27)	-0.31 (-0.36,-0.26)	-0.82 (-0.85,-0.78)	-0.64 (-0.71,-0.57)
Lebanon	0.39 (0.25,0.55)	0.42 (0.29,0.59)	-0.61 (-0.71,-0.46)	-0.56 (-0.69,-0.33)
Lesotho	-0.27 (-0.32,-0.2)	-0.2 (-0.28,-0.11)	-0.53 (-0.67,-0.27)	-0.46 (-0.59,-0.26)
Liberia	0.23 (0.14,0.34)	0.29 (0.15,0.44)	-0.71 (-0.8,-0.6)	-0.77 (-0.84,-0.66)
Libya	-0.09 (-0.22,0.08)	-0.05 (-0.17,0.13)	-0.81 (-0.89,-0.7)	-0.79 (-0.88,-0.69)
Lithuania	0.08 (-0.02,0.2)	0.03 (-0.05,0.12)	-0.67 (-0.72,-0.61)	-0.5 (-0.59,-0.4)
Luxembourg	-0.26 (-0.32,-0.18)	-0.28 (-0.34,-0.21)	1.14 (0.82,1.44)	-0.03 (-0.14,0.11)
Macedonia	-0.76 (-0.8,-0.73)	-0.7 (-0.74,-0.66)	-0.8 (-0.87,-0.71)	-0.88 (-0.92,-0.84)
Madagascar	-0.1 (-0.15,-0.05)	-0.05 (-0.11,0.02)	-0.54 (-0.7,-0.35)	-0.59 (-0.71,-0.45)
Malawi	-0.17 (-0.23,-0.11)	-0.1 (-0.18,-0.01)	-0.7 (-0.8,-0.55)	-0.77 (-0.84,-0.69)
Malaysia	1.24 (1.05,1.48)	1.19 (0.99,1.38)	-0.51 (-0.68,-0.24)	-0.4 (-0.54,-0.22)
Maldives	-0.02 (-0.13,0.1)	0.12 (0,0.25)	-0.92 (-0.94,-0.9)	-0.91 (-0.93,-0.88)
Mali	-0.15 (-0.21,-0.09)	-0.08 (-0.15,0.01)	-0.68 (-0.8,-0.52)	-0.7 (-0.79,-0.59)
Malta	0.07 (-0.03,0.21)	0 (-0.08,0.08)	1.06 (0.78,1.39)	0.12 (0,0.27)
Marshall Islands	-0.32 (-0.38,-0.24)	-0.26 (-0.33,-0.17)	-0.54 (-0.69,-0.3)	-0.56 (-0.69,-0.38)
Mauritania	0.12 (0.03,0.21)	0.17 (0.06,0.29)	-0.76 (-0.83,-0.69)	-0.76 (-0.82,-0.68)
Mauritius	-0.37 (-0.44,-0.31)	-0.29 (-0.36,-0.23)	-0.58 (-0.61,-0.54)	-0.59 (-0.63,-0.54)
Mexico	-0.82 (-0.83,-0.81)	-0.82 (-0.84,-0.81)	-0.89 (-0.91,-0.88)	-0.92 (-0.94,-0.91)
Moldova	-0.55 (-0.59,-0.51)	-0.48 (-0.51,-0.43)	-0.85 (-0.89,-0.8)	-0.83 (-0.87,-0.78)
Monaco	0.1 (0,0.24)	0.03 (-0.06,0.1)	0.43 (-0.13,1.89)	0.11 (-0.02,0.26)
Mongolia	-0.87 (-0.88,-0.85)	-0.85 (-0.87,-0.83)	-0.89 (-0.96,-0.75)	-0.89 (-0.96,-0.76)
Montenegro	-0.44 (-0.48,-0.4)	-0.43 (-0.47,-0.39)	-0.51 (-0.66,-0.32)	-0.57 (-0.67,-0.46)
Morocco	-0.64 (-0.69,-0.59)	-0.56 (-0.61,-0.51)	-0.9 (-0.93,-0.86)	-0.91 (-0.94,-0.87)
Mozambique	-0.27 (-0.33,-0.22)	-0.18 (-0.25,-0.11)	-0.7 (-0.82,-0.52)	-0.76 (-0.86,-0.62)
Myanmar	-0.37 (-0.42,-0.31)	-0.25 (-0.3,-0.18)	-0.87 (-0.92,-0.79)	-0.88 (-0.92,-0.8)
Namibia	-0.08 (-0.15,0)	-0.05 (-0.14,0.06)	-0.66 (-0.75,-0.54)	-0.62 (-0.71,-0.5)
Nauru	0.21 (0.12,0.32)	0.25 (0.15,0.36)	-0.42 (-0.61,-0.13)	-0.45 (-0.6,-0.23)
Nepal	-0.51 (-0.54,-0.47)	-0.43 (-0.48,-0.38)	-0.84 (-0.89,-0.76)	-0.86 (-0.9,-0.82)
Netherlands	0.96 (0.75,1.25)	0.76 (0.61,0.93)	2.34 (2.01,2.63)	0.98 (0.77,1.23)
New Zealand	-0.55 (-0.6,-0.49)	-0.56 (-0.62,-0.5)	0.15 (0,0.3)	-0.41 (-0.48,-0.33)
Nicaragua	-0.66 (-0.7,-0.61)	-0.61 (-0.65,-0.56)	-0.9 (-0.93,-0.86)	-0.92 (-0.95,-0.9)
Niger	-0.22 (-0.28,-0.17)	-0.11 (-0.19,-0.02)	-0.68 (-0.76,-0.57)	-0.74 (-0.82,-0.64)
Nigeria	-0.51 (-0.54,-0.47)	-0.45 (-0.48,-0.4)	-0.69 (-0.77,-0.59)	-0.68 (-0.76,-0.58)
Niue	0 (-0.07,0.08)	0.06 (-0.02,0.14)	-0.25 (-0.44,0.02)	0.1 (-0.17,0.39)
North Korea	2.68 (2.15,3.33)	2.6 (2.13,3.16)	-0.57 (-0.72,-0.36)	0.37 (-0.05,0.92)
Northern Mariana Islands	0.62 (0.49,0.77)	0.65 (0.52,0.78)	-0.12 (-0.32,0.19)	-0.07 (-0.27,0.16)
Norway	-0.01 (-0.11,0.12)	-0.06 (-0.17,0.09)	4.18 (3.78,4.61)	0.55 (0.32,0.88)
Oman	-0.05 (-0.14,0.04)	-0.02 (-0.11,0.1)	-0.73 (-0.84,-0.54)	-0.7 (-0.81,-0.54)
Pakistan	-0.38 (-0.43,-0.33)	-0.34 (-0.39,-0.27)	-0.75 (-0.82,-0.63)	-0.77 (-0.83,-0.69)
Palau	-0.07 (-0.15,0)	0.01 (-0.08,0.08)	-0.38 (-0.54,-0.18)	-0.48 (-0.6,-0.33)
Palestine	-0.38 (-0.45,-0.31)	-0.33 (-0.39,-0.26)	-0.86 (-0.89,-0.82)	-0.84 (-0.89,-0.79)
Panama	-0.29 (-0.34,-0.23)	-0.24 (-0.3,-0.18)	-0.74 (-0.79,-0.68)	-0.67 (-0.73,-0.59)
Papua New Guinea	-0.2 (-0.25,-0.15)	-0.11 (-0.18,-0.04)	-0.53 (-0.63,-0.4)	-0.54 (-0.63,-0.43)
Paraguay	-0.89 (-0.91,-0.88)	-0.86 (-0.88,-0.85)	-0.86 (-0.93,-0.75)	-0.89 (-0.92,-0.81)
Peru	-0.69 (-0.72,-0.65)	-0.64 (-0.68,-0.6)	-0.88 (-0.92,-0.82)	-0.9 (-0.93,-0.86)
Philippines	-0.61 (-0.64,-0.58)	-0.58 (-0.61,-0.55)	-0.75 (-0.81,-0.67)	-0.77 (-0.82,-0.71)
Poland	-0.81 (-0.84,-0.79)	-0.81 (-0.83,-0.78)	2.42 (2.07,2.84)	0.29 (0.1,0.54)
Portugal	-0.23 (-0.3,-0.14)	-0.23 (-0.3,-0.16)	0.87 (0.61,1.1)	-0.27 (-0.33,-0.19)
Puerto Rico	0.22 (0.08,0.37)	0.24 (0.11,0.39)	-0.36 (-0.46,-0.23)	-0.16 (-0.26,-0.05)
Qatar	0.23 (0.12,0.37)	0.26 (0.14,0.4)	-0.56 (-0.7,-0.4)	-0.5 (-0.62,-0.35)
Romania	-0.52 (-0.56,-0.47)	-0.41 (-0.46,-0.36)	-0.41 (-0.52,-0.28)	-0.69 (-0.75,-0.61)
Russian Federation	-0.54 (-0.58,-0.49)	-0.53 (-0.58,-0.48)	-0.79 (-0.8,-0.77)	-0.75 (-0.78,-0.72)
Rwanda	-0.15 (-0.22,-0.09)	-0.07 (-0.16,0.03)	-0.72 (-0.82,-0.58)	-0.76 (-0.84,-0.65)
Saint Kitts and Nevis	0.17 (0.06,0.29)	0.2 (0.1,0.33)	-0.76 (-0.8,-0.71)	-0.74 (-0.79,-0.67)
Saint Lucia	0.81 (0.59,1.07)	0.73 (0.56,0.94)	-0.78 (-0.83,-0.72)	-0.62 (-0.71,-0.52)
Saint Vincent and the Grenadines	0 (-0.1,0.11)	0.03 (-0.08,0.15)	-0.79 (-0.82,-0.75)	-0.78 (-0.82,-0.72)
Samoa	0.34 (0.24,0.45)	0.38 (0.28,0.49)	-0.39 (-0.52,-0.21)	-0.38 (-0.49,-0.25)
San Marino	0.09 (-0.01,0.22)	0.01 (-0.07,0.08)	-0.47 (-0.68,-0.02)	0.01 (-0.11,0.14)
Sao Tome and Principe	-0.49 (-0.54,-0.44)	-0.43 (-0.49,-0.37)	-0.85 (-0.89,-0.8)	-0.89 (-0.92,-0.85)
Saudi Arabia	-0.05 (-0.17,0.07)	0 (-0.12,0.14)	-0.75 (-0.85,-0.62)	-0.79 (-0.87,-0.7)
Senegal	-0.26 (-0.31,-0.2)	-0.16 (-0.23,-0.08)	-0.82 (-0.88,-0.75)	-0.84 (-0.88,-0.79)
Serbia	-0.2 (-0.26,-0.13)	-0.2 (-0.27,-0.13)	-0.43 (-0.72,0.61)	-0.58 (-0.74,0.02)
Seychelles	-0.16 (-0.23,-0.1)	-0.1 (-0.17,-0.03)	-0.56 (-0.66,-0.39)	-0.56 (-0.64,-0.46)
Sierra Leone	-0.14 (-0.2,-0.08)	-0.05 (-0.15,0.05)	-0.64 (-0.74,-0.51)	-0.69 (-0.77,-0.57)
Singapore	-0.44 (-0.47,-0.4)	-0.44 (-0.48,-0.4)	-0.58 (-0.63,-0.54)	-0.66 (-0.7,-0.62)
Slovakia	-0.14 (-0.2,-0.08)	-0.15 (-0.2,-0.08)	-0.12 (-0.41,0.51)	-0.16 (-0.45,0.5)
Slovenia	0.02 (-0.06,0.11)	0.01 (-0.07,0.09)	1.17 (0.75,1.69)	0.12 (-0.08,0.36)
Solomon Islands	-0.16 (-0.22,-0.11)	-0.08 (-0.16,0.01)	-0.64 (-0.72,-0.54)	-0.65 (-0.72,-0.55)
Somalia	-0.26 (-0.32,-0.2)	-0.19 (-0.27,-0.11)	-0.47 (-0.64,-0.28)	-0.57 (-0.69,-0.42)
South Africa	-0.42 (-0.45,-0.37)	-0.38 (-0.43,-0.32)	-0.56 (-0.64,-0.47)	-0.64 (-0.69,-0.58)
South Korea	-0.24 (-0.29,-0.19)	-0.23 (-0.28,-0.19)	-0.57 (-0.75,-0.23)	-0.55 (-0.68,-0.35)
South Sudan	0.22 (0.13,0.32)	0.23 (0.11,0.38)	-0.28 (-0.47,-0.03)	-0.38 (-0.55,-0.13)
Spain	-0.06 (-0.15,0.05)	-0.11 (-0.19,-0.02)	0.8 (0.62,0.99)	0.02 (-0.08,0.12)
Sri Lanka	-0.18 (-0.28,-0.08)	-0.12 (-0.22,-0.01)	-0.87 (-0.91,-0.82)	-0.82 (-0.86,-0.77)
Sudan	-0.13 (-0.22,-0.03)	0 (-0.11,0.12)	-0.88 (-0.93,-0.82)	-0.88 (-0.93,-0.84)
Suriname	-0.21 (-0.28,-0.12)	-0.17 (-0.24,-0.08)	-0.7 (-0.8,-0.59)	-0.72 (-0.83,-0.61)
Swaziland	-0.21 (-0.28,-0.14)	-0.16 (-0.24,-0.06)	-0.69 (-0.78,-0.56)	-0.66 (-0.75,-0.56)
Sweden	0.27 (0.14,0.44)	0.23 (0.1,0.41)	15.37 (13.58,17.45)	1.14 (0.78,1.69)
Switzerland	0.17 (0.07,0.29)	0.08 (0.01,0.17)	0.92 (0.65,1.15)	0.19 (0.09,0.3)
Syria	-0.19 (-0.3,-0.05)	-0.14 (-0.26,-0.01)	-0.76 (-0.84,-0.66)	-0.75 (-0.83,-0.66)
Taiwan	1.28 (1.06,1.52)	1.5 (1.25,1.8)	-0.75 (-0.78,-0.72)	-0.19 (-0.35,0.01)
Tajikistan	-0.54 (-0.58,-0.5)	-0.52 (-0.56,-0.48)	-0.71 (-0.81,-0.6)	-0.71 (-0.81,-0.6)
Tanzania	-0.38 (-0.42,-0.34)	-0.3 (-0.36,-0.23)	-0.67 (-0.81,-0.52)	-0.72 (-0.81,-0.61)
Thailand	-0.22 (-0.29,-0.15)	-0.16 (-0.25,-0.06)	-0.81 (-0.92,-0.43)	-0.75 (-0.87,-0.48)
The Bahamas	-0.07 (-0.16,0.02)	-0.04 (-0.1,0.04)	-0.7 (-0.76,-0.62)	-0.64 (-0.71,-0.56)
The Gambia	-0.3 (-0.35,-0.24)	-0.23 (-0.3,-0.15)	-0.7 (-0.79,-0.58)	-0.74 (-0.81,-0.65)
Timor-Leste	-0.22 (-0.29,-0.16)	-0.11 (-0.19,-0.02)	-0.87 (-0.91,-0.79)	-0.88 (-0.91,-0.82)
Togo	-0.21 (-0.27,-0.15)	-0.12 (-0.19,-0.03)	-0.63 (-0.73,-0.5)	-0.66 (-0.75,-0.55)
Tokelau	0.27 (0.14,0.42)	0.32 (0.2,0.45)	-0.37 (-0.58,-0.03)	0.22 (-0.19,0.9)
Tonga	0.38 (0.25,0.52)	0.4 (0.27,0.53)	-0.47 (-0.64,-0.23)	-0.39 (-0.53,-0.19)
Trinidad and Tobago	0.18 (0.07,0.29)	0.19 (0.09,0.31)	-0.79 (-0.83,-0.73)	-0.7 (-0.76,-0.62)
Tunisia	-0.01 (-0.12,0.11)	0.03 (-0.09,0.17)	-0.76 (-0.83,-0.66)	-0.72 (-0.8,-0.6)
Turkey	-0.34 (-0.43,-0.25)	-0.29 (-0.37,-0.19)	-0.87 (-0.91,-0.81)	-0.87 (-0.91,-0.81)
Turkmenistan	-0.77 (-0.81,-0.74)	-0.75 (-0.79,-0.71)	-0.96 (-0.97,-0.95)	-0.96 (-0.97,-0.95)
Tuvalu	0.04 (-0.07,0.17)	0.1 (-0.02,0.22)	-0.65 (-0.75,-0.46)	-0.7 (-0.78,-0.55)
Uganda	-0.14 (-0.2,-0.07)	-0.08 (-0.16,0.02)	-0.73 (-0.87,-0.41)	-0.76 (-0.86,-0.55)
Ukraine	-0.2 (-0.31,-0.08)	-0.16 (-0.28,-0.03)	-0.77 (-0.82,-0.71)	-0.58 (-0.66,-0.5)
United Arab Emirates	-0.05 (-0.14,0.04)	-0.01 (-0.1,0.1)	-0.54 (-0.66,-0.39)	-0.55 (-0.66,-0.4)
United Kingdom	-0.42 (-0.45,-0.4)	-0.42 (-0.45,-0.39)	2 (1.78,2.16)	-0.29 (-0.34,-0.21)
United States	-0.92 (-0.93,-0.9)	-0.92 (-0.94,-0.91)	3.77 (3.45,4.02)	0.05 (-0.16,0.3)
Uruguay	-0.58 (-0.62,-0.55)	-0.57 (-0.61,-0.53)	-0.43 (-0.49,-0.36)	-0.66 (-0.71,-0.61)
Uzbekistan	-0.84 (-0.87,-0.81)	-0.82 (-0.85,-0.8)	-0.97 (-0.98,-0.97)	-0.97 (-0.98,-0.97)
Vanuatu	-0.1 (-0.17,-0.03)	-0.02 (-0.1,0.06)	-0.59 (-0.67,-0.49)	-0.59 (-0.66,-0.5)
Venezuela	0.64 (0.42,0.89)	0.6 (0.42,0.82)	-0.73 (-0.81,-0.64)	-0.73 (-0.82,-0.66)
Vietnam	-0.09 (-0.17,0)	-0.01 (-0.09,0.1)	-0.85 (-0.9,-0.78)	-0.77 (-0.83,-0.7)
Virgin Islands, U.S.	0.04 (-0.07,0.13)	0.07 (-0.01,0.16)	-0.59 (-0.72,-0.39)	-0.42 (-0.56,-0.25)
Yemen	-0.49 (-0.54,-0.44)	-0.39 (-0.45,-0.32)	-0.9 (-0.94,-0.86)	-0.92 (-0.95,-0.88)
Zambia	-0.14 (-0.2,-0.08)	-0.07 (-0.15,0.03)	-0.75 (-0.83,-0.63)	-0.78 (-0.84,-0.68)
Zimbabwe	-0.24 (-0.3,-0.19)	-0.19 (-0.27,-0.1)	-0.11 (-0.35,0.24)	-0.11 (-0.34,0.2)
