# Supplementary material for: Global burden, subtype, risk factors and etiological analysis of enteric infections from 1990-2021: population based study
Source: Front Cell Infect Microbiol. 2025 Mar 20;15:1527765. doi: 10.3389/fcimb.2025.1527765 (PMC11965617; doi:10.3389/fcimb.2025.1527765)
Supplement: Supplementary file 6 [file DataSheet1.zip › Table S8.xlsx]

## Sheet: Table S8
Supplementary table 8: Number of diarrheal diseases for both sexes by countries and territories, 2021
Location	Prevalence	Incidence	Deaths	DALYs
Afghanistan	136220 (111117,168559)	9390999 (7612355,11398931)	4075 (2668,6072)	374618 (249729,554263)
Albania	680 (555,832)	43853 (35134,53892)	15 (10,22)	771 (518,1072)
Algeria	192324 (151465,241600)	13109687 (10297253,16373200)	408 (251,627)	44374 (31897,57294)
American Samoa	422 (351,506)	29699 (24135,36058)	5 (3,9)	180 (126,259)
Andorra	287 (235,346)	17391 (14284,20897)	0 (0,0)	34 (24,48)
Angola	557162 (508407,614404)	37760248 (33070140,43135574)	7938 (5300,10959)	538672 (381281,716994)
Antigua and Barbuda	489 (405,596)	32735 (26765,39776)	1 (1,1)	93 (74,117)
Argentina	88868 (72427,105864)	5871096 (4704070,7024271)	740 (658,821)	27571 (23676,32546)
Armenia	2994 (2502,3547)	194591 (158114,234008)	7 (6,9)	776 (624,971)
Australia	16141 (13924,18778)	1124284 (955601,1315607)	199 (163,224)	4685 (4050,5474)
Austria	24191 (21594,27003)	1561130 (1353165,1764520)	136 (109,156)	4382 (3516,5456)
Azerbaijan	19238 (15618,23457)	1165877 (940015,1408633)	203 (131,314)	18799 (12567,28586)
Bahrain	4266 (3536,5139)	300503 (244309,362657)	7 (4,11)	808 (618,1053)
Bangladesh	1342777 (1220349,1485116)	95629822 (84833049,107515096)	30483 (15862,66979)	1007943 (643544,1868473)
Barbados	1743 (1432,2101)	115024 (94292,139230)	4 (3,5)	288 (217,373)
Belarus	16275 (13163,19620)	1014642 (827781,1228940)	13 (10,16)	2312 (1684,3113)
Belgium	51567 (46276,56749)	3142061 (2741998,3531521)	968 (771,1105)	17782 (15340,20514)
Belize	2133 (1717,2636)	146230 (116369,181223)	9 (8,11)	720 (605,864)
Benin	202751 (182385,223654)	14012984 (12127149,16016522)	4242 (2418,7253)	274957 (159245,483975)
Bermuda	376 (317,453)	24847 (20369,30011)	0 (0,1)	51 (37,68)
Bhutan	5908 (5360,6526)	428091 (380843,483334)	179 (77,382)	5925 (3381,11064)
Bolivia	25583 (22073,29752)	1811801 (1540643,2120389)	614 (392,945)	38182 (25144,54143)
Bosnia and Herzegovina	1202 (981,1452)	74720 (60871,90236)	29 (11,62)	905 (542,1546)
Botswana	44316 (40734,48339)	2918631 (2560687,3281739)	716 (471,1027)	46940 (33141,63495)
Brazil	590832 (514241,677866)	40718105 (34835685,47452234)	6048 (5294,6504)	232590 (205825,263935)
Brunei	368 (298,448)	24320 (19508,29587)	2 (1,3)	119 (90,157)
Bulgaria	1142 (962,1343)	74927 (62720,88802)	99 (84,117)	2693 (2265,3126)
Burkina Faso	315962 (287204,346847)	22091232 (19653072,25293779)	11572 (8142,15726)	833246 (590084,1171856)
Burundi	234259 (212317,260572)	15736461 (13714433,18109454)	4965 (2747,7671)	318023 (193802,525434)
Cambodia	106073 (93633,120656)	7376649 (6345873,8529857)	1170 (681,1683)	60098 (43686,80779)
Cameroon	449796 (410511,496505)	31342647 (27311211,35591305)	7464 (4190,12479)	548092 (323852,936654)
Canada	27730 (23284,32765)	1682095 (1388941,2015672)	1355 (1151,1516)	22586 (20044,24976)
Cape Verde	5509 (4730,6506)	393908 (335202,469205)	48 (29,80)	2438 (1825,3526)
Central African Republic	78759 (72700,85643)	5433095 (4869499,6048550)	4316 (2701,6516)	308948 (194040,480211)
Chad	371852 (339925,406238)	24956091 (21769004,28046556)	26155 (17715,41272)	2070027 (1414796,3360421)
Chile	24243 (21747,27137)	1656667 (1451000,1870034)	375 (327,415)	10056 (8906,11377)
China	1097247 (932725,1293535)	75037051 (63261023,89043888)	4307 (2723,7398)	276747 (220744,361161)
Colombia	140586 (119649,165688)	10109885 (8484918,11903005)	1133 (926,1362)	55167 (44788,67255)
Comoros	12494 (11418,13734)	835482 (725943,954603)	150 (78,239)	8564 (5479,12187)
Congo	93448 (85342,102035)	6206957 (5492212,7019108)	1046 (530,1919)	65748 (38666,112342)
Cook Islands	198 (166,238)	13486 (11282,16342)	1 (0,1)	33 (24,44)
Costa Rica	31213 (26867,36818)	2080910 (1743028,2482029)	91 (78,103)	5856 (4703,7347)
Côte d'Ivoire	389896 (356873,428602)	27129995 (23637807,31110074)	6010 (3697,8924)	441882 (282751,672179)
Croatia	1039 (923,1167)	65927 (57466,75195)	74 (63,86)	1567 (1334,1801)
Cuba	63169 (53866,74114)	4236877 (3516796,5071070)	247 (213,282)	12612 (10335,15724)
Cyprus	7097 (6100,8259)	422187 (356029,494596)	41 (22,62)	1425 (1073,1926)
Czech Republic	6966 (6312,7601)	410553 (367520,452050)	480 (393,564)	10407 (8892,11898)
Democratic Republic of the Congo	1165521 (1062605,1277637)	80950940 (71937471,91618612)	16467 (9050,26940)	1103429 (649800,1734815)
Denmark	35569 (31538,39735)	2109285 (1848558,2410140)	403 (337,456)	9266 (7944,10882)
Djibouti	19348 (17590,21215)	1310510 (1135320,1500558)	218 (116,352)	13635 (8717,19977)
Dominica	283 (228,354)	19366 (15402,24156)	2 (1,3)	98 (72,135)
Dominican Republic	42283 (36192,49830)	2961143 (2508955,3529823)	620 (413,930)	36724 (25224,49859)
Ecuador	47022 (41929,52700)	3336599 (2922194,3819320)	227 (192,268)	14740 (12024,17780)
Egypt	576666 (471767,697990)	38290963 (30860305,47039445)	3645 (2536,5197)	341899 (252213,462510)
El Salvador	21221 (18346,24772)	1518926 (1296289,1773709)	287 (178,467)	13253 (9668,18025)
Equatorial Guinea	21126 (19099,23586)	1447871 (1268211,1648318)	112 (62,183)	8635 (5637,13031)
Eritrea	170809 (155058,187514)	10553926 (9362464,11859355)	2602 (1263,4627)	165935 (99625,265723)
Estonia	2819 (2357,3329)	171491 (141319,207375)	2 (1,2)	365 (262,501)
Ethiopia	1862162 (1658122,2114250)	124703270 (107696212,142266520)	37225 (26015,52728)	2245880 (1702380,3055305)
Federated States of Micronesia	556 (463,667)	40140 (33023,47731)	9 (5,14)	331 (232,483)
Fiji	7403 (6754,8242)	525226 (462104,599307)	130 (72,219)	4935 (3320,7256)
Finland	11553 (9691,13745)	773822 (643651,912406)	103 (84,117)	2684 (2224,3267)
France	484914 (401661,572174)	28097852 (23209558,33081439)	1285 (1053,1472)	72377 (54073,94868)
Gabon	25124 (22804,27738)	1718122 (1507713,1983019)	189 (75,366)	11783 (6258,20511)
Georgia	5002 (4268,5773)	315953 (264605,372235)	6 (5,7)	867 (669,1129)
Germany	274171 (252210,296148)	17221035 (15454625,18840984)	3246 (2632,3669)	72215 (61990,83513)
Ghana	420767 (386248,462139)	29631825 (26143296,33281715)	5744 (3419,8408)	326384 (226641,442676)
Greece	28268 (23239,34051)	1784282 (1455526,2138926)	83 (68,92)	4181 (3131,5485)
Greenland	29 (24,34)	1821 (1491,2170)	1 (0,2)	26 (14,40)
Grenada	999 (789,1270)	61622 (48785,77138)	1 (1,1)	150 (111,205)
Guam	1523 (1275,1799)	105826 (88411,126959)	7 (4,11)	342 (258,456)
Guatemala	104707 (96883,112974)	6754786 (6066116,7641613)	2576 (2181,3113)	145424 (119184,179782)
Guinea	206237 (186219,229159)	14195935 (12563264,16241106)	4309 (2393,6658)	246922 (149344,391567)
Guinea-Bissau	30714 (27870,34006)	2112181 (1832997,2416284)	578 (346,814)	37061 (24453,50742)
Guyana	2596 (2314,2931)	184416 (159593,213050)	52 (40,68)	2698 (2106,3476)
Haiti	39145 (35389,43998)	2792971 (2462639,3169320)	4416 (2866,6181)	348763 (234152,485307)
Honduras	51113 (46207,56901)	3475187 (3037111,3983701)	1152 (733,1740)	57371 (39522,80323)
Hungary	7224 (6431,8048)	417478 (366587,466340)	337 (287,392)	8568 (7403,9841)
Iceland	1622 (1361,1921)	98244 (81911,116201)	5 (4,5)	244 (188,323)
India	29167174 (26514237,31996719)	1892784379 (1681365634,2123201151)	496725 (303570,791340)	16762076 (12036351,24176898)
Indonesia	2326077 (2119404,2560863)	152667385 (134724996,170998566)	51017 (26865,70115)	2010711 (1445147,2535012)
Iran	303131 (246007,373591)	20632723 (16646115,25506460)	583 (327,1013)	53367 (40037,71438)
Iraq	176469 (141798,217808)	12082766 (9628724,15017733)	721 (517,1008)	71635 (53453,92122)
Ireland	22208 (18302,26505)	1343723 (1101981,1598797)	45 (37,53)	3129 (2330,4146)
Israel	39211 (34473,44848)	2422697 (2081575,2785549)	329 (267,376)	9430 (7955,11324)
Italy	77576 (68690,86670)	4864503 (4203606,5578476)	2035 (1619,2308)	34491 (29719,38950)
Jamaica	10483 (8532,12841)	734589 (601524,903876)	91 (70,115)	3751 (3022,4634)
Japan	781094 (685490,886218)	50547589 (43482462,58339457)	3581 (2786,4051)	132237 (104064,166253)
Jordan	36577 (28837,45801)	2563499 (2008175,3188941)	66 (45,94)	8392 (6503,10840)
Kazakhstan	26162 (20525,32278)	1663956 (1307115,2066982)	47 (38,58)	6312 (4931,8126)
Kenya	1238327 (1113059,1365790)	77266451 (68179166,88194906)	12161 (7908,16946)	825306 (643927,1049805)
Kiribati	1281 (1187,1395)	87581 (78724,98957)	42 (23,61)	1762 (1174,2391)
Kuwait	14357 (11596,17528)	1006205 (801791,1229271)	7 (6,8)	1949 (1378,2663)
Kyrgyzstan	8706 (7141,10666)	569930 (455357,698754)	64 (51,79)	6402 (5239,7827)
Laos	55949 (51003,62024)	3784082 (3330209,4258036)	806 (539,1201)	53056 (36436,76876)
Latvia	2321 (1934,2732)	151534 (123546,180077)	2 (2,3)	331 (245,446)
Lebanon	29479 (24129,36403)	1963987 (1573202,2414125)	124 (78,187)	7324 (5667,9492)
Lesotho	42921 (39063,46724)	2726284 (2392543,3128330)	1344 (819,1933)	87004 (60872,115184)
Liberia	130447 (118319,140742)	8384625 (7462041,9327600)	1701 (979,2650)	127775 (79673,210587)
Libya	29074 (23277,37172)	1965235 (1572033,2501110)	68 (41,110)	6368 (4334,8597)
Lithuania	5903 (4901,6886)	355507 (296172,416682)	11 (9,13)	907 (693,1157)
Luxembourg	1885 (1647,2167)	121024 (102307,139255)	22 (18,25)	494 (423,584)
Macedonia	689 (557,841)	43352 (34665,52288)	31 (16,51)	1149 (776,1650)
Madagascar	813310 (764263,865973)	48533048 (44720081,52099264)	14624 (9153,22280)	1132726 (736063,1723700)
Malawi	343043 (312257,379540)	22892769 (19993863,26416467)	7088 (4501,9926)	431433 (300131,600511)
Malaysia	349571 (294878,415598)	22767936 (18709475,27397368)	1095 (548,1555)	68507 (51425,89428)
Maldives	3861 (3315,4513)	263563 (222763,309943)	13 (8,19)	977 (773,1260)
Mali	452280 (408986,502214)	30296486 (26480827,34733581)	8593 (5271,13331)	575641 (385007,838313)
Malta	1625 (1342,1943)	99443 (81365,118458)	4 (3,4)	236 (175,312)
Marshall Islands	308 (264,361)	22192 (18631,26194)	5 (3,7)	216 (153,304)
Mauritania	96312 (88320,105645)	6336263 (5639341,7042815)	739 (429,1137)	52362 (33531,81532)
Mauritius	6243 (5254,7367)	439065 (369028,514345)	58 (53,62)	2221 (1967,2539)
Mexico	235772 (210037,263195)	14799436 (12994580,16909812)	4746 (4244,5294)	190407 (166560,221350)
Moldova	3759 (3171,4479)	248802 (206927,295315)	12 (10,15)	982 (790,1226)
Monaco	129 (106,155)	8007 (6631,9632)	0 (0,0)	18 (13,24)
Mongolia	1371 (1192,1569)	95673 (81536,110078)	24 (10,50)	2233 (999,4598)
Montenegro	188 (148,234)	11959 (9312,15097)	0 (0,1)	36 (26,48)
Morocco	96208 (80175,115821)	6753543 (5521809,8274767)	962 (647,1432)	75888 (52364,109236)
Mozambique	347626 (315419,387278)	24395748 (21540800,27922556)	8634 (5085,14172)	583088 (360535,940551)
Myanmar	350630 (312616,394200)	24109192 (21066718,27265385)	5279 (3421,7340)	283739 (212868,371847)
Namibia	59140 (54114,65059)	3714499 (3256452,4219089)	806 (494,1210)	53754 (35142,75490)
Nauru	76 (63,93)	5380 (4338,6468)	1 (0,1)	39 (28,56)
Nepal	203135 (185879,223842)	14832550 (13260813,16572375)	4142 (2383,7521)	162427 (109647,244436)
Netherlands	158427 (134284,185504)	8915020 (7577534,10398010)	502 (415,561)	24094 (18588,31513)
New Zealand	12047 (10476,13511)	727797 (637956,832208)	97 (78,109)	2757 (2339,3296)
Nicaragua	18918 (15928,22600)	1350422 (1124182,1619386)	232 (166,339)	14865 (10967,20153)
Niger	425442 (388187,466138)	29357180 (25675764,33257916)	16472 (10638,24289)	1186520 (764215,1828240)
Nigeria	3357667 (2971245,3839116)	230177882 (197653290,264129791)	126062 (88817,169937)	10081392 (6927475,13945023)
Niue	11 (9,12)	760 (657,887)	0 (0,0)	7 (5,10)
North Korea	244072 (198714,289833)	14734809 (12074983,17845342)	94 (54,152)	31452 (21888,43772)
Northern Mariana Islands	486 (408,580)	33758 (28200,40652)	4 (2,6)	144 (104,200)
Norway	28124 (24677,31514)	1719165 (1482560,1982616)	395 (326,440)	7554 (6495,8780)
Oman	14269 (12265,16746)	983101 (822398,1167028)	31 (20,46)	3567 (2710,4708)
Pakistan	3062286 (2687347,3471182)	205517481 (176492607,237929044)	40204 (26629,61474)	2465288 (1829006,3387869)
Palau	106 (93,121)	7680 (6683,8867)	3 (2,6)	89 (58,136)
Palestine	12017 (9399,15469)	856688 (651940,1092885)	24 (17,34)	3067 (2271,4018)
Panama	30575 (26663,35174)	2002632 (1722279,2366118)	149 (120,183)	10864 (9005,13315)
Papua New Guinea	115814 (106905,126949)	7916902 (7100105,8810936)	2889 (1918,4121)	194988 (130703,286752)
Paraguay	13134 (11034,15481)	921416 (764253,1093886)	128 (76,200)	7940 (5507,11912)
Peru	153178 (132377,176607)	10333328 (8724766,12251240)	839 (535,1406)	52061 (37428,73218)
Philippines	696739 (608101,801877)	45791417 (38519998,53371597)	6812 (4714,10064)	422174 (332514,531799)
Poland	2702 (2330,3113)	166512 (141085,191558)	978 (863,1076)	17921 (16323,19506)
Portugal	21918 (19595,24532)	1463111 (1267604,1642111)	321 (264,361)	6468 (5574,7625)
Puerto Rico	16176 (13982,18860)	1100708 (933198,1303603)	84 (69,99)	3322 (2740,4113)
Qatar	6326 (5223,7674)	454281 (372477,554393)	6 (4,8)	1056 (805,1422)
Romania	3595 (3074,4189)	239044 (200891,277706)	393 (337,447)	9937 (8676,11306)
Russian Federation	249147 (204469,302878)	15324702 (12265481,18579775)	473 (440,505)	45110 (35801,57283)
Rwanda	191661 (173095,211846)	13071922 (11382732,15049508)	2568 (1591,3950)	177504 (125828,243768)
Saint Kitts and Nevis	310 (270,357)	20959 (17942,24584)	2 (2,3)	113 (93,135)
Saint Lucia	1266 (1036,1546)	81025 (66252,99162)	4 (3,5)	257 (201,326)
Saint Vincent and the Grenadines	548 (452,669)	37323 (30076,45333)	4 (3,4)	175 (146,208)
Samoa	1781 (1440,2231)	125368 (99322,155951)	10 (6,16)	468 (333,638)
San Marino	112 (93,133)	6897 (5752,8324)	0 (0,0)	14 (10,19)
Sao Tome and Principe	1556 (1347,1804)	113308 (97805,133622)	15 (10,24)	927 (657,1305)
Saudi Arabia	166528 (138253,202190)	11273823 (9292100,13812788)	353 (209,579)	34554 (26044,45547)
Senegal	274672 (253150,300011)	18726121 (16558616,21241584)	3060 (1844,4398)	188581 (131463,255572)
Serbia	3942 (3352,4555)	237853 (198510,275480)	55 (21,103)	1708 (1089,2617)
Seychelles	465 (408,530)	33352 (28782,38399)	4 (2,6)	171 (128,221)
Sierra Leone	170632 (155403,186950)	11431907 (10101558,13029726)	3319 (1913,5260)	212642 (141038,321320)
Singapore	756 (662,867)	52611 (45864,60014)	55 (47,62)	1019 (910,1122)
Slovakia	822 (705,956)	55202 (46544,64380)	18 (10,30)	808 (540,1240)
Slovenia	767 (637,924)	48780 (39598,58531)	18 (15,22)	397 (338,476)
Solomon Islands	5396 (4881,6008)	380424 (334209,434831)	67 (43,107)	3515 (2591,4764)
Somalia	273764 (248710,301573)	19042397 (16711200,21670455)	16645 (10742,24179)	1190458 (774380,1710066)
South Africa	1002952 (907763,1102677)	65420774 (57599101,75317189)	15510 (10789,23361)	867697 (697403,1121534)
South Korea	47111 (40365,54816)	3031331 (2520984,3598452)	1184 (571,2221)	23419 (14444,39550)
South Sudan	283060 (257992,307731)	17449628 (15513134,19483329)	11620 (7544,18040)	830030 (534467,1218664)
Spain	155972 (139825,175227)	9904718 (8568157,11349043)	1247 (1001,1442)	32538 (26897,39293)
Sri Lanka	156525 (132264,183290)	10760086 (8993667,12723877)	854 (404,1489)	38157 (27540,53874)
Sudan	427909 (373652,487314)	27203385 (23123544,31844325)	2187 (878,4855)	214203 (115109,461846)
Suriname	2475 (2115,2891)	171583 (145353,204829)	38 (25,60)	2036 (1497,2772)
Swaziland	27482 (25163,29812)	1726495 (1513836,1966965)	391 (252,568)	28611 (19640,39999)
Sweden	57533 (50924,64452)	3589607 (3131617,4103817)	854 (695,963)	15943 (13575,18813)
Switzerland	45044 (39012,52194)	2730043 (2352809,3133569)	284 (221,330)	8442 (6816,10419)
Syria	64464 (50334,82271)	4327860 (3360635,5477616)	91 (57,146)	11268 (7934,15096)
Taiwan	176408 (151743,203791)	11389003 (9640518,13172400)	99 (86,112)	21424 (15671,28963)
Tajikistan	45662 (41088,51408)	2656742 (2315847,2996859)	1396 (957,1963)	126781 (87561,174933)
Tanzania	821094 (745437,910490)	56406789 (48771427,64199218)	17698 (11672,27025)	1073751 (751697,1543854)
Thailand	555886 (508018,610698)	36414953 (31957269,41622741)	6717 (3303,11399)	201985 (137084,287182)
The Bahamas	1201 (955,1498)	85164 (68307,105653)	3 (3,4)	259 (200,333)
The Gambia	25494 (23120,28364)	1809865 (1581660,2068133)	491 (315,709)	32144 (22641,43460)
Timor-Leste	14208 (12602,15960)	942292 (811703,1073609)	164 (106,254)	11054 (7603,15813)
Togo	156102 (143507,172545)	10493804 (9287866,11977735)	2999 (1775,4588)	200241 (126749,317278)
Tokelau	12 (10,15)	844 (683,1008)	0 (0,0)	13 (9,18)
Tonga	942 (731,1224)	65710 (50446,84873)	4 (2,7)	216 (158,292)
Trinidad and Tobago	4863 (4011,5967)	342846 (283793,421272)	27 (21,33)	1402 (1119,1738)
Tunisia	56021 (44941,69273)	3795982 (3035465,4742351)	114 (62,209)	10496 (7386,13962)
Turkey	291618 (234584,360131)	20241035 (16240345,25009616)	755 (487,1024)	64454 (50648,81063)
Turkmenistan	7043 (5772,8557)	449243 (365251,546770)	53 (41,69)	5125 (4043,6501)
Tuvalu	81 (68,98)	5820 (4805,6936)	1 (1,2)	46 (33,67)
Uganda	760142 (686589,843548)	50634037 (43649050,58457468)	8856 (5133,13578)	627385 (391927,971375)
Ukraine	69779 (56890,85675)	4514312 (3601822,5580080)	37 (30,45)	9720 (6985,13279)
United Arab Emirates	28725 (24821,33279)	1979199 (1672596,2333337)	35 (21,51)	5152 (3987,6699)
United Kingdom	152901 (130562,179515)	10078471 (8477036,11764424)	924 (787,994)	29497 (23768,36606)
United States	43849 (39377,47890)	2659716 (2312010,3019901)	8899 (7629,9610)	156500 (142332,165820)
Uruguay	5723 (4999,6529)	383107 (325648,439624)	148 (129,165)	3362 (3020,3762)
Uzbekistan	19953 (15913,24821)	1387483 (1102314,1693375)	112 (89,140)	11024 (8971,13781)
Vanuatu	2844 (2544,3161)	199454 (175174,226294)	35 (21,57)	1768 (1218,2498)
Venezuela	185581 (157004,220697)	12146076 (10265854,14543907)	1530 (1112,2002)	87492 (62068,110411)
Vietnam	758457 (652732,880008)	51785878 (43764037,60394188)	1419 (616,2474)	121397 (90309,164837)
Virgin Islands, U.S.	265 (215,322)	18759 (15424,22615)	1 (1,2)	62 (46,89)
Yemen	201294 (173139,236502)	13400567 (11227763,15780440)	1718 (714,3082)	154492 (74262,275166)
Zambia	305539 (280359,336971)	20611048 (18037773,23794571)	5054 (3464,7305)	349882 (248301,492057)
Zimbabwe	195516 (178543,214031)	13376940 (11774110,15094631)	5178 (3250,7858)	327900 (232363,467399)
