# Supplementary material for: Global burden, subtype, risk factors and etiological analysis of enteric infections from 1990-2021: population based study
Source: Front Cell Infect Microbiol. 2025 Mar 20;15:1527765. doi: 10.3389/fcimb.2025.1527765 (PMC11965617; doi:10.3389/fcimb.2025.1527765)
Supplement: Supplementary file 6 [file DataSheet1.zip › Table S9.xlsx]

## Sheet: Table S9
Supplementary table 9: Age-standardized rates of diarrheal diseases for both sexes by countries and territories, 2021
Location	Prevalence	Incidence	Deaths	DALYs
Afghanistan	316.14 (261.51,388.95)	21949.66 (17913.75,26487.01)	7.79 (5.2,11.1)	683.83 (464.51,996.29)
Albania	37.73 (29.72,47.21)	2428.31 (1874.9,3073.1)	0.67 (0.44,0.94)	47.47 (28.76,67.35)
Algeria	432.62 (341.1,544.27)	29425.14 (23202.76,36726.8)	1.28 (0.78,2.05)	103.11 (74.69,132.9)
American Samoa	821.73 (695.33,972.33)	58170.02 (48071.07,69251.41)	15.86 (8.76,25.01)	425.96 (294.2,623.04)
Andorra	484.11 (382.38,600.5)	29459.6 (23049.9,36740.26)	0.08 (0.04,0.14)	56.81 (37.1,82.44)
Angola	1691.16 (1574.05,1825.26)	112615.15 (99799.02,126209.05)	48.94 (28.07,75.34)	1713.89 (1153.61,2389.32)
Antigua and Barbuda	601.15 (491.38,738.76)	40287.69 (32236.9,49906.81)	1.49 (1.34,1.65)	121.24 (96.19,151.89)
Argentina	211.41 (170.52,254.04)	13978.5 (11091.51,16882.91)	1.4 (1.25,1.56)	66.87 (56.99,79.75)
Armenia	121.24 (98.38,146.61)	7911.12 (6251.08,9629.79)	0.3 (0.24,0.38)	36.54 (29.2,45.74)
Australia	60.21 (50.4,71.97)	4161.33 (3454.82,4941.71)	0.39 (0.33,0.43)	14.43 (12.12,17.55)
Austria	335.99 (285.45,392.45)	21437.2 (17988.61,25192.7)	0.58 (0.48,0.66)	47.91 (35.47,64.41)
Azerbaijan	203.94 (164.79,251.49)	12498.7 (9971.94,15323.75)	2.9 (1.86,4.5)	265.86 (175.32,404.66)
Bahrain	349.79 (291.58,422.99)	24157.1 (19488.44,29232.11)	1.39 (0.79,2.17)	78.41 (61.55,100.12)
Bangladesh	804.59 (733.08,886.73)	57555.7 (51117.41,64561.91)	26.77 (13.57,58)	719.9 (451.53,1346.44)
Barbados	710 (568.06,883.09)	46696.64 (36796.25,58141.15)	0.94 (0.74,1.16)	113.76 (82.99,150.4)
Belarus	227.94 (180.55,280.98)	14399 (11324.12,17718.08)	0.12 (0.1,0.15)	32.54 (22.92,44.75)
Belgium	360.13 (307.76,418.27)	22684.73 (19126.25,26480.33)	3.16 (2.59,3.58)	96.66 (82.59,113.9)
Belize	473.79 (386.99,580.87)	32706.55 (26381.59,40100.25)	2.93 (2.57,3.33)	185.63 (158.06,219.91)
Benin	1495.41 (1375.46,1618.12)	102982.24 (91779.17,115090.23)	53.56 (28.72,85.04)	1942.61 (1166.64,3082.68)
Bermuda	755.83 (596.46,944.36)	49609.27 (39046.1,62068.79)	0.36 (0.31,0.44)	97.69 (67,135.58)
Bhutan	808.48 (735.92,895.57)	58591.87 (52114.66,66354.1)	33.21 (14.28,70.98)	964.86 (546.94,1812.01)
Bolivia	215.18 (187.05,248.77)	15281.94 (13056.86,17783.79)	6.49 (4.09,10.39)	338.58 (226.05,481.63)
Bosnia and Herzegovina	56.11 (44.35,70.08)	3503.75 (2722.55,4406.49)	0.67 (0.34,1.27)	37.38 (26.79,54.8)
Botswana	1787.11 (1644.71,1940.3)	118237.51 (104263.09,132445.33)	41.92 (26.48,60.17)	2124.76 (1510.39,2882.61)
Brazil	287.72 (247.09,334.01)	19711.19 (16704.12,23179.94)	2.68 (2.35,2.89)	114.29 (100.46,130.51)
Brunei	87.92 (70.04,108.34)	5823.68 (4505.22,7139.25)	0.97 (0.5,1.48)	35.54 (26.14,46.51)
Bulgaria	28.1 (23.05,33.69)	1806.65 (1447.72,2193.47)	1.05 (0.88,1.22)	52.62 (42.2,64.03)
Burkina Faso	1391.94 (1293.26,1497.44)	96689.46 (87126.24,108187.03)	65.64 (39.54,91.91)	2778.57 (1987.06,3699.45)
Burundi	1699.3 (1570.82,1853.1)	113928.34 (99987.4,129008.05)	71.62 (35.32,108.49)	2503.64 (1462.72,3680.62)
Cambodia	624.7 (555.87,705.97)	43496.34 (37813.1,49956.76)	11.59 (6.16,17.04)	407.7 (284.42,563.41)
Cameroon	1362.78 (1260.58,1477.3)	95135.74 (83955.36,106447.64)	35.09 (18.47,55.34)	1558.06 (946.69,2465.82)
Canada	86.55 (70.45,105.56)	5269.99 (4253.29,6369.29)	1.68 (1.44,1.86)	42.12 (37.16,47.75)
Cape Verde	964.96 (828.33,1142.48)	69118.68 (58643.8,82784.47)	10.97 (6.56,18.3)	505.37 (374.68,728.22)
Central African Republic	1410.75 (1314.67,1509.44)	96492.17 (87377.27,106104.69)	119.13 (67.61,172.79)	4971.21 (3215,7385.76)
Chad	1989.76 (1855.16,2133.07)	132050.91 (117143.01,146998.02)	152.47 (100.42,222.58)	7341.22 (5070.03,10968.21)
Chile	141.14 (123.65,161.3)	9614.96 (8173.46,11019.7)	1.54 (1.36,1.7)	54.98 (48.47,63.11)
China	86.96 (72.3,104.11)	5894.36 (4820.23,7058.86)	0.34 (0.24,0.52)	26.68 (21.77,33.08)
Colombia	307.05 (258.34,363.34)	21939.12 (18091.67,26211.67)	2.29 (1.83,2.81)	130.5 (103.75,163.35)
Comoros	1653.81 (1521.88,1799.03)	110650.65 (96726.58,125537.27)	29.42 (14.22,47.02)	1237.13 (780.65,1763.3)
Congo	1745.48 (1615.22,1882.1)	115026.51 (102577.21,129613.54)	36.44 (17.06,66.68)	1401.07 (815.74,2370.31)
Cook Islands	1200.9 (994.37,1470.57)	81824.02 (67000.01,99609.21)	2.5 (1.26,3.9)	187.84 (139.24,252.72)
Costa Rica	684 (572.27,816.75)	45517.04 (37280.79,54740.08)	1.77 (1.54,2)	133.01 (106.72,167.03)
Côte d'Ivoire	1369.06 (1270.71,1483.06)	95145.6 (84583.8,106428.14)	32.56 (18.08,50.5)	1423.96 (933.09,2050.15)
Croatia	27.47 (23.32,32.5)	1774.35 (1475.57,2118.3)	0.98 (0.84,1.13)	39.27 (31.4,47.92)
Cuba	631.07 (510.14,780.94)	42276.19 (33899.35,52930.97)	1.4 (1.2,1.59)	117.12 (92.15,151.25)
Cyprus	586.42 (481.96,713.42)	35271.86 (28535.69,42753)	2.55 (1.32,4.01)	106.6 (80.81,140.04)
Czech Republic	48.55 (42.55,55.81)	2986.33 (2556.72,3433.14)	2.52 (2.1,2.93)	90.11 (74.99,105.17)
Democratic Republic of the Congo	1252.1 (1162.38,1354.5)	86615.92 (78274.06,96591.94)	33.35 (17.18,57.19)	1271.74 (765.22,1988.06)
Denmark	588.29 (491.72,698.95)	35695.29 (29390.03,42250.33)	2.94 (2.48,3.3)	115.75 (93.73,145.31)
Djibouti	1524.98 (1398.54,1664.28)	103375.11 (90047.91,117678.65)	32.4 (15.28,52.88)	1237.52 (763.16,1860.32)
Dominica	452.26 (359.45,573.44)	31028.32 (24311.09,39021.77)	2.94 (1.94,4.33)	206.93 (149.51,290.69)
Dominican Republic	388.57 (331.75,458.26)	27225.06 (23025.17,32505.7)	6.21 (4.11,9.38)	354.45 (241.95,483.49)
Ecuador	262.66 (234.94,293.64)	18654.18 (16407.85,21246.01)	1.48 (1.26,1.74)	87.71 (71.71,105.87)
Egypt	488.84 (404.97,588.14)	32613.77 (26685.2,39986.21)	4.27 (2.95,6.85)	292.51 (218.17,394.74)
El Salvador	330.03 (286.39,384.1)	23661.33 (20267.37,27608.93)	4.4 (2.79,6.99)	215.68 (156.06,292.62)
Equatorial Guinea	1420.7 (1310.66,1548.11)	96082.01 (85885.5,107986.71)	16.83 (8.3,27.19)	686.71 (444.62,1039.67)
Eritrea	2578.71 (2367.94,2804.87)	158485.32 (142074.53,176456.65)	75.16 (28.2,134.38)	2780.56 (1501.25,4672.44)
Estonia	277.5 (222.27,340.59)	17181.76 (13503.06,21143.81)	0.09 (0.07,0.1)	35.75 (24.94,50.89)
Ethiopia	1718.02 (1555.42,1897.8)	114676.94 (101414.45,129917.66)	63.53 (37.06,89.8)	2211.76 (1627.79,3062.28)
Federated States of Micronesia	525.97 (445.41,622.73)	38171.18 (31978.52,44896.36)	18.67 (10.93,32.11)	446.08 (301.74,671.89)
Fiji	803.36 (735.32,891.32)	57007.82 (50483.77,64842.16)	26.18 (14.04,46.56)	667.46 (433.72,1035.13)
Finland	266.21 (213.33,337.89)	17434.35 (13584.93,21747.33)	0.66 (0.55,0.74)	43.4 (32.56,57.93)
France	850.5 (672.98,1037.95)	49397.63 (38883.61,60637.82)	0.72 (0.61,0.81)	114.74 (80.22,161.45)
Gabon	1387.4 (1273.26,1513.41)	94469.46 (83105.51,107420.98)	18.14 (7.4,35.79)	727.34 (390.17,1287.81)
Georgia	167.22 (140.77,195.6)	10599.83 (8830.8,12639.36)	0.17 (0.14,0.21)	29.92 (23.28,39.06)
Germany	282.03 (248.55,316.83)	18145.25 (15661.07,20625.39)	1.35 (1.12,1.51)	56.1 (45.95,69.28)
Ghana	1204.28 (1115.97,1305.85)	84955.66 (75646.07,94302.03)	30.91 (17.1,48.62)	1081.62 (716.13,1489.01)
Greece	380.68 (297.5,484.92)	23747.18 (18381,29522.15)	0.25 (0.21,0.27)	48.04 (32.44,67.5)
Greenland	55.71 (45.81,66.48)	3528.48 (2863.6,4214.92)	1.94 (0.77,3.42)	49.02 (27.87,76.1)
Grenada	1042.64 (813.14,1345.2)	64690.86 (50838.89,81909.57)	1.16 (1.02,1.31)	161.56 (119.19,219.35)
Guam	1028.51 (846,1235.34)	71204.62 (58273.17,85944.87)	3.24 (1.83,5.19)	215.24 (166.16,283.93)
Guatemala	655.59 (612.23,700.77)	42451.54 (38599.53,47514.84)	21.57 (18.51,25.59)	1024.71 (842.43,1263.91)
Guinea	1513.31 (1399.76,1647.28)	103840.08 (92915.86,116014.54)	57.93 (28.51,87.68)	1950.79 (1155.04,2940.19)
Guinea-Bissau	1499.13 (1391.86,1621.33)	102773.63 (90041.19,114744.15)	57.62 (30.87,87.79)	1995.79 (1236.21,2787.19)
Guyana	340.47 (303.37,384.58)	24198.84 (20938.2,27959.78)	8.5 (6.61,10.95)	379.69 (296.28,488.83)
Haiti	285.93 (259.86,317.92)	20504.32 (18197.07,23050.11)	36.29 (22.56,54.33)	2333.14 (1553.62,3257.41)
Honduras	512.56 (469.91,564.89)	34998.99 (31151.62,39636.99)	17.88 (10.65,27.45)	646.48 (446.33,931.2)
Hungary	68.92 (57.94,81.46)	4163.84 (3412.46,4937.22)	2.14 (1.83,2.49)	96.48 (79.44,114.93)
Iceland	516.43 (415.54,633.83)	31388.17 (25229.87,38360.7)	0.66 (0.53,0.76)	70.41 (50.46,96.76)
India	2089 (1901.89,2290.47)	135663.73 (121215.14,151088.39)	51.95 (31.86,82.57)	1444.03 (1029.88,2082.79)
Indonesia	926.08 (847.23,1025.23)	60510.08 (53612.65,67659.13)	31.71 (15.1,46.4)	941.7 (649.51,1190.89)
Iran	375 (301.22,467.12)	25443.41 (20356.2,31683.3)	0.91 (0.53,1.58)	71.31 (54.66,94.72)
Iraq	396.72 (324.98,482.28)	27327.42 (22324.33,33426.71)	2.39 (1.71,3.71)	177.82 (132.97,230.67)
Ireland	506.65 (402.34,620.84)	30796.37 (24350.46,37607.18)	0.54 (0.44,0.63)	66.87 (46.87,91.86)
Israel	372.7 (322.48,432.3)	23247.59 (19638.82,26981.58)	2.32 (1.9,2.65)	83.12 (69.02,102.43)
Italy	131.91 (110.31,155.73)	8316.18 (6889.52,9918.44)	1.08 (0.9,1.2)	36.93 (31.54,44.21)
Jamaica	392.37 (315.56,484.94)	27520.71 (22381.92,33905.07)	3.03 (2.34,3.88)	151.72 (121.6,189.02)
Japan	812.97 (674.68,958.95)	52056.72 (42482.47,62453.02)	0.69 (0.58,0.76)	109.53 (77.96,150.15)
Jordan	293.87 (238.89,363.12)	20714.22 (16702.27,25032.93)	0.88 (0.57,1.31)	75.5 (59.18,98.3)
Kazakhstan	139.15 (109.17,172.2)	8836.52 (6893.67,11025.44)	0.25 (0.21,0.31)	32.84 (25.6,42.22)
Kenya	2481.84 (2267.1,2703.39)	154396.22 (137154.99,174422.34)	43.75 (23.89,65.15)	1840.12 (1342.28,2383.8)
Kiribati	1092.9 (1019.46,1174.82)	73941.24 (67094.07,82386.37)	85.68 (43.93,129.15)	2012.24 (1236.49,2802.16)
Kuwait	367.52 (286.05,460.12)	25521.68 (19998.09,31728.89)	0.28 (0.23,0.33)	54.04 (38.96,73.89)
Kyrgyzstan	117.43 (97.24,143.25)	7675.73 (6186.05,9350.69)	0.87 (0.7,1.06)	84.28 (69.21,102.76)
Laos	739.06 (677.07,815.32)	50233.37 (44154.47,56298.02)	16.14 (10.49,26.13)	736.5 (511.27,1047.94)
Latvia	168.56 (136.19,203.67)	11020.38 (8726.99,13394.56)	0.08 (0.07,0.1)	23.4 (16.93,32.38)
Lebanon	573.19 (461.64,717.66)	38164.35 (30105.65,47353.59)	2.13 (1.4,3.07)	151.75 (114.59,199.07)
Lesotho	2207.45 (2032.3,2391.95)	140735.63 (124413.46,159002.98)	99.23 (54.66,154.41)	4896.71 (3295.49,6574.3)
Liberia	2286.7 (2111.33,2436.14)	146973.21 (132428.74,162908)	47.61 (27.63,74)	2204.69 (1376.91,3291.44)
Libya	447.64 (358.66,574.34)	30379.6 (24175.34,38656.4)	1.63 (0.96,2.68)	119.87 (76.36,165.34)
Lithuania	271.52 (219.25,330.76)	16792.06 (13351.51,20346.25)	0.22 (0.19,0.26)	40 (29.09,53.93)
Luxembourg	307.68 (256.56,366.23)	19896.3 (16244.88,24026.71)	1.76 (1.46,2)	64.95 (53.76,80.58)
Macedonia	52.3 (40.93,64.72)	3309.02 (2565.97,4133.23)	1.7 (1.05,2.56)	86.73 (64.27,118.2)
Madagascar	2573.18 (2429.04,2728.97)	155427.73 (142969.67,167397.15)	69.66 (41.08,110.82)	3530.2 (2280.1,5206.46)
Malawi	1691.39 (1578.45,1830.78)	112926.72 (100601.83,128640.32)	71.58 (39.29,105.94)	2519.51 (1672.85,3475.44)
Malaysia	1157.65 (972.88,1384.41)	75561.89 (61794,90578.66)	4.77 (2.35,6.85)	242.73 (180.86,313.27)
Maldives	870.6 (740.94,1022.15)	59074.79 (49407.54,69773.19)	4.43 (2.78,6.42)	264.33 (207.61,339.44)
Mali	1985.97 (1840.21,2139.64)	130367.01 (115391.47,145233.08)	62.89 (31.54,117.05)	2245.17 (1394.27,3562.82)
Malta	478.17 (375.02,589.49)	29042.91 (22677.31,35839.67)	0.35 (0.28,0.4)	62 (42.61,86.27)
Marshall Islands	528.52 (459.21,610.67)	38321.9 (32635.73,44631.43)	21.4 (13.28,34.95)	542.82 (370.46,804.05)
Mauritania	2170.01 (2021.15,2340.51)	141323.98 (127022.64,155426.41)	25.41 (13.56,39.48)	1151.28 (761.62,1665.46)
Mauritius	615.21 (508.13,740.42)	42822.38 (35109.35,50986.27)	3.96 (3.62,4.25)	201.41 (174.58,233.35)
Mexico	191.15 (169.85,214.27)	12032.24 (10514.8,13791.37)	4.21 (3.77,4.72)	170 (146.59,200.69)
Moldova	157.57 (131.47,187.47)	10365.2 (8461.56,12397.79)	0.4 (0.31,0.52)	45 (34.99,57.13)
Monaco	458.65 (355.51,582.87)	28062.56 (21900.3,35434.32)	0.22 (0.1,0.34)	57.65 (38.82,81.43)
Mongolia	37.87 (33.02,43.1)	2649.83 (2267.84,3044.34)	0.64 (0.27,1.34)	59.74 (26.99,122.81)
Montenegro	42.75 (32.59,54.84)	2719.28 (2035.68,3537.3)	0.06 (0.04,0.1)	7.81 (5.64,10.98)
Morocco	270.55 (226.79,326.47)	18952.68 (15521.22,23204.18)	3.21 (2.17,4.76)	236.44 (162.87,342.29)
Mozambique	1097.5 (1009.71,1189.41)	77052.34 (68748.44,85957.34)	48.24 (23.79,83.95)	1833.58 (1105.06,2994.21)
Myanmar	639.24 (571.61,714.82)	43924.22 (38529.35,49461.53)	12.42 (7.74,17.52)	561.91 (420.58,738.04)
Namibia	2371.43 (2188.48,2579.6)	149271.59 (132150.96,168840.73)	47.24 (27.42,72.81)	2281.49 (1489.44,3225.62)
Nauru	614.84 (517.17,742.23)	43927.11 (36491.44,51848.9)	15.32 (8.55,27.79)	436.23 (296.96,651.58)
Nepal	661.31 (608.86,726.12)	48460.72 (43679.6,53836.18)	21.46 (11.79,40.58)	620.28 (414.42,951.14)
Netherlands	1112.55 (884.17,1350.65)	63250.5 (50389.98,76746.08)	1.27 (1.06,1.41)	148.23 (105.8,204.92)
New Zealand	215.39 (186.71,246.8)	13114.4 (11446.95,15155.27)	1.08 (0.88,1.2)	45.43 (37.78,55.32)
Nicaragua	282.94 (241.47,335.05)	20278.19 (17126.1,24042.34)	4.41 (3.11,6.51)	242.56 (179.93,329.28)
Niger	1640.65 (1528.01,1765.16)	111944.16 (99600.42,125164.43)	100 (60.15,151.92)	3738.44 (2407.21,5420.79)
Nigeria	1376.58 (1248.33,1529.87)	94538.96 (83579.72,107272.52)	57.57 (40.72,78.73)	3186.68 (2274.31,4213.09)
Niue	659.43 (571.69,776.58)	47343.95 (40383.17,55905.5)	12.32 (7.37,20.47)	498.76 (355.62,678.8)
North Korea	1029.92 (830.46,1246.68)	62969.13 (51190.05,76385.54)	0.39 (0.23,0.61)	136.02 (94.96,190.85)
Northern Mariana Islands	1050.1 (873.99,1260.38)	72817.25 (60136.72,88033.85)	13.02 (7.28,20.12)	348.59 (249.83,480.15)
Norway	378.9 (326.23,433.76)	23524.08 (20112.41,27221.62)	3.09 (2.58,3.42)	81.46 (67.67,98.2)
Oman	377.7 (331.11,437.38)	25240.49 (21582.13,29923.23)	1.44 (0.86,2.14)	98.56 (75.08,129.31)
Pakistan	1250.59 (1118.96,1398.45)	84353.41 (74031.41,95743.39)	31.46 (18.58,54.61)	1119.84 (813.89,1605.51)
Palau	644.42 (556.62,754.82)	46455.72 (39746.03,54814.69)	26.38 (14.36,43.41)	602.41 (398,872.9)
Palestine	211.73 (170.61,265.16)	15222.34 (12041.77,19021.67)	0.7 (0.44,0.98)	56.38 (42.71,73.28)
Panama	725.43 (632.78,833.76)	47502.69 (40875.33,56101.22)	3.63 (2.92,4.51)	279.57 (230.17,343.03)
Papua New Guinea	1053.05 (981.07,1135.44)	71988.07 (65318.74,79605.6)	48.36 (29.3,70.27)	1738.66 (1184.38,2416.09)
Paraguay	188.58 (159.59,221.78)	13265.7 (11120.38,15699.16)	2.2 (1.29,3.45)	125 (86.14,188.73)
Peru	432.35 (374.63,500.84)	29178.82 (24697.17,34686.24)	2.49 (1.58,4.13)	152.38 (108.8,214.11)
Philippines	601.95 (528.71,690.21)	39668.37 (33616.47,45841.68)	8.67 (5.76,13.85)	407.88 (318.75,521.29)
Poland	8.86 (7.35,10.65)	547 (448.66,656.82)	1.44 (1.29,1.57)	41.64 (36.56,47.65)
Portugal	225.56 (190.7,265.76)	15012.45 (12594.93,17514.07)	1.01 (0.85,1.13)	43.53 (35.11,55.48)
Puerto Rico	531.36 (436.16,646.91)	36400.2 (29329.65,44153.1)	1.22 (1.03,1.44)	102.84 (81.71,131.63)
Qatar	318.17 (263.81,383.64)	21978.63 (18056.1,26673.03)	0.79 (0.46,1.26)	58.13 (44.81,77.21)
Romania	28.23 (23.47,33.7)	1845.74 (1502.03,2212.91)	1.33 (1.16,1.52)	60.19 (50.05,71.26)
Russian Federation	212.7 (169.86,260.3)	13174.69 (10370.61,16250.99)	0.29 (0.27,0.31)	39.13 (30.58,49.62)
Rwanda	1416.35 (1303.68,1543.24)	96795.36 (85494.32,109997.86)	30.57 (14.6,53.19)	1331.55 (911.52,1907.3)
Saint Kitts and Nevis	575.47 (493.37,685.02)	38957.54 (32435.54,46859.03)	4.78 (3.99,5.65)	251.08 (204.16,307.59)
Saint Lucia	833.63 (665.91,1045.93)	53375.39 (42381.08,67892.15)	2.11 (1.71,2.6)	173.77 (133.57,222.06)
Saint Vincent and the Grenadines	511.39 (416.5,633.99)	34831.31 (27892.27,42946.52)	3.16 (2.7,3.72)	177.89 (146.46,213.75)
Samoa	755.34 (624.34,926.24)	53453.2 (43678.48,65441.12)	8.22 (4.74,14.47)	247.34 (175.15,359.18)
San Marino	449.55 (355.46,557.15)	27528.6 (21645.54,34128.4)	0.11 (0.05,0.18)	53.87 (35.95,78.31)
Sao Tome and Principe	672.71 (595.72,761.17)	49347.6 (43693.13,56762.38)	12.43 (6.93,19.44)	485.52 (335.03,686.92)
Saudi Arabia	516.57 (426.54,635.11)	34675.45 (28262.94,42410.46)	2.7 (1.47,4.53)	129.16 (96.59,173.09)
Senegal	1689.84 (1570.86,1818.1)	114799.59 (102746.51,128716.04)	31.99 (17.73,48.51)	1243.37 (838.15,1696.09)
Serbia	56.27 (44.54,68.89)	3496.31 (2701.85,4285.42)	0.45 (0.23,0.75)	25.6 (17.97,36.37)
Seychelles	454.53 (394.29,529.05)	32484.39 (27783.31,37984.12)	4.38 (2.45,6.31)	178.14 (135.46,228.4)
Sierra Leone	1898.48 (1756.04,2053.34)	126612.51 (113830.13,142323.5)	61.11 (31.26,96.68)	2354.84 (1447.69,3656.78)
Singapore	17.28 (14.6,21.01)	1179.4 (990.22,1415.53)	0.71 (0.61,0.8)	16.61 (14.81,18.32)
Slovakia	19.93 (16.25,24.33)	1325.98 (1066.7,1626.87)	0.34 (0.2,0.53)	22.51 (14.98,35.53)
Slovenia	55.95 (43.3,70.29)	3529.92 (2738.89,4459.53)	0.4 (0.34,0.48)	18.9 (15.55,23.49)
Solomon Islands	783.57 (719.85,857.01)	55228.81 (49573.18,61852.9)	23.51 (13.92,39.98)	639.39 (440.3,954.51)
Somalia	1250.27 (1155.28,1353.15)	86958.57 (77325.28,97273.15)	135.86 (71.18,216.14)	4889.42 (3087.2,7195.69)
South Africa	1740.1 (1583.83,1908.55)	113661.25 (100726.08,130042.31)	35.97 (24.14,55.5)	1731.14 (1381.55,2252.34)
South Korea	118.63 (96.4,145.37)	7652.5 (6011.55,9300.39)	1.42 (0.72,2.6)	41.45 (28.97,60.16)
South Sudan	2881.95 (2672.51,3099.83)	175395.84 (158447.64,195282.51)	166.68 (98.13,277.54)	7069.85 (4651.75,10778.41)
Spain	386.67 (325.19,456.02)	24498.45 (20420.5,29054.04)	0.94 (0.78,1.06)	61.65 (47.05,78.68)
Sri Lanka	736.81 (612.74,875.63)	50602.54 (41557.61,60481.7)	3.89 (1.88,6.62)	179.06 (132.52,247.27)
Sudan	842.67 (746.29,946.52)	53952.57 (46644.89,62534.4)	5.96 (2.16,11.4)	423.52 (228.43,858.39)
Suriname	436.81 (372.42,516.24)	30276.96 (25571.72,36397.47)	7.18 (4.91,11.03)	414.62 (299.97,562.98)
Swaziland	2276.83 (2113.08,2442.65)	143794.73 (127187.27,162856.13)	47.61 (27.82,70.83)	2453.67 (1678.11,3439.79)
Sweden	401.55 (349.24,467.45)	25595.08 (21794.44,29848.48)	2.94 (2.42,3.3)	83.64 (68.64,103.44)
Switzerland	572.92 (475.77,696.8)	35258.26 (28739.89,42808.29)	1.18 (0.95,1.35)	85.34 (63.53,114.26)
Syria	447.73 (356.67,561.24)	30463.69 (24028.13,37866.85)	1.01 (0.65,1.62)	88.29 (64.04,117.69)
Taiwan	805.94 (677.52,967.45)	52627.32 (43761.84,62390.73)	0.27 (0.24,0.3)	99.44 (70.54,140.72)
Tajikistan	403.83 (363.51,454.06)	23243.57 (20331.07,26209.82)	10.69 (7.45,14.98)	953.83 (661.16,1323.04)
Tanzania	1381.17 (1270.91,1496)	94775.39 (83908.95,106260.26)	51.18 (30.02,82.64)	1881.88 (1296.86,2806.02)
Thailand	779.45 (696.27,866.84)	51862.32 (44765.83,59970.17)	6.96 (3.76,11.32)	284.5 (212.24,376.33)
The Bahamas	322.7 (255.35,407.51)	22940.58 (18182.18,28798.88)	1.05 (0.84,1.32)	79.41 (62.46,100.87)
The Gambia	1052.01 (968.36,1146.53)	74940.7 (66670.23,83903.7)	33.09 (18.8,53.01)	1320.99 (894.37,1869.62)
Timor-Leste	924.47 (833.55,1025.07)	61702.4 (53933.67,69586.27)	16.18 (9.97,27.58)	721.66 (498.55,1011.04)
Togo	1821.67 (1695.98,1987.8)	122140.38 (109761.67,137520.44)	58.28 (32.45,86.23)	2380.81 (1500.64,3567.15)
Tokelau	844.5 (705.15,1020.77)	59439.29 (48739.8,70533.99)	22.14 (14.69,32.38)	1223.54 (804.59,1803.25)
Tonga	806.39 (644.82,1024.32)	56500.31 (44939.95,71272.64)	5.21 (2.62,9.49)	201.5 (147.36,280.68)
Trinidad and Tobago	391.67 (315.32,492.42)	27497.37 (22112.05,34747.02)	1.76 (1.39,2.22)	117.93 (93.6,147.34)
Tunisia	514.64 (408.88,641.58)	34750.45 (27412.37,43785.22)	1.1 (0.59,1.98)	101.56 (69.51,134.34)
Turkey	378.97 (301.57,473.24)	26231.76 (20827.58,32629.4)	1.12 (0.76,1.49)	97.2 (75.68,122.85)
Turkmenistan	132.79 (108.94,161.6)	8473.51 (6895.26,10310.17)	1.02 (0.79,1.32)	96.43 (76.21,122.16)
Tuvalu	642.9 (545.22,764.79)	46100.25 (38464.68,54555.99)	17 (10.12,29.84)	438.6 (306.48,649.68)
Uganda	1724.75 (1592.96,1867.88)	114395.85 (101536,129811.77)	37.87 (18.39,60.47)	1440.56 (915.68,2126.56)
Ukraine	216.21 (170.53,271.73)	14062.13 (10774.81,17652.14)	0.12 (0.1,0.14)	33.53 (24.8,44.7)
United Arab Emirates	392.5 (333.58,464.44)	26514.11 (22222.75,31597.81)	1.52 (0.85,2.22)	91.96 (71.6,116.66)
United Kingdom	244.53 (198.97,301.09)	16001.26 (12921.2,19556)	0.6 (0.52,0.64)	38.45 (29,50.48)
United States	11.37 (10.17,12.73)	681.56 (596.62,775.35)	1.45 (1.26,1.56)	30.74 (28.37,32.43)
Uruguay	168.65 (142.96,199.06)	11394.57 (9473.38,13368.55)	2.51 (2.22,2.79)	90.24 (78.95,104.23)
Uzbekistan	57.27 (45.58,71.68)	3973.04 (3140.17,4868.8)	0.32 (0.25,0.39)	29.86 (24.43,37.07)
Vanuatu	894.75 (819.22,977.07)	62651.92 (55471.91,70228.19)	26.43 (14.55,44.98)	707.56 (476.23,1068.07)
Venezuela	728.94 (611.73,873.79)	47512.78 (39945.88,57147.17)	6 (4.3,7.85)	362.78 (251.26,461.02)
Vietnam	803.82 (688.24,942.32)	54736.85 (46016.23,64166.81)	1.81 (0.77,3.22)	132.22 (98.03,179.3)
Virgin Islands, U.S.	394.63 (309.98,496.84)	27664.13 (21847.82,34426.18)	1 (0.62,1.67)	84.1 (62.68,111.75)
Yemen	506.85 (447.91,586.28)	34036.75 (29163.14,39431.54)	6.15 (2.95,10.69)	377.41 (189.71,633.94)
Zambia	1540.11 (1429.2,1652.61)	103365.85 (90851.29,116638.88)	45.71 (27.7,71.17)	1829.88 (1299,2607.98)
Zimbabwe	1246.02 (1149.85,1347.28)	85329.24 (75577.16,95281.97)	53.65 (27.72,86.77)	2159.33 (1433.74,3184.68)
