# Supplementary material for: Global burden, subtype, risk factors and etiological analysis of enteric infections from 1990-2021: population based study
Source: Front Cell Infect Microbiol. 2025 Mar 20;15:1527765. doi: 10.3389/fcimb.2025.1527765 (PMC11965617; doi:10.3389/fcimb.2025.1527765)
Supplement: Supplementary file 6 [file DataSheet1.zip › Table S10.xlsx]

## Sheet: Table S10
Supplementary table 10: Rate change in age-standardized rates of diarrheal diseases for both sexes by countries and territories to 1990-2021
Location	Prevalence	Incidence	Deaths	DALYs
Afghanistan	-0.32 (-0.41,-0.21)	-0.26 (-0.36,-0.15)	-0.81 (-0.88,-0.69)	-0.81 (-0.88,-0.68)
Albania	-0.59 (-0.64,-0.54)	-0.57 (-0.61,-0.53)	-0.77 (-0.87,-0.67)	-0.81 (-0.89,-0.71)
Algeria	-0.22 (-0.33,-0.1)	-0.15 (-0.27,-0.01)	-0.72 (-0.81,-0.58)	-0.71 (-0.8,-0.54)
American Samoa	0.4 (0.31,0.5)	0.42 (0.33,0.54)	-0.23 (-0.39,0.03)	-0.15 (-0.3,0.08)
Andorra	0.1 (-0.01,0.23)	0.02 (-0.06,0.1)	-0.29 (-0.54,0.08)	0.07 (-0.05,0.22)
Angola	-0.05 (-0.12,0.03)	0.07 (-0.04,0.2)	-0.82 (-0.89,-0.74)	-0.87 (-0.91,-0.81)
Antigua and Barbuda	0.36 (0.24,0.48)	0.35 (0.24,0.47)	-0.68 (-0.71,-0.63)	-0.47 (-0.57,-0.37)
Argentina	-0.71 (-0.74,-0.68)	-0.7 (-0.72,-0.67)	-0.57 (-0.62,-0.52)	-0.76 (-0.79,-0.73)
Armenia	-0.76 (-0.79,-0.73)	-0.72 (-0.76,-0.69)	-0.97 (-0.98,-0.96)	-0.96 (-0.97,-0.95)
Australia	-0.74 (-0.77,-0.72)	-0.74 (-0.77,-0.71)	-0.39 (-0.45,-0.32)	-0.66 (-0.7,-0.62)
Austria	-0.59 (-0.62,-0.56)	-0.57 (-0.6,-0.54)	2.19 (1.73,2.6)	-0.52 (-0.57,-0.47)
Azerbaijan	-0.46 (-0.53,-0.37)	-0.42 (-0.49,-0.34)	-0.84 (-0.9,-0.76)	-0.83 (-0.89,-0.76)
Bahrain	0.11 (0,0.25)	0.15 (0.03,0.27)	-0.58 (-0.7,-0.43)	-0.59 (-0.68,-0.5)
Bangladesh	-0.49 (-0.54,-0.45)	-0.45 (-0.5,-0.39)	-0.78 (-0.9,-0.6)	-0.83 (-0.91,-0.7)
Barbados	0.62 (0.46,0.79)	0.58 (0.42,0.73)	-0.7 (-0.76,-0.63)	-0.38 (-0.51,-0.24)
Belarus	-0.17 (-0.26,-0.09)	-0.18 (-0.25,-0.11)	-0.81 (-0.85,-0.75)	-0.6 (-0.69,-0.5)
Belgium	-0.14 (-0.22,-0.05)	-0.18 (-0.26,-0.1)	2.53 (2.12,2.9)	0.34 (0.16,0.58)
Belize	-0.05 (-0.14,0.06)	-0.02 (-0.12,0.08)	-0.8 (-0.83,-0.76)	-0.81 (-0.85,-0.77)
Benin	-0.17 (-0.23,-0.11)	-0.11 (-0.2,-0.01)	-0.72 (-0.81,-0.59)	-0.75 (-0.82,-0.64)
Bermuda	0.79 (0.63,0.99)	0.75 (0.61,0.89)	-0.82 (-0.85,-0.78)	-0.19 (-0.38,-0.02)
Bhutan	-0.27 (-0.34,-0.2)	-0.21 (-0.29,-0.12)	-0.86 (-0.92,-0.78)	-0.89 (-0.93,-0.83)
Bolivia	-0.75 (-0.78,-0.72)	-0.71 (-0.74,-0.68)	-0.81 (-0.87,-0.74)	-0.86 (-0.9,-0.8)
Bosnia and Herzegovina	-0.42 (-0.46,-0.37)	-0.41 (-0.46,-0.36)	-0.24 (-0.6,0.67)	-0.41 (-0.6,0)
Botswana	-0.43 (-0.47,-0.38)	-0.36 (-0.41,-0.29)	-0.62 (-0.72,-0.49)	-0.58 (-0.67,-0.46)
Brazil	-0.62 (-0.64,-0.59)	-0.58 (-0.6,-0.55)	-0.9 (-0.92,-0.89)	-0.94 (-0.95,-0.93)
Brunei	-0.26 (-0.31,-0.2)	-0.25 (-0.3,-0.2)	-0.15 (-0.37,0.17)	-0.19 (-0.35,0.01)
Bulgaria	-0.51 (-0.55,-0.48)	-0.48 (-0.51,-0.45)	0.74 (0.41,1.15)	0.05 (-0.19,0.35)
Burkina Faso	-0.28 (-0.31,-0.23)	-0.18 (-0.25,-0.1)	-0.68 (-0.77,-0.58)	-0.71 (-0.8,-0.61)
Burundi	-0.1 (-0.17,-0.04)	-0.05 (-0.14,0.05)	-0.51 (-0.66,-0.33)	-0.61 (-0.71,-0.45)
Cambodia	-0.4 (-0.45,-0.33)	-0.31 (-0.38,-0.23)	-0.88 (-0.92,-0.81)	-0.9 (-0.93,-0.86)
Cameroon	-0.29 (-0.34,-0.24)	-0.2 (-0.27,-0.12)	-0.69 (-0.8,-0.53)	-0.7 (-0.8,-0.54)
Canada	-0.76 (-0.79,-0.74)	-0.76 (-0.78,-0.74)	4.71 (4.19,5.28)	-0.14 (-0.33,0.15)
Cape Verde	-0.52 (-0.58,-0.44)	-0.44 (-0.51,-0.37)	-0.82 (-0.89,-0.72)	-0.86 (-0.9,-0.79)
Central African Republic	-0.03 (-0.1,0.03)	0.09 (0,0.19)	-0.37 (-0.57,-0.07)	-0.46 (-0.64,-0.22)
Chad	-0.07 (-0.14,-0.01)	0.01 (-0.09,0.11)	-0.5 (-0.64,-0.3)	-0.51 (-0.65,-0.32)
Chile	-0.7 (-0.73,-0.67)	-0.69 (-0.72,-0.65)	-0.62 (-0.65,-0.58)	-0.73 (-0.76,-0.7)
China	-0.79 (-0.81,-0.77)	-0.77 (-0.79,-0.75)	-0.96 (-0.97,-0.95)	-0.96 (-0.97,-0.95)
Colombia	-0.51 (-0.56,-0.44)	-0.46 (-0.52,-0.41)	-0.84 (-0.87,-0.8)	-0.86 (-0.89,-0.83)
Comoros	-0.14 (-0.21,-0.06)	-0.08 (-0.17,0.02)	-0.62 (-0.73,-0.49)	-0.68 (-0.76,-0.57)
Congo	0.08 (-0.01,0.16)	0.19 (0.07,0.32)	-0.68 (-0.79,-0.53)	-0.74 (-0.82,-0.65)
Cook Islands	0.98 (0.83,1.17)	0.96 (0.81,1.12)	-0.41 (-0.58,-0.15)	0.21 (-0.04,0.47)
Costa Rica	0.26 (0.11,0.43)	0.29 (0.14,0.47)	-0.77 (-0.8,-0.74)	-0.65 (-0.71,-0.58)
Côte d'Ivoire	-0.17 (-0.23,-0.1)	-0.1 (-0.18,0)	-0.68 (-0.76,-0.57)	-0.7 (-0.78,-0.61)
Croatia	-0.16 (-0.22,-0.09)	-0.13 (-0.21,-0.05)	1.31 (0.91,1.79)	0.44 (0.12,0.82)
Cuba	0.38 (0.26,0.52)	0.42 (0.3,0.55)	-0.75 (-0.78,-0.71)	-0.59 (-0.66,-0.49)
Cyprus	0.27 (0.16,0.42)	0.17 (0.09,0.27)	-0.42 (-0.64,-0.06)	-0.28 (-0.46,-0.04)
Czech Republic	0.5 (0.31,0.74)	0.41 (0.23,0.64)	1.9 (1.35,2.47)	0.53 (0.21,0.91)
Democratic Republic of the Congo	-0.1 (-0.16,-0.03)	0.01 (-0.08,0.1)	-0.71 (-0.84,-0.56)	-0.77 (-0.85,-0.67)
Denmark	0.37 (0.24,0.52)	0.25 (0.15,0.37)	1.84 (1.56,2.13)	0.54 (0.41,0.71)
Djibouti	-0.22 (-0.28,-0.15)	-0.15 (-0.23,-0.05)	-0.73 (-0.85,-0.59)	-0.79 (-0.87,-0.68)
Dominica	0.28 (0.17,0.4)	0.28 (0.17,0.38)	-0.44 (-0.6,-0.18)	-0.22 (-0.44,0.12)
Dominican Republic	-0.46 (-0.51,-0.4)	-0.42 (-0.48,-0.35)	-0.79 (-0.86,-0.71)	-0.83 (-0.9,-0.76)
Ecuador	-0.86 (-0.88,-0.85)	-0.83 (-0.85,-0.81)	-0.94 (-0.95,-0.94)	-0.95 (-0.96,-0.94)
Egypt	-0.34 (-0.42,-0.24)	-0.23 (-0.33,-0.13)	-0.89 (-0.94,-0.83)	-0.9 (-0.94,-0.86)
El Salvador	-0.64 (-0.68,-0.6)	-0.59 (-0.63,-0.54)	-0.89 (-0.92,-0.84)	-0.91 (-0.94,-0.88)
Equatorial Guinea	-0.09 (-0.16,-0.01)	0.03 (-0.08,0.13)	-0.93 (-0.96,-0.87)	-0.94 (-0.96,-0.9)
Eritrea	0.08 (0,0.17)	0.1 (0,0.21)	-0.7 (-0.83,-0.56)	-0.75 (-0.84,-0.62)
Estonia	0.11 (0.01,0.22)	0.06 (-0.02,0.15)	-0.85 (-0.88,-0.82)	-0.5 (-0.61,-0.39)
Ethiopia	-0.23 (-0.3,-0.16)	-0.17 (-0.23,-0.09)	-0.74 (-0.85,-0.4)	-0.77 (-0.86,-0.53)
Federated States of Micronesia	-0.22 (-0.3,-0.14)	-0.17 (-0.25,-0.08)	-0.53 (-0.68,-0.31)	-0.6 (-0.71,-0.45)
Fiji	-0.18 (-0.24,-0.12)	-0.12 (-0.19,-0.04)	-0.41 (-0.59,-0.06)	-0.42 (-0.59,-0.17)
Finland	-0.4 (-0.44,-0.36)	-0.41 (-0.45,-0.36)	0.28 (0.15,0.41)	-0.28 (-0.34,-0.21)
France	0.78 (0.59,1.03)	0.58 (0.46,0.69)	-0.45 (-0.51,-0.38)	0.39 (0.21,0.57)
Gabon	-0.1 (-0.16,-0.01)	-0.02 (-0.12,0.09)	-0.78 (-0.86,-0.67)	-0.8 (-0.86,-0.72)
Georgia	-0.62 (-0.65,-0.58)	-0.59 (-0.63,-0.56)	-0.97 (-0.98,-0.96)	-0.94 (-0.95,-0.92)
Germany	-0.45 (-0.53,-0.36)	-0.45 (-0.51,-0.36)	1.45 (1.17,1.73)	-0.24 (-0.35,-0.08)
Ghana	-0.32 (-0.37,-0.27)	-0.22 (-0.29,-0.14)	-0.72 (-0.81,-0.58)	-0.77 (-0.84,-0.68)
Greece	-0.19 (-0.26,-0.11)	-0.22 (-0.28,-0.17)	2.63 (2.27,3.02)	-0.14 (-0.22,-0.04)
Greenland	-0.54 (-0.59,-0.48)	-0.58 (-0.62,-0.53)	-0.12 (-0.57,0.83)	-0.35 (-0.61,0.22)
Grenada	0.91 (0.72,1.18)	0.82 (0.65,0.98)	-0.74 (-0.78,-0.7)	-0.41 (-0.56,-0.26)
Guam	0.62 (0.49,0.78)	0.63 (0.5,0.79)	-0.55 (-0.73,-0.37)	-0.03 (-0.25,0.18)
Guatemala	-0.65 (-0.67,-0.63)	-0.61 (-0.64,-0.57)	-0.84 (-0.86,-0.81)	-0.83 (-0.86,-0.79)
Guinea	-0.2 (-0.26,-0.13)	-0.13 (-0.21,-0.04)	-0.77 (-0.88,-0.62)	-0.82 (-0.89,-0.7)
Guinea-Bissau	-0.13 (-0.2,-0.05)	-0.07 (-0.16,0.03)	-0.72 (-0.82,-0.61)	-0.78 (-0.85,-0.7)
Guyana	-0.27 (-0.32,-0.22)	-0.22 (-0.28,-0.15)	-0.74 (-0.8,-0.66)	-0.79 (-0.85,-0.73)
Haiti	-0.36 (-0.41,-0.31)	-0.32 (-0.37,-0.26)	-0.69 (-0.8,-0.59)	-0.72 (-0.81,-0.61)
Honduras	-0.47 (-0.5,-0.42)	-0.41 (-0.46,-0.35)	-0.73 (-0.81,-0.62)	-0.81 (-0.87,-0.75)
Hungary	-0.4 (-0.49,-0.29)	-0.39 (-0.45,-0.28)	1.97 (1.41,2.64)	0.55 (0.21,0.97)
Iceland	0.15 (0.04,0.28)	0.06 (-0.02,0.15)	1.16 (0.84,1.47)	0.21 (0.1,0.37)
India	0.03 (-0.03,0.1)	0.03 (-0.05,0.12)	-0.8 (-0.85,-0.74)	-0.83 (-0.86,-0.79)
Indonesia	-0.49 (-0.53,-0.45)	-0.44 (-0.48,-0.4)	-0.84 (-0.91,-0.72)	-0.87 (-0.91,-0.82)
Iran	-0.53 (-0.59,-0.46)	-0.49 (-0.55,-0.41)	-0.87 (-0.93,-0.8)	-0.87 (-0.92,-0.81)
Iraq	-0.41 (-0.48,-0.32)	-0.35 (-0.43,-0.24)	-0.76 (-0.83,-0.67)	-0.77 (-0.84,-0.68)
Ireland	0.12 (0,0.24)	0.05 (-0.03,0.13)	1.13 (0.84,1.45)	0.16 (0.04,0.29)
Israel	-0.1 (-0.19,0)	-0.15 (-0.23,-0.06)	1.48 (1.17,1.79)	0.11 (-0.01,0.26)
Italy	-0.53 (-0.58,-0.48)	-0.55 (-0.59,-0.5)	6.23 (5.52,6.81)	0 (-0.18,0.34)
Jamaica	-0.37 (-0.44,-0.29)	-0.33 (-0.41,-0.24)	-0.74 (-0.79,-0.68)	-0.79 (-0.83,-0.74)
Japan	0.35 (0.23,0.47)	0.44 (0.35,0.54)	-0.1 (-0.15,-0.06)	0.24 (0.14,0.33)
Jordan	-0.24 (-0.31,-0.16)	-0.19 (-0.26,-0.11)	-0.67 (-0.76,-0.54)	-0.63 (-0.73,-0.53)
Kazakhstan	-0.59 (-0.65,-0.52)	-0.57 (-0.63,-0.51)	-0.97 (-0.98,-0.97)	-0.96 (-0.97,-0.95)
Kenya	-0.12 (-0.16,-0.07)	-0.1 (-0.15,-0.04)	-0.67 (-0.8,-0.46)	-0.68 (-0.77,-0.57)
Kiribati	-0.23 (-0.28,-0.18)	-0.17 (-0.24,-0.1)	-0.56 (-0.65,-0.42)	-0.63 (-0.71,-0.54)
Kuwait	-0.12 (-0.22,-0.02)	-0.08 (-0.19,0.03)	-0.73 (-0.78,-0.67)	-0.51 (-0.61,-0.42)
Kyrgyzstan	-0.68 (-0.71,-0.64)	-0.66 (-0.7,-0.62)	-0.94 (-0.95,-0.92)	-0.93 (-0.94,-0.91)
Laos	-0.3 (-0.36,-0.25)	-0.19 (-0.26,-0.12)	-0.9 (-0.94,-0.84)	-0.91 (-0.94,-0.86)
Latvia	-0.32 (-0.37,-0.27)	-0.31 (-0.36,-0.26)	-0.83 (-0.86,-0.79)	-0.64 (-0.71,-0.57)
Lebanon	0.4 (0.27,0.56)	0.42 (0.29,0.59)	-0.59 (-0.71,-0.42)	-0.54 (-0.68,-0.26)
Lesotho	-0.27 (-0.32,-0.2)	-0.2 (-0.28,-0.11)	-0.53 (-0.67,-0.26)	-0.46 (-0.59,-0.26)
Liberia	0.24 (0.15,0.35)	0.29 (0.15,0.44)	-0.73 (-0.83,-0.61)	-0.79 (-0.86,-0.69)
Libya	-0.08 (-0.22,0.09)	-0.04 (-0.17,0.13)	-0.82 (-0.9,-0.71)	-0.8 (-0.89,-0.69)
Lithuania	0.08 (-0.02,0.2)	0.03 (-0.05,0.12)	-0.68 (-0.74,-0.62)	-0.51 (-0.6,-0.41)
Luxembourg	-0.26 (-0.32,-0.18)	-0.28 (-0.34,-0.21)	1.35 (0.99,1.69)	-0.01 (-0.12,0.15)
Macedonia	-0.76 (-0.8,-0.73)	-0.7 (-0.74,-0.66)	-0.81 (-0.87,-0.71)	-0.88 (-0.92,-0.84)
Madagascar	-0.1 (-0.15,-0.05)	-0.05 (-0.11,0.03)	-0.54 (-0.7,-0.34)	-0.59 (-0.72,-0.45)
Malawi	-0.17 (-0.23,-0.11)	-0.1 (-0.18,-0.01)	-0.69 (-0.81,-0.52)	-0.77 (-0.85,-0.67)
Malaysia	1.31 (1.11,1.56)	1.21 (1,1.4)	-0.49 (-0.69,-0.14)	-0.33 (-0.52,-0.05)
Maldives	0 (-0.11,0.12)	0.12 (0.01,0.26)	-0.94 (-0.96,-0.92)	-0.93 (-0.95,-0.91)
Mali	-0.14 (-0.21,-0.09)	-0.07 (-0.15,0.01)	-0.72 (-0.84,-0.55)	-0.76 (-0.86,-0.64)
Malta	0.07 (-0.03,0.21)	0 (-0.08,0.08)	1.4 (1.08,1.8)	0.13 (0.01,0.29)
Marshall Islands	-0.31 (-0.38,-0.23)	-0.26 (-0.33,-0.17)	-0.54 (-0.69,-0.28)	-0.54 (-0.68,-0.34)
Mauritania	0.13 (0.04,0.22)	0.17 (0.06,0.3)	-0.77 (-0.84,-0.7)	-0.77 (-0.83,-0.7)
Mauritius	-0.37 (-0.44,-0.3)	-0.29 (-0.36,-0.23)	-0.57 (-0.61,-0.53)	-0.58 (-0.63,-0.54)
Mexico	-0.82 (-0.83,-0.81)	-0.82 (-0.84,-0.81)	-0.89 (-0.9,-0.88)	-0.92 (-0.93,-0.91)
Moldova	-0.55 (-0.59,-0.51)	-0.48 (-0.51,-0.43)	-0.85 (-0.89,-0.8)	-0.83 (-0.87,-0.78)
Monaco	0.1 (0,0.24)	0.03 (-0.06,0.1)	0.54 (-0.13,2.59)	0.11 (-0.01,0.27)
Mongolia	-0.87 (-0.88,-0.85)	-0.85 (-0.87,-0.83)	-0.9 (-0.96,-0.76)	-0.9 (-0.96,-0.76)
Montenegro	-0.44 (-0.48,-0.4)	-0.43 (-0.47,-0.39)	-0.54 (-0.7,-0.3)	-0.58 (-0.68,-0.45)
Morocco	-0.64 (-0.69,-0.59)	-0.56 (-0.61,-0.51)	-0.91 (-0.94,-0.87)	-0.92 (-0.94,-0.88)
Mozambique	-0.26 (-0.32,-0.21)	-0.18 (-0.25,-0.1)	-0.69 (-0.82,-0.48)	-0.76 (-0.87,-0.59)
Myanmar	-0.36 (-0.41,-0.3)	-0.24 (-0.3,-0.18)	-0.89 (-0.93,-0.81)	-0.91 (-0.94,-0.84)
Namibia	-0.08 (-0.15,0)	-0.05 (-0.14,0.06)	-0.66 (-0.75,-0.54)	-0.62 (-0.71,-0.5)
Nauru	0.23 (0.14,0.34)	0.26 (0.16,0.37)	-0.4 (-0.6,-0.09)	-0.4 (-0.59,-0.16)
Nepal	-0.49 (-0.53,-0.45)	-0.42 (-0.47,-0.37)	-0.85 (-0.91,-0.77)	-0.89 (-0.92,-0.85)
Netherlands	0.96 (0.75,1.25)	0.76 (0.61,0.93)	3.09 (2.7,3.48)	1.03 (0.8,1.29)
New Zealand	-0.55 (-0.6,-0.49)	-0.56 (-0.62,-0.5)	0.16 (0,0.31)	-0.41 (-0.48,-0.32)
Nicaragua	-0.66 (-0.7,-0.61)	-0.61 (-0.65,-0.56)	-0.9 (-0.93,-0.86)	-0.92 (-0.95,-0.9)
Niger	-0.22 (-0.28,-0.16)	-0.11 (-0.19,-0.02)	-0.7 (-0.79,-0.6)	-0.77 (-0.85,-0.67)
Nigeria	-0.51 (-0.54,-0.47)	-0.45 (-0.48,-0.4)	-0.71 (-0.8,-0.6)	-0.71 (-0.77,-0.61)
Niue	0.02 (-0.06,0.1)	0.06 (-0.02,0.15)	-0.32 (-0.51,-0.03)	-0.04 (-0.31,0.29)
North Korea	2.69 (2.16,3.35)	2.6 (2.13,3.16)	-0.56 (-0.72,-0.33)	0.58 (0.1,1.2)
Northern Mariana Islands	0.64 (0.51,0.8)	0.65 (0.52,0.79)	-0.08 (-0.29,0.27)	0.05 (-0.16,0.3)
Norway	-0.01 (-0.11,0.12)	-0.06 (-0.17,0.09)	4.24 (3.83,4.67)	0.56 (0.33,0.88)
Oman	-0.04 (-0.13,0.05)	-0.01 (-0.11,0.1)	-0.71 (-0.84,-0.48)	-0.68 (-0.81,-0.46)
Pakistan	-0.38 (-0.42,-0.32)	-0.33 (-0.38,-0.27)	-0.76 (-0.83,-0.65)	-0.8 (-0.86,-0.72)
Palau	-0.03 (-0.11,0.04)	0.02 (-0.07,0.1)	-0.34 (-0.52,-0.11)	-0.4 (-0.55,-0.21)
Palestine	-0.37 (-0.44,-0.3)	-0.33 (-0.39,-0.25)	-0.88 (-0.91,-0.84)	-0.86 (-0.91,-0.8)
Panama	-0.29 (-0.34,-0.23)	-0.24 (-0.3,-0.18)	-0.74 (-0.79,-0.68)	-0.67 (-0.73,-0.59)
Papua New Guinea	-0.18 (-0.23,-0.12)	-0.1 (-0.18,-0.03)	-0.52 (-0.63,-0.39)	-0.54 (-0.64,-0.41)
Paraguay	-0.89 (-0.91,-0.88)	-0.86 (-0.88,-0.85)	-0.87 (-0.93,-0.75)	-0.89 (-0.93,-0.81)
Peru	-0.69 (-0.72,-0.65)	-0.64 (-0.68,-0.6)	-0.88 (-0.93,-0.82)	-0.9 (-0.93,-0.86)
Philippines	-0.62 (-0.64,-0.59)	-0.58 (-0.61,-0.55)	-0.78 (-0.84,-0.71)	-0.82 (-0.86,-0.76)
Poland	-0.82 (-0.84,-0.79)	-0.81 (-0.83,-0.78)	3.22 (2.72,3.81)	0.49 (0.26,0.8)
Portugal	-0.23 (-0.3,-0.14)	-0.23 (-0.3,-0.16)	1.07 (0.77,1.33)	-0.25 (-0.32,-0.16)
Puerto Rico	0.22 (0.08,0.37)	0.24 (0.11,0.39)	-0.36 (-0.46,-0.23)	-0.16 (-0.26,-0.05)
Qatar	0.24 (0.13,0.39)	0.26 (0.14,0.4)	-0.52 (-0.69,-0.31)	-0.41 (-0.56,-0.24)
Romania	-0.52 (-0.56,-0.47)	-0.41 (-0.46,-0.36)	-0.41 (-0.51,-0.28)	-0.69 (-0.75,-0.61)
Russian Federation	-0.54 (-0.58,-0.49)	-0.53 (-0.58,-0.48)	-0.79 (-0.8,-0.77)	-0.75 (-0.78,-0.72)
Rwanda	-0.14 (-0.21,-0.08)	-0.06 (-0.16,0.03)	-0.72 (-0.82,-0.58)	-0.77 (-0.85,-0.65)
Saint Kitts and Nevis	0.17 (0.06,0.29)	0.2 (0.1,0.33)	-0.76 (-0.8,-0.71)	-0.74 (-0.79,-0.67)
Saint Lucia	0.81 (0.59,1.07)	0.73 (0.56,0.94)	-0.78 (-0.83,-0.73)	-0.62 (-0.71,-0.52)
Saint Vincent and the Grenadines	0 (-0.1,0.11)	0.03 (-0.08,0.15)	-0.79 (-0.82,-0.75)	-0.78 (-0.82,-0.72)
Samoa	0.36 (0.26,0.47)	0.38 (0.28,0.49)	-0.34 (-0.49,-0.12)	-0.27 (-0.38,-0.07)
San Marino	0.09 (-0.01,0.22)	0.01 (-0.07,0.08)	-0.47 (-0.69,0.05)	0.02 (-0.1,0.15)
Sao Tome and Principe	-0.49 (-0.54,-0.43)	-0.43 (-0.48,-0.36)	-0.86 (-0.9,-0.8)	-0.9 (-0.93,-0.87)
Saudi Arabia	-0.05 (-0.16,0.08)	0 (-0.12,0.14)	-0.75 (-0.85,-0.6)	-0.79 (-0.87,-0.68)
Senegal	-0.25 (-0.3,-0.2)	-0.16 (-0.23,-0.08)	-0.83 (-0.89,-0.75)	-0.86 (-0.9,-0.81)
Serbia	-0.2 (-0.26,-0.13)	-0.2 (-0.27,-0.13)	-0.42 (-0.73,0.72)	-0.58 (-0.75,0.07)
Seychelles	-0.15 (-0.22,-0.08)	-0.1 (-0.17,-0.03)	-0.53 (-0.65,-0.33)	-0.51 (-0.61,-0.38)
Sierra Leone	-0.13 (-0.19,-0.07)	-0.05 (-0.14,0.05)	-0.66 (-0.77,-0.53)	-0.73 (-0.81,-0.62)
Singapore	-0.44 (-0.47,-0.4)	-0.44 (-0.48,-0.4)	-0.55 (-0.6,-0.5)	-0.64 (-0.67,-0.59)
Slovakia	-0.14 (-0.2,-0.08)	-0.15 (-0.2,-0.08)	-0.09 (-0.41,0.61)	-0.14 (-0.44,0.57)
Slovenia	0.02 (-0.06,0.11)	0.01 (-0.07,0.09)	1.33 (0.85,1.93)	0.16 (-0.05,0.41)
Solomon Islands	-0.15 (-0.21,-0.09)	-0.08 (-0.16,0.01)	-0.64 (-0.73,-0.54)	-0.66 (-0.73,-0.57)
Somalia	-0.25 (-0.31,-0.19)	-0.19 (-0.27,-0.1)	-0.47 (-0.64,-0.28)	-0.57 (-0.69,-0.42)
South Africa	-0.42 (-0.45,-0.37)	-0.38 (-0.43,-0.32)	-0.56 (-0.64,-0.47)	-0.64 (-0.69,-0.58)
South Korea	-0.24 (-0.29,-0.19)	-0.23 (-0.28,-0.19)	-0.57 (-0.75,-0.22)	-0.55 (-0.68,-0.35)
South Sudan	0.23 (0.14,0.33)	0.23 (0.11,0.39)	-0.28 (-0.47,-0.02)	-0.38 (-0.55,-0.13)
Spain	-0.06 (-0.15,0.05)	-0.11 (-0.19,-0.02)	0.94 (0.75,1.16)	0.04 (-0.06,0.15)
Sri Lanka	-0.17 (-0.27,-0.07)	-0.11 (-0.22,0)	-0.89 (-0.93,-0.85)	-0.84 (-0.88,-0.8)
Sudan	-0.12 (-0.21,-0.03)	0 (-0.11,0.12)	-0.89 (-0.94,-0.83)	-0.89 (-0.93,-0.85)
Suriname	-0.21 (-0.28,-0.11)	-0.17 (-0.24,-0.08)	-0.7 (-0.8,-0.59)	-0.72 (-0.83,-0.61)
Swaziland	-0.21 (-0.28,-0.14)	-0.16 (-0.24,-0.06)	-0.69 (-0.78,-0.56)	-0.66 (-0.75,-0.56)
Sweden	0.27 (0.14,0.44)	0.23 (0.1,0.41)	16.15 (14.31,18.32)	1.16 (0.79,1.72)
Switzerland	0.17 (0.07,0.29)	0.08 (0.01,0.17)	1.03 (0.75,1.28)	0.2 (0.1,0.32)
Syria	-0.18 (-0.3,-0.04)	-0.14 (-0.25,-0.01)	-0.8 (-0.88,-0.7)	-0.78 (-0.86,-0.69)
Taiwan	1.28 (1.06,1.52)	1.5 (1.25,1.8)	-0.81 (-0.83,-0.8)	0 (-0.2,0.23)
Tajikistan	-0.54 (-0.58,-0.5)	-0.52 (-0.56,-0.48)	-0.71 (-0.81,-0.6)	-0.71 (-0.81,-0.6)
Tanzania	-0.37 (-0.41,-0.33)	-0.3 (-0.36,-0.23)	-0.67 (-0.81,-0.52)	-0.72 (-0.82,-0.61)
Thailand	-0.21 (-0.28,-0.14)	-0.16 (-0.24,-0.06)	-0.82 (-0.93,-0.4)	-0.78 (-0.89,-0.43)
The Bahamas	-0.07 (-0.16,0.02)	-0.04 (-0.1,0.04)	-0.72 (-0.78,-0.65)	-0.65 (-0.72,-0.57)
The Gambia	-0.29 (-0.34,-0.23)	-0.23 (-0.3,-0.15)	-0.7 (-0.8,-0.57)	-0.75 (-0.83,-0.66)
Timor-Leste	-0.21 (-0.28,-0.15)	-0.11 (-0.18,-0.02)	-0.88 (-0.92,-0.81)	-0.9 (-0.93,-0.84)
Togo	-0.21 (-0.27,-0.15)	-0.12 (-0.19,-0.03)	-0.66 (-0.76,-0.53)	-0.7 (-0.79,-0.6)
Tokelau	0.29 (0.17,0.44)	0.33 (0.2,0.46)	-0.45 (-0.63,-0.11)	0.07 (-0.34,0.81)
Tonga	0.4 (0.27,0.54)	0.41 (0.28,0.54)	-0.45 (-0.64,-0.18)	-0.33 (-0.5,-0.1)
Trinidad and Tobago	0.18 (0.07,0.29)	0.19 (0.09,0.31)	-0.79 (-0.83,-0.73)	-0.7 (-0.76,-0.62)
Tunisia	-0.01 (-0.12,0.12)	0.03 (-0.09,0.17)	-0.77 (-0.84,-0.65)	-0.71 (-0.8,-0.57)
Turkey	-0.34 (-0.42,-0.24)	-0.29 (-0.37,-0.19)	-0.88 (-0.92,-0.82)	-0.87 (-0.92,-0.81)
Turkmenistan	-0.77 (-0.81,-0.74)	-0.75 (-0.79,-0.71)	-0.96 (-0.97,-0.95)	-0.96 (-0.97,-0.95)
Tuvalu	0.06 (-0.05,0.19)	0.1 (-0.01,0.22)	-0.64 (-0.75,-0.45)	-0.69 (-0.78,-0.53)
Uganda	-0.13 (-0.2,-0.07)	-0.07 (-0.15,0.02)	-0.74 (-0.87,-0.39)	-0.77 (-0.87,-0.55)
Ukraine	-0.2 (-0.31,-0.08)	-0.16 (-0.28,-0.03)	-0.81 (-0.85,-0.76)	-0.59 (-0.67,-0.51)
United Arab Emirates	-0.05 (-0.13,0.04)	-0.01 (-0.1,0.1)	-0.49 (-0.61,-0.33)	-0.48 (-0.6,-0.31)
United Kingdom	-0.42 (-0.45,-0.4)	-0.42 (-0.45,-0.39)	4.13 (3.8,4.32)	-0.25 (-0.32,-0.16)
United States	-0.92 (-0.93,-0.9)	-0.92 (-0.94,-0.91)	4.29 (3.93,4.56)	0.08 (-0.14,0.36)
Uruguay	-0.58 (-0.62,-0.55)	-0.57 (-0.61,-0.53)	-0.43 (-0.49,-0.36)	-0.66 (-0.71,-0.61)
Uzbekistan	-0.84 (-0.87,-0.81)	-0.82 (-0.85,-0.8)	-0.98 (-0.98,-0.97)	-0.97 (-0.98,-0.97)
Vanuatu	-0.09 (-0.16,-0.02)	-0.02 (-0.1,0.07)	-0.59 (-0.67,-0.48)	-0.59 (-0.66,-0.5)
Venezuela	0.64 (0.42,0.89)	0.6 (0.42,0.82)	-0.73 (-0.81,-0.64)	-0.74 (-0.82,-0.66)
Vietnam	-0.06 (-0.14,0.03)	0 (-0.08,0.11)	-0.89 (-0.93,-0.82)	-0.8 (-0.86,-0.68)
Virgin Islands, U.S.	0.04 (-0.07,0.13)	0.07 (-0.01,0.16)	-0.59 (-0.72,-0.4)	-0.42 (-0.56,-0.25)
Yemen	-0.49 (-0.54,-0.43)	-0.39 (-0.45,-0.32)	-0.91 (-0.95,-0.87)	-0.92 (-0.95,-0.89)
Zambia	-0.14 (-0.19,-0.08)	-0.06 (-0.15,0.03)	-0.75 (-0.83,-0.63)	-0.79 (-0.85,-0.69)
Zimbabwe	-0.24 (-0.3,-0.19)	-0.19 (-0.27,-0.1)	-0.11 (-0.36,0.24)	-0.12 (-0.35,0.19)
