# Supplementary material for: Global burden, subtype, risk factors and etiological analysis of enteric infections from 1990-2021: population based study
Source: Front Cell Infect Microbiol. 2025 Mar 20;15:1527765. doi: 10.3389/fcimb.2025.1527765 (PMC11965617; doi:10.3389/fcimb.2025.1527765)
Supplement: Supplementary file 6 [file DataSheet1.zip › Table S11.xlsx]

## Sheet: Table S11
Supplementary table 11: Number of typhoid fever for both sexes by countries and territories, 2021
Location	Prevalence	Incidence	Deaths	DALYs
Afghanistan	682 (497,929)	10788 (7945,14634)	168 (78,325)	13080 (6109,25957)
Albania	0 (0,0)	1 (1,1)	0 (0,0)	0 (0,1)
Algeria	483 (370,660)	7640 (5904,10314)	72 (33,137)	5382 (2497,10276)
American Samoa	1 (1,2)	22 (16,29)	0 (0,0)	15 (7,29)
Andorra	0 (0,0)	0 (0,0)	0 (0,0)	0 (0,0)
Angola	551 (402,769)	8714 (6341,11487)	85 (37,185)	6755 (2940,14800)
Antigua and Barbuda	0 (0,0)	1 (1,1)	0 (0,0)	0 (0,0)
Argentina	12 (9,16)	190 (146,242)	1 (0,1)	17 (14,20)
Armenia	2 (1,3)	30 (22,39)	0 (0,0)	1 (0,1)
Australia	0 (0,0)	3 (2,5)	0 (0,0)	1 (0,1)
Austria	0 (0,0)	1 (1,2)	0 (0,0)	0 (0,0)
Azerbaijan	1 (1,2)	21 (15,30)	0 (0,0)	11 (5,22)
Bahrain	14 (10,18)	214 (163,281)	1 (0,4)	102 (35,243)
Bangladesh	30179 (23939,38566)	477518 (385744,609799)	7998 (4040,13315)	602875 (305588,993766)
Barbados	1 (1,2)	20 (15,26)	0 (0,0)	0 (0,0)
Belarus	0 (0,0)	2 (1,3)	0 (0,0)	0 (0,1)
Belgium	0 (0,0)	1 (0,1)	0 (0,0)	0 (0,0)
Belize	0 (0,1)	8 (6,10)	0 (0,0)	0 (0,0)
Benin	1002 (705,1356)	15855 (11292,21503)	289 (123,585)	23398 (10022,47891)
Bermuda	0 (0,0)	0 (0,1)	0 (0,0)	0 (0,0)
Bhutan	131 (99,173)	2073 (1591,2657)	38 (19,65)	2909 (1480,4969)
Bolivia	10 (8,14)	163 (121,228)	2 (1,3)	92 (41,175)
Bosnia and Herzegovina	0 (0,0)	1 (1,1)	0 (0,0)	0 (0,1)
Botswana	2 (2,3)	33 (25,42)	0 (0,1)	29 (12,55)
Brazil	140 (104,190)	2207 (1657,2985)	6 (3,10)	298 (144,534)
Brunei	0 (0,0)	0 (0,0)	0 (0,0)	0 (0,0)
Bulgaria	0 (0,0)	2 (1,2)	0 (0,0)	0 (0,0)
Burkina Faso	6164 (4910,7961)	97523 (77963,121722)	1507 (719,2857)	122939 (58405,234835)
Burundi	935 (672,1219)	14788 (10840,19189)	192 (86,373)	14641 (6376,29052)
Cambodia	1552 (1144,2052)	24544 (18182,31881)	338 (159,626)	25153 (11851,46948)
Cameroon	2161 (1620,2958)	34167 (25642,44450)	587 (260,1106)	46745 (20765,89121)
Canada	0 (0,0)	2 (1,3)	0 (0,0)	0 (0,0)
Cape Verde	24 (18,31)	374 (280,483)	5 (2,9)	410 (191,710)
Central African Republic	114 (88,152)	1801 (1406,2393)	26 (12,50)	2015 (921,3910)
Chad	1554 (1108,2136)	24604 (17722,33111)	377 (163,698)	30588 (13455,57145)
Chile	18 (14,23)	282 (222,362)	0 (0,0)	6 (5,8)
China	4149 (3259,5263)	65610 (51820,82657)	534 (235,936)	35941 (15933,62774)
Colombia	93 (74,119)	1475 (1183,1837)	1 (1,1)	61 (49,76)
Comoros	43 (33,55)	685 (522,876)	13 (6,22)	951 (445,1634)
Congo	87 (66,117)	1376 (1057,1814)	18 (8,34)	1321 (613,2557)
Cook Islands	0 (0,1)	7 (5,9)	0 (0,0)	8 (2,18)
Costa Rica	0 (0,0)	2 (1,3)	0 (0,0)	0 (0,0)
Côte d'Ivoire	1797 (1364,2467)	28424 (21637,38284)	472 (212,898)	37434 (16845,72262)
Croatia	0 (0,0)	0 (0,0)	0 (0,0)	0 (0,0)
Cuba	13 (9,18)	199 (143,290)	0 (0,0)	2 (1,3)
Cyprus	0 (0,0)	0 (0,1)	0 (0,0)	0 (0,1)
Czech Republic	0 (0,0)	5 (4,7)	0 (0,1)	7 (5,10)
Democratic Republic of the Congo	1634 (1174,2186)	25840 (19092,33970)	279 (127,567)	21235 (9587,43984)
Denmark	0 (0,0)	4 (3,6)	0 (0,0)	4 (3,6)
Djibouti	69 (52,90)	1094 (829,1412)	18 (8,32)	1311 (573,2421)
Dominica	0 (0,0)	2 (1,2)	0 (0,0)	1 (0,1)
Dominican Republic	24 (18,32)	383 (288,510)	3 (1,6)	146 (64,288)
Ecuador	14 (10,20)	219 (159,306)	1 (1,1)	26 (20,33)
Egypt	1184 (895,1548)	18717 (14275,23495)	229 (110,411)	17385 (8408,31536)
El Salvador	8 (6,12)	129 (97,180)	1 (1,2)	58 (28,109)
Equatorial Guinea	18 (13,24)	277 (206,365)	2 (1,5)	160 (42,374)
Eritrea	427 (307,557)	6748 (4980,8637)	133 (59,245)	10192 (4570,19417)
Estonia	0 (0,0)	1 (1,2)	0 (0,0)	0 (0,0)
Ethiopia	9522 (7155,12848)	150654 (114768,198125)	2483 (1122,4487)	193274 (86761,360103)
Federated States of Micronesia	4 (3,5)	65 (49,86)	1 (0,2)	61 (28,113)
Fiji	30 (22,39)	467 (362,612)	5 (2,9)	347 (159,663)
Finland	0 (0,0)	1 (0,1)	0 (0,0)	2 (1,4)
France	23 (17,31)	356 (264,486)	0 (0,0)	6 (4,8)
Gabon	24 (18,32)	377 (284,496)	4 (1,7)	283 (111,550)
Georgia	1 (0,1)	10 (8,13)	0 (0,0)	1 (1,2)
Germany	27 (20,38)	432 (320,591)	1 (1,2)	16 (11,21)
Ghana	3571 (2747,4531)	56484 (43997,71207)	879 (420,1646)	67537 (32555,127607)
Greece	0 (0,0)	1 (1,1)	0 (0,0)	1 (0,1)
Greenland	0 (0,0)	0 (0,0)	0 (0,0)	0 (0,0)
Grenada	0 (0,0)	1 (0,1)	0 (0,0)	0 (0,0)
Guam	4 (3,5)	65 (50,82)	0 (0,1)	26 (8,61)
Guatemala	290 (251,332)	4573 (4016,5185)	24 (20,29)	1284 (1062,1565)
Guinea	954 (703,1285)	15095 (11304,20117)	231 (101,449)	18505 (8029,36155)
Guinea-Bissau	23 (17,31)	362 (275,477)	6 (3,11)	464 (208,891)
Guyana	12 (9,14)	182 (145,226)	0 (0,0)	4 (3,5)
Haiti	135 (101,182)	2130 (1598,2789)	34 (16,69)	2712 (1246,5561)
Honduras	8 (5,11)	119 (88,165)	1 (1,3)	71 (31,136)
Hungary	0 (0,0)	5 (3,7)	0 (0,0)	0 (0,0)
Iceland	0 (0,0)	1 (0,1)	0 (0,0)	0 (0,0)
India	234912 (176176,306288)	3715087 (2805768,4869496)	41586 (20815,68514)	3117354 (1593463,5168012)
Indonesia	29752 (22731,38715)	470609 (359080,603555)	6112 (2946,10586)	441621 (214354,763354)
Iran	1005 (778,1343)	15897 (12448,20812)	109 (50,197)	7711 (3607,13759)
Iraq	469 (348,632)	7414 (5554,9820)	55 (25,102)	4259 (1932,7877)
Ireland	0 (0,0)	0 (0,1)	0 (0,0)	1 (1,2)
Israel	0 (0,0)	2 (1,3)	0 (0,0)	0 (0,0)
Italy	23 (17,31)	360 (273,469)	0 (0,0)	5 (4,7)
Jamaica	2 (2,3)	37 (28,51)	0 (0,0)	0 (0,1)
Japan	10 (7,15)	163 (104,241)	0 (0,0)	4 (3,5)
Jordan	125 (95,168)	1982 (1528,2628)	15 (7,28)	1134 (532,2133)
Kazakhstan	14 (10,20)	224 (162,303)	0 (0,0)	3 (2,5)
Kenya	6903 (5241,9052)	109194 (83791,140040)	1607 (785,2796)	120692 (59317,209030)
Kiribati	5 (4,7)	82 (62,108)	1 (1,2)	91 (41,167)
Kuwait	32 (25,43)	513 (390,674)	3 (1,8)	225 (74,555)
Kyrgyzstan	1 (1,2)	21 (15,29)	0 (0,0)	2 (1,3)
Laos	777 (578,1051)	12294 (9255,16119)	156 (74,302)	11816 (5665,22804)
Latvia	0 (0,0)	0 (0,0)	0 (0,0)	1 (0,2)
Lebanon	51 (39,69)	803 (616,1075)	5 (2,10)	375 (160,672)
Lesotho	2 (2,3)	34 (25,44)	0 (0,1)	32 (14,64)
Liberia	358 (262,491)	5666 (4246,7542)	80 (35,155)	6289 (2770,12283)
Libya	65 (49,88)	1025 (787,1322)	8 (4,16)	592 (265,1168)
Lithuania	0 (0,0)	0 (0,0)	0 (0,0)	0 (0,0)
Luxembourg	0 (0,0)	2 (1,3)	0 (0,0)	0 (0,0)
Macedonia	0 (0,0)	0 (0,1)	0 (0,0)	0 (0,1)
Madagascar	1829 (1375,2373)	28935 (22043,37212)	391 (182,723)	30172 (13922,55386)
Malawi	340 (270,420)	5384 (4397,6470)	83 (39,154)	6254 (2970,11766)
Malaysia	2010 (1497,2633)	31793 (23966,41533)	225 (107,395)	15883 (7606,27719)
Maldives	34 (26,46)	545 (415,712)	6 (3,10)	406 (191,718)
Mali	1919 (1398,2648)	30345 (22376,39812)	466 (214,871)	37240 (17006,70201)
Malta	0 (0,0)	0 (0,0)	0 (0,0)	0 (0,0)
Marshall Islands	2 (2,3)	32 (24,42)	0 (0,1)	24 (10,46)
Mauritania	293 (214,396)	4636 (3407,6115)	75 (36,135)	5964 (2883,10825)
Mauritius	11 (8,14)	172 (131,225)	2 (1,3)	105 (48,190)
Mexico	1591 (1177,2185)	25120 (18831,34021)	43 (36,53)	1868 (1554,2278)
Moldova	0 (0,0)	1 (1,2)	0 (0,0)	0 (0,0)
Monaco	0 (0,0)	0 (0,0)	0 (0,0)	0 (0,0)
Mongolia	1 (1,1)	13 (9,17)	0 (0,0)	7 (3,13)
Montenegro	0 (0,0)	0 (0,0)	0 (0,0)	0 (0,0)
Morocco	388 (296,514)	6137 (4736,8119)	80 (35,144)	5786 (2472,10667)
Mozambique	2181 (1554,3001)	34480 (25117,45622)	625 (279,1253)	48825 (21600,99668)
Myanmar	5268 (3911,7101)	83309 (63284,107985)	1175 (558,2249)	88670 (42716,174780)
Namibia	2 (2,3)	35 (26,48)	0 (0,1)	31 (12,62)
Nauru	0 (0,1)	6 (5,8)	0 (0,0)	6 (2,11)
Nepal	4587 (3497,6061)	72552 (56364,93920)	1010 (512,1739)	78543 (40239,133217)
Netherlands	0 (0,0)	3 (2,5)	0 (0,0)	1 (0,1)
New Zealand	1 (1,2)	21 (12,35)	0 (0,0)	0 (0,0)
Nicaragua	7 (5,9)	103 (77,144)	1 (0,2)	46 (23,85)
Niger	2201 (1615,2986)	34808 (26138,46836)	479 (212,949)	38822 (16833,77316)
Nigeria	15100 (11409,20451)	238887 (181256,313193)	4151 (1729,8765)	336397 (138511,709194)
Niue	0 (0,0)	1 (1,1)	0 (0,0)	2 (1,5)
North Korea	40 (29,54)	637 (470,838)	8 (4,16)	563 (260,1071)
Northern Mariana Islands	1 (1,2)	19 (15,25)	0 (0,0)	8 (3,19)
Norway	3 (2,4)	43 (26,62)	0 (0,0)	1 (1,2)
Oman	46 (34,61)	732 (548,964)	5 (1,12)	344 (110,826)
Pakistan	29168 (21157,39312)	461394 (339515,608946)	8566 (3990,15059)	686295 (320099,1228769)
Palau	2 (1,2)	27 (20,35)	0 (0,0)	15 (7,26)
Palestine	60 (45,81)	949 (723,1266)	12 (6,21)	926 (432,1639)
Panama	0 (0,0)	1 (1,2)	0 (0,0)	0 (0,0)
Papua New Guinea	2292 (1698,3151)	36271 (27165,49064)	519 (247,950)	39807 (19037,73593)
Paraguay	7 (5,10)	116 (84,155)	1 (1,2)	65 (30,119)
Peru	31 (22,43)	485 (353,668)	3 (1,6)	140 (60,261)
Philippines	8809 (6738,11719)	139352 (106713,180918)	1700 (797,2971)	127997 (60400,225188)
Poland	6 (4,9)	100 (67,142)	0 (0,0)	1 (1,2)
Portugal	3 (2,4)	52 (38,69)	0 (0,0)	1 (1,1)
Puerto Rico	1 (1,1)	16 (10,22)	0 (0,0)	0 (0,0)
Qatar	25 (19,36)	402 (298,558)	3 (1,6)	169 (54,416)
Romania	3 (2,4)	43 (32,59)	0 (0,0)	1 (1,2)
Russian Federation	45 (34,59)	712 (545,908)	0 (0,1)	21 (12,35)
Rwanda	821 (605,1082)	12983 (9577,17146)	228 (107,432)	17322 (8171,33316)
Saint Kitts and Nevis	0 (0,0)	1 (1,1)	0 (0,0)	0 (0,0)
Saint Lucia	0 (0,0)	2 (2,3)	0 (0,0)	0 (0,0)
Saint Vincent and the Grenadines	0 (0,0)	2 (1,2)	0 (0,0)	0 (0,0)
Samoa	7 (5,9)	109 (81,141)	1 (1,3)	109 (51,197)
San Marino	0 (0,0)	0 (0,0)	0 (0,0)	0 (0,0)
Sao Tome and Principe	10 (8,14)	161 (123,212)	3 (1,5)	222 (98,422)
Saudi Arabia	334 (256,431)	5284 (4061,6817)	36 (11,88)	2528 (838,6008)
Senegal	972 (726,1292)	15374 (11611,20015)	295 (145,526)	23321 (11532,42535)
Serbia	0 (0,0)	2 (1,3)	0 (0,0)	1 (0,2)
Seychelles	7 (5,9)	107 (81,142)	1 (0,1)	41 (20,72)
Sierra Leone	639 (477,873)	10109 (7521,13381)	161 (71,337)	12866 (5615,26841)
Singapore	0 (0,0)	0 (0,1)	0 (0,0)	0 (0,0)
Slovakia	0 (0,0)	1 (1,2)	0 (0,0)	1 (0,1)
Slovenia	0 (0,0)	0 (0,1)	0 (0,0)	0 (0,0)
Solomon Islands	38 (29,51)	594 (460,791)	8 (4,14)	619 (289,1114)
Somalia	1603 (1139,2147)	25336 (18294,32721)	305 (129,588)	23006 (9873,44590)
South Africa	47 (34,62)	737 (552,954)	7 (3,13)	506 (223,946)
South Korea	0 (0,1)	6 (4,9)	0 (0,0)	3 (1,7)
South Sudan	707 (530,926)	11181 (8468,14694)	201 (90,392)	15496 (6941,30932)
Spain	5 (3,7)	76 (53,109)	0 (0,0)	1 (1,2)
Sri Lanka	1363 (938,1883)	21554 (14919,29291)	213 (97,389)	13457 (6250,25050)
Sudan	870 (606,1178)	13757 (9829,18702)	204 (88,396)	15993 (6826,31692)
Suriname	1 (1,1)	14 (10,19)	0 (0,0)	4 (2,8)
Swaziland	1 (1,2)	19 (14,25)	0 (0,1)	24 (10,47)
Sweden	1 (1,1)	16 (10,22)	0 (0,0)	1 (1,1)
Switzerland	0 (0,0)	1 (1,2)	0 (0,0)	1 (1,2)
Syria	136 (103,185)	2158 (1650,2917)	43 (20,75)	3093 (1400,5626)
Taiwan	28 (21,38)	448 (336,586)	3 (1,6)	199 (94,355)
Tajikistan	2 (1,2)	27 (19,37)	0 (0,1)	21 (9,40)
Tanzania	6394 (4959,8085)	101163 (81007,126231)	1899 (938,3607)	148176 (73960,280478)
Thailand	3308 (2436,4443)	52340 (38908,69655)	418 (189,783)	27014 (12880,48765)
The Bahamas	0 (0,0)	1 (1,1)	0 (0,0)	0 (0,0)
The Gambia	155 (113,205)	2450 (1813,3149)	44 (21,81)	3496 (1665,6373)
Timor-Leste	175 (127,234)	2768 (2039,3545)	35 (16,64)	2673 (1253,5006)
Togo	547 (398,734)	8647 (6286,11430)	123 (54,233)	9596 (4322,17953)
Tokelau	0 (0,0)	1 (0,1)	0 (0,0)	3 (2,7)
Tonga	4 (3,5)	58 (45,76)	1 (0,1)	49 (22,92)
Trinidad and Tobago	1 (1,1)	12 (9,18)	0 (0,0)	0 (0,0)
Tunisia	117 (89,156)	1844 (1419,2439)	16 (7,30)	1102 (491,2090)
Turkey	763 (578,1008)	12074 (9190,15833)	101 (46,189)	7127 (3282,13358)
Turkmenistan	1 (1,1)	12 (8,16)	1 (0,1)	35 (14,83)
Tuvalu	0 (0,1)	6 (5,8)	0 (0,0)	5 (2,9)
Uganda	2936 (2124,4032)	46428 (33701,62003)	731 (324,1419)	57282 (25277,111994)
Ukraine	1 (0,1)	11 (7,16)	0 (0,0)	9 (4,17)
United Arab Emirates	72 (54,100)	1135 (850,1529)	4 (1,11)	283 (94,716)
United Kingdom	2 (1,4)	37 (23,57)	0 (0,0)	2 (1,2)
United States	25 (17,36)	396 (271,577)	0 (0,1)	22 (19,26)
Uruguay	0 (0,0)	1 (1,2)	0 (0,0)	0 (0,0)
Uzbekistan	0 (0,1)	5 (3,8)	0 (0,0)	6 (3,10)
Vanuatu	16 (12,21)	258 (195,338)	3 (1,6)	222 (99,415)
Venezuela	11 (8,15)	172 (128,235)	0 (0,0)	3 (2,4)
Vietnam	5524 (4170,7289)	87395 (66858,114354)	1163 (562,2036)	82228 (39533,142512)
Virgin Islands, U.S.	0 (0,0)	2 (1,3)	0 (0,0)	0 (0,1)
Yemen	571 (434,781)	9034 (6960,11875)	108 (51,203)	8531 (4049,16152)
Zambia	1134 (841,1489)	17930 (13267,23221)	482 (221,872)	34858 (16130,63203)
Zimbabwe	16 (12,22)	260 (191,334)	4 (2,8)	310 (128,598)
