# Supplementary material for: Global burden, subtype, risk factors and etiological analysis of enteric infections from 1990-2021: population based study
Source: Front Cell Infect Microbiol. 2025 Mar 20;15:1527765. doi: 10.3389/fcimb.2025.1527765 (PMC11965617; doi:10.3389/fcimb.2025.1527765)
Supplement: Supplementary file 6 [file DataSheet1.zip › Table S12.xlsx]

## Sheet: Table S12
Supplementary table 12: Age-standardized rates of typhoid fever for both sexes by countries and territories, 2021
Location	Prevalence	Incidence	Deaths	DALYs
Afghanistan	1.68 (1.28,2.21)	26.58 (20.21,35.32)	0.43 (0.2,0.79)	30.09 (14.04,56.4)
Albania	0 (0,0)	0.04 (0.03,0.05)	0 (0,0)	0.03 (0.01,0.05)
Algeria	1.07 (0.82,1.46)	16.9 (13.12,22.74)	0.16 (0.07,0.3)	11.72 (5.42,22.46)
American Samoa	2.94 (2.21,3.81)	46.45 (34.88,60.22)	0.45 (0.2,0.86)	33.72 (15.07,65.38)
Andorra	0 (0,0.01)	0.05 (0.03,0.08)	0 (0,0)	0.02 (0.01,0.06)
Angola	1.34 (1.02,1.77)	21.21 (16.16,27.29)	0.2 (0.09,0.41)	14.5 (6.42,30.69)
Antigua and Barbuda	0.07 (0.06,0.09)	1.15 (0.89,1.47)	0 (0,0)	0.03 (0.02,0.03)
Argentina	0.03 (0.02,0.03)	0.4 (0.3,0.51)	0 (0,0)	0.03 (0.03,0.04)
Armenia	0.06 (0.05,0.08)	0.97 (0.72,1.28)	0 (0,0)	0.03 (0.02,0.04)
Australia	0 (0,0)	0.01 (0.01,0.02)	0 (0,0)	0 (0,0)
Austria	0 (0,0)	0.02 (0.01,0.03)	0 (0,0)	0 (0,0)
Azerbaijan	0.01 (0.01,0.02)	0.19 (0.13,0.26)	0 (0,0)	0.1 (0.04,0.2)
Bahrain	1.03 (0.78,1.36)	16.29 (12.65,21.32)	0.11 (0.04,0.26)	7.94 (2.63,18.08)
Bangladesh	19.16 (15.25,24.47)	303.14 (244.64,384.79)	5.06 (2.57,8.33)	382.38 (196.3,634.53)
Barbados	0.34 (0.26,0.45)	5.42 (4.15,6.94)	0 (0,0)	0.08 (0.06,0.11)
Belarus	0 (0,0)	0.03 (0.02,0.04)	0 (0,0)	0 (0,0)
Belgium	0 (0,0)	0.01 (0.01,0.01)	0 (0,0)	0 (0,0)
Belize	0.13 (0.1,0.17)	1.99 (1.57,2.56)	0 (0,0)	0.02 (0.01,0.03)
Benin	5.88 (4.27,7.73)	92.94 (68.4,125.16)	1.53 (0.69,2.99)	116.18 (50.27,231.32)
Bermuda	0.05 (0.03,0.07)	0.74 (0.47,1.08)	0 (0,0)	0.02 (0.01,0.02)
Bhutan	18.86 (14.38,25.28)	298.54 (227.26,384.08)	5.61 (2.86,9.55)	434.23 (219.08,743.17)
Bolivia	0.1 (0.07,0.14)	1.56 (1.16,2.15)	0.02 (0.01,0.03)	0.8 (0.36,1.49)
Bosnia and Herzegovina	0 (0,0)	0.03 (0.02,0.04)	0 (0,0)	0.02 (0.01,0.04)
Botswana	0.08 (0.06,0.11)	1.32 (1.01,1.67)	0.02 (0.01,0.03)	1.18 (0.5,2.22)
Brazil	0.06 (0.04,0.08)	0.93 (0.7,1.25)	0 (0,0)	0.14 (0.07,0.25)
Brunei	0 (0,0)	0.02 (0.02,0.04)	0 (0,0)	0.02 (0,0.04)
Bulgaria	0 (0,0)	0.03 (0.02,0.03)	0 (0,0)	0 (0,0)
Burkina Faso	20.76 (16.57,26.18)	328.48 (271.11,409.4)	4.64 (2.23,8.59)	352.57 (170.91,658.85)
Burundi	5.97 (4.35,7.71)	94.46 (70.28,123.45)	1.2 (0.54,2.27)	83.18 (37.62,160.34)
Cambodia	8.83 (6.5,11.59)	139.57 (104.09,179.75)	1.92 (0.91,3.56)	141.12 (66.39,261.64)
Cameroon	5.57 (4.27,7.36)	88.11 (67.88,112.91)	1.43 (0.63,2.66)	107.01 (47.81,200.51)
Canada	0 (0,0)	0.01 (0,0.01)	0 (0,0)	0 (0,0)
Cape Verde	4.43 (3.28,5.9)	70.02 (52.58,91.02)	1.07 (0.49,1.85)	81.88 (38.3,143.45)
Central African Republic	1.75 (1.36,2.31)	27.62 (21.8,36.21)	0.38 (0.17,0.71)	27.75 (12.82,53.44)
Chad	6.45 (4.79,8.68)	102.14 (75.44,136.94)	1.44 (0.66,2.56)	106.59 (48.4,193.19)
Chile	0.09 (0.07,0.11)	1.37 (1.08,1.76)	0 (0,0)	0.03 (0.03,0.04)
China	0.36 (0.28,0.46)	5.66 (4.45,7.22)	0.05 (0.02,0.09)	3.56 (1.58,6.39)
Colombia	0.18 (0.14,0.23)	2.82 (2.27,3.52)	0 (0,0)	0.12 (0.1,0.15)
Comoros	5.57 (4.25,7.19)	88.16 (67.35,111.86)	1.62 (0.75,2.79)	117.01 (54.73,201.66)
Congo	1.48 (1.14,1.98)	23.47 (18.31,30.84)	0.3 (0.14,0.56)	21.39 (9.97,40.69)
Cook Islands	2.84 (2.03,3.85)	44.99 (32.64,59.98)	0.78 (0.24,1.77)	62.58 (20.01,140.22)
Costa Rica	0 (0,0)	0.04 (0.03,0.05)	0 (0,0)	0 (0,0)
Côte d'Ivoire	5.32 (4.12,7.01)	84.15 (65.32,109.81)	1.32 (0.6,2.44)	98.46 (44.48,186.42)
Croatia	0 (0,0)	0.01 (0,0.01)	0 (0,0)	0 (0,0)
Cuba	0.09 (0.06,0.12)	1.37 (1.01,1.91)	0 (0,0)	0.02 (0.01,0.02)
Cyprus	0 (0,0.01)	0.05 (0.03,0.08)	0 (0,0)	0.03 (0.01,0.07)
Czech Republic	0 (0,0)	0.05 (0.04,0.07)	0 (0,0)	0.04 (0.02,0.06)
Democratic Republic of the Congo	1.53 (1.12,2.02)	24.16 (18.29,31.32)	0.26 (0.12,0.52)	18.33 (8.4,37.05)
Denmark	0 (0,0.01)	0.07 (0.05,0.11)	0 (0,0)	0.03 (0.02,0.05)
Djibouti	5.18 (3.93,6.72)	81.86 (61.91,105.83)	1.3 (0.58,2.34)	93.01 (40.83,171.22)
Dominica	0.13 (0.1,0.18)	2.08 (1.55,2.86)	0.02 (0.01,0.03)	0.81 (0.36,1.54)
Dominican Republic	0.23 (0.17,0.3)	3.56 (2.66,4.76)	0.03 (0.01,0.05)	1.31 (0.59,2.6)
Ecuador	0.08 (0.06,0.11)	1.26 (0.93,1.79)	0.01 (0,0.01)	0.15 (0.12,0.2)
Egypt	1.02 (0.79,1.34)	16.18 (12.45,20.23)	0.19 (0.09,0.35)	14.18 (6.84,25.45)
El Salvador	0.13 (0.09,0.18)	2 (1.49,2.84)	0.02 (0.01,0.04)	0.9 (0.43,1.68)
Equatorial Guinea	1.03 (0.76,1.37)	16.24 (12.15,21.37)	0.13 (0.03,0.31)	8.83 (2.4,20.97)
Eritrea	5.76 (4.26,7.47)	91.07 (68.32,117.6)	1.73 (0.76,3.1)	123.65 (55.6,228.3)
Estonia	0.01 (0,0.01)	0.11 (0.07,0.16)	0 (0,0)	0.01 (0.01,0.01)
Ethiopia	7.58 (5.82,10.01)	119.93 (91.84,155.37)	1.88 (0.87,3.34)	135.8 (61.77,244.29)
Federated States of Micronesia	4.01 (2.95,5.38)	63.38 (47.33,82.56)	0.82 (0.38,1.51)	58.1 (26.63,109.25)
Fiji	3.17 (2.41,4.16)	50.17 (38.92,65.49)	0.5 (0.22,0.98)	37.22 (17.01,71.12)
Finland	0 (0,0)	0.01 (0.01,0.01)	0 (0,0)	0.02 (0.01,0.04)
France	0.04 (0.02,0.06)	0.59 (0.4,0.88)	0 (0,0)	0.01 (0.01,0.01)
Gabon	1.21 (0.92,1.59)	19.16 (14.56,25)	0.19 (0.07,0.36)	13.57 (5.35,26.16)
Georgia	0.02 (0.01,0.02)	0.25 (0.19,0.33)	0 (0,0)	0.02 (0.01,0.04)
Germany	0.04 (0.03,0.07)	0.69 (0.48,1.03)	0 (0,0)	0.01 (0.01,0.02)
Ghana	9.22 (7.11,11.72)	145.83 (113.35,183.13)	2.19 (1.04,4.13)	159.48 (76.7,298.83)
Greece	0 (0,0)	0.01 (0.01,0.02)	0 (0,0)	0 (0,0.01)
Greenland	0 (0,0)	0.02 (0.01,0.03)	0 (0,0)	0.02 (0.01,0.05)
Grenada	0.03 (0.02,0.04)	0.47 (0.34,0.65)	0 (0,0)	0.02 (0.02,0.02)
Guam	2.83 (2.17,3.74)	44.78 (34.58,57.49)	0.25 (0.08,0.6)	18.97 (6.2,45.31)
Guatemala	2.13 (1.86,2.44)	33.68 (29.77,38.24)	0.18 (0.15,0.22)	8.47 (7.01,10.37)
Guinea	5.64 (4.23,7.51)	89.26 (68.15,116.76)	1.28 (0.57,2.44)	95.4 (42.32,183.54)
Guinea-Bissau	0.89 (0.68,1.19)	14.05 (10.95,18.35)	0.22 (0.1,0.4)	16.17 (7.29,30.38)
Guyana	1.6 (1.27,1.99)	25.22 (20.42,31.36)	0.01 (0,0.01)	0.52 (0.4,0.68)
Haiti	0.95 (0.72,1.28)	15.07 (11.41,19.66)	0.24 (0.11,0.47)	18.05 (8.27,36.65)
Honduras	0.1 (0.07,0.13)	1.5 (1.09,2.14)	0.02 (0.01,0.04)	0.76 (0.34,1.46)
Hungary	0 (0,0)	0.04 (0.03,0.06)	0 (0,0)	0 (0,0)
Iceland	0.01 (0.01,0.02)	0.19 (0.11,0.29)	0 (0,0)	0.02 (0.01,0.02)
India	18.15 (13.77,23.61)	287.01 (216.9,375.65)	3.29 (1.64,5.47)	250.48 (128.47,420)
Indonesia	11.58 (8.79,15.17)	183.19 (139.8,237.11)	2.41 (1.16,4.16)	177.66 (86.18,304.47)
Iran	1.32 (1.01,1.77)	20.92 (16.31,27.38)	0.14 (0.07,0.26)	10.38 (4.9,18.3)
Iraq	1.08 (0.82,1.45)	17.11 (12.99,22.5)	0.13 (0.06,0.24)	9.6 (4.35,17.58)
Ireland	0 (0,0)	0.01 (0.01,0.01)	0 (0,0)	0.03 (0.02,0.05)
Israel	0 (0,0)	0.02 (0.01,0.03)	0 (0,0)	0 (0,0)
Italy	0.03 (0.02,0.05)	0.53 (0.4,0.73)	0 (0,0)	0.01 (0,0.01)
Jamaica	0.08 (0.06,0.11)	1.22 (0.91,1.69)	0 (0,0)	0.01 (0.01,0.02)
Japan	0.01 (0,0.01)	0.1 (0.07,0.15)	0 (0,0)	0 (0,0)
Jordan	1.02 (0.78,1.36)	16.17 (12.53,21.19)	0.12 (0.06,0.22)	9.17 (4.33,17.06)
Kazakhstan	0.07 (0.05,0.1)	1.14 (0.83,1.54)	0 (0,0)	0.02 (0.01,0.03)
Kenya	12.57 (9.62,16.27)	198.77 (152.92,256.11)	2.87 (1.41,4.92)	203.06 (99.6,346.33)
Kiribati	3.94 (2.94,5.32)	62.32 (47.23,82)	0.91 (0.41,1.63)	65.45 (29.47,120)
Kuwait	0.86 (0.64,1.15)	13.63 (10.41,17.71)	0.09 (0.03,0.22)	6.82 (2.1,16.41)
Kyrgyzstan	0.02 (0.01,0.03)	0.31 (0.22,0.41)	0 (0,0)	0.03 (0.02,0.04)
Laos	9.94 (7.37,13.35)	157.19 (118.25,205.7)	1.98 (0.93,3.83)	146.48 (70.45,282.32)
Latvia	0 (0,0)	0.01 (0.01,0.02)	0 (0,0)	0.03 (0.02,0.07)
Lebanon	1.01 (0.77,1.38)	16 (12.14,21.5)	0.11 (0.05,0.2)	7.88 (3.39,14.6)
Lesotho	0.1 (0.08,0.14)	1.65 (1.25,2.11)	0.02 (0.01,0.04)	1.51 (0.68,2.96)
Liberia	5.59 (4.18,7.54)	88.45 (66.62,114.27)	1.19 (0.53,2.32)	88.84 (39.34,172.12)
Libya	1.08 (0.83,1.43)	17.14 (13.26,22.25)	0.14 (0.06,0.28)	10.32 (4.55,20.43)
Lithuania	0 (0,0)	0.02 (0.01,0.03)	0 (0,0)	0 (0,0)
Luxembourg	0.02 (0.02,0.04)	0.38 (0.25,0.56)	0 (0,0)	0.01 (0.01,0.01)
Macedonia	0 (0,0)	0.03 (0.02,0.04)	0 (0,0)	0.02 (0.01,0.04)
Madagascar	5.53 (4.2,7.12)	87.56 (67.71,112.05)	1.13 (0.53,2.02)	81.51 (38.61,150.12)
Malawi	1.55 (1.25,1.88)	24.53 (20.05,29.27)	0.36 (0.18,0.66)	25.16 (12.07,46.88)
Malaysia	6.77 (5.06,8.93)	107.15 (81.45,140.02)	0.75 (0.36,1.33)	54.68 (26.49,94.72)
Maldives	7.61 (5.89,9.82)	120.38 (94.68,151.1)	1.26 (0.59,2.33)	94.93 (46.17,175.59)
Mali	6.06 (4.53,8.08)	95.82 (72.62,124.75)	1.4 (0.65,2.58)	102.44 (48.02,189.2)
Malta	0 (0,0)	0.03 (0.02,0.04)	0 (0,0)	0.01 (0.01,0.01)
Marshall Islands	3.44 (2.62,4.54)	54.42 (41.91,71.02)	0.54 (0.23,1.05)	39.9 (17.33,77.56)
Mauritania	5.56 (4.22,7.39)	87.98 (66.72,115.06)	1.35 (0.63,2.39)	100.3 (48.36,179.86)
Mauritius	1.08 (0.81,1.46)	17.1 (13.03,22.33)	0.17 (0.07,0.3)	12.57 (5.79,22.65)
Mexico	1.27 (0.95,1.72)	19.98 (14.96,27.25)	0.04 (0.03,0.04)	1.48 (1.22,1.8)
Moldova	0 (0,0.01)	0.06 (0.04,0.09)	0 (0,0)	0 (0,0.01)
Monaco	0 (0,0.01)	0.05 (0.03,0.08)	0 (0,0)	0.09 (0.02,0.25)
Mongolia	0.02 (0.02,0.03)	0.37 (0.27,0.5)	0 (0,0.01)	0.2 (0.09,0.37)
Montenegro	0 (0,0)	0.04 (0.02,0.05)	0 (0,0)	0.02 (0.01,0.04)
Morocco	1.09 (0.82,1.46)	17.26 (13.29,22.83)	0.23 (0.1,0.41)	16.64 (7.03,30.6)
Mozambique	5.87 (4.3,7.78)	92.78 (68.26,120.85)	1.57 (0.71,3.05)	112.69 (50.84,224.11)
Myanmar	9.48 (7.08,12.76)	149.99 (114.01,195.07)	2.13 (1.02,4.11)	161.27 (78.25,320.45)
Namibia	0.08 (0.06,0.12)	1.33 (0.98,1.8)	0.01 (0.01,0.03)	1.11 (0.45,2.22)
Nauru	3.07 (2.32,4.12)	48.57 (36.77,63.08)	0.6 (0.25,1.15)	43.5 (18.35,84.82)
Nepal	14.51 (11.1,19.3)	229.54 (178.13,297.67)	3.18 (1.61,5.44)	244.79 (125.16,411.56)
Netherlands	0 (0,0)	0.03 (0.02,0.04)	0 (0,0)	0 (0,0)
New Zealand	0.03 (0.01,0.04)	0.4 (0.22,0.68)	0 (0,0)	0 (0,0.01)
Nicaragua	0.11 (0.08,0.16)	1.81 (1.34,2.57)	0.02 (0.01,0.03)	0.73 (0.36,1.34)
Niger	6.49 (4.92,8.53)	102.57 (78.26,134.26)	1.31 (0.59,2.52)	96.52 (44.38,188.82)
Nigeria	5.23 (3.99,6.88)	82.67 (63.95,106.58)	1.33 (0.56,2.68)	101.09 (42.22,212.37)
Niue	2.9 (2.2,3.81)	45.82 (34.79,59.6)	2.36 (1.08,4.37)	195.24 (89.16,362.6)
North Korea	0.18 (0.13,0.23)	2.79 (2.05,3.66)	0.04 (0.02,0.07)	2.82 (1.29,5.43)
Northern Mariana Islands	2.86 (2.16,3.73)	45.18 (34.06,58.69)	0.28 (0.09,0.66)	18.89 (6.2,44.64)
Norway	0.03 (0.02,0.05)	0.54 (0.36,0.77)	0 (0,0)	0.01 (0.01,0.02)
Oman	1.01 (0.77,1.34)	16.02 (12.22,21.17)	0.11 (0.03,0.27)	7.86 (2.43,18.7)
Pakistan	10.78 (7.9,14.52)	170.51 (127.69,223.66)	3.08 (1.43,5.33)	238.58 (111.2,422.81)
Palau	11.52 (8.6,15.17)	182.25 (133.89,236.94)	1.61 (0.74,2.9)	118.87 (57.01,217.44)
Palestine	1.05 (0.8,1.4)	16.55 (12.71,22)	0.2 (0.1,0.36)	15.17 (7.12,26.94)
Panama	0 (0,0)	0.03 (0.02,0.04)	0 (0,0)	0 (0,0)
Papua New Guinea	18.93 (14.32,25.72)	299.45 (223.89,402.94)	4.19 (1.99,7.68)	303.68 (146.89,559.05)
Paraguay	0.11 (0.08,0.14)	1.68 (1.22,2.31)	0.02 (0.01,0.03)	0.91 (0.41,1.64)
Peru	0.09 (0.06,0.12)	1.37 (0.99,1.89)	0.01 (0,0.02)	0.39 (0.17,0.72)
Philippines	7.65 (5.87,10.11)	121.06 (93.17,157.39)	1.48 (0.69,2.58)	109.77 (51.35,194.75)
Poland	0.01 (0.01,0.02)	0.22 (0.14,0.33)	0 (0,0)	0 (0,0)
Portugal	0.04 (0.03,0.06)	0.63 (0.42,0.96)	0 (0,0)	0.01 (0.01,0.01)
Puerto Rico	0.02 (0.01,0.03)	0.31 (0.22,0.44)	0 (0,0)	0.01 (0,0.01)
Qatar	1.02 (0.77,1.39)	16.08 (12.17,21.72)	0.1 (0.03,0.25)	7.07 (2.21,16.93)
Romania	0.01 (0.01,0.02)	0.22 (0.16,0.31)	0 (0,0)	0.01 (0,0.01)
Russian Federation	0.03 (0.02,0.04)	0.49 (0.38,0.62)	0 (0,0)	0.02 (0.01,0.03)
Rwanda	5.57 (4.16,7.25)	88.13 (66.17,113.9)	1.49 (0.72,2.78)	107.12 (50.71,201.64)
Saint Kitts and Nevis	0.1 (0.07,0.13)	1.56 (1.19,2.01)	0 (0,0.01)	0.16 (0.09,0.24)
Saint Lucia	0.07 (0.05,0.09)	1.09 (0.82,1.41)	0 (0,0)	0.01 (0.01,0.02)
Saint Vincent and the Grenadines	0.08 (0.06,0.1)	1.26 (0.97,1.58)	0 (0,0)	0.01 (0.01,0.02)
Samoa	2.84 (2.15,3.75)	44.93 (33.82,57.87)	0.59 (0.28,1.03)	42.17 (19.98,74.88)
San Marino	0 (0,0.01)	0.05 (0.03,0.08)	0 (0,0)	0.03 (0.01,0.07)
Sao Tome and Principe	4.3 (3.29,5.66)	68.04 (52.44,88.82)	1.17 (0.51,2.18)	87.82 (38.4,164.77)
Saudi Arabia	1.03 (0.79,1.35)	16.27 (12.65,21.12)	0.11 (0.03,0.27)	8.11 (2.62,19.19)
Senegal	5.21 (4.01,6.76)	82.42 (63.09,106.41)	1.5 (0.74,2.62)	112.22 (55.46,199.91)
Serbia	0 (0,0)	0.03 (0.02,0.04)	0 (0,0)	0.03 (0.01,0.06)
Seychelles	7.25 (5.34,9.88)	114.72 (86.21,152.77)	0.63 (0.29,1.12)	45.87 (21.66,81.02)
Sierra Leone	6.03 (4.48,8.08)	95.35 (71.89,124.33)	1.42 (0.63,2.9)	107.17 (48.18,223.15)
Singapore	0 (0,0)	0.01 (0.01,0.01)	0 (0,0)	0 (0,0)
Slovakia	0 (0,0)	0.03 (0.02,0.04)	0 (0,0)	0.01 (0,0.03)
Slovenia	0 (0,0)	0.02 (0.01,0.03)	0 (0,0)	0 (0,0)
Solomon Islands	4.78 (3.7,6.41)	75.62 (58.48,99.84)	1.02 (0.47,1.77)	73.18 (34.07,129.97)
Somalia	6.01 (4.43,7.83)	94.96 (70.66,123.59)	1.2 (0.51,2.27)	80.08 (34.45,152.08)
South Africa	0.08 (0.06,0.11)	1.31 (0.98,1.68)	0.01 (0.01,0.02)	0.91 (0.4,1.74)
South Korea	0 (0,0)	0.02 (0.02,0.04)	0 (0,0)	0.02 (0,0.04)
South Sudan	6.24 (4.7,8.14)	98.75 (74.81,127.23)	1.7 (0.76,3.18)	121.22 (53.91,230.32)
Spain	0.02 (0.01,0.03)	0.26 (0.17,0.4)	0 (0,0)	0 (0,0.01)
Sri Lanka	6.32 (4.26,8.85)	99.98 (68.34,137.99)	0.99 (0.45,1.83)	64.89 (29.99,123.14)
Sudan	1.74 (1.26,2.33)	27.57 (20.24,36.86)	0.39 (0.17,0.75)	29.43 (12.76,57.64)
Suriname	0.15 (0.11,0.2)	2.3 (1.71,3.16)	0.02 (0.01,0.03)	0.77 (0.33,1.4)
Swaziland	0.09 (0.07,0.13)	1.47 (1.08,1.91)	0.02 (0.01,0.04)	1.73 (0.72,3.37)
Sweden	0.01 (0.01,0.01)	0.15 (0.1,0.22)	0 (0,0)	0.01 (0.01,0.01)
Switzerland	0 (0,0)	0.01 (0.01,0.02)	0 (0,0)	0.01 (0,0.01)
Syria	1.06 (0.81,1.44)	16.83 (12.86,22.25)	0.35 (0.16,0.63)	25.9 (11.62,47.24)
Taiwan	0.15 (0.11,0.2)	2.44 (1.8,3.16)	0.02 (0.01,0.04)	1.42 (0.65,2.66)
Tajikistan	0.02 (0.01,0.02)	0.27 (0.2,0.37)	0 (0,0.01)	0.19 (0.09,0.37)
Tanzania	9.51 (7.41,12.1)	150.4 (119.71,188.11)	2.61 (1.28,4.94)	190.68 (95.01,362.48)
Thailand	6.63 (4.97,8.83)	104.88 (80.14,137.2)	0.89 (0.42,1.6)	65.5 (31.78,118.34)
The Bahamas	0.02 (0.01,0.02)	0.27 (0.2,0.35)	0 (0,0)	0.02 (0.01,0.02)
The Gambia	5.38 (4.02,7)	85.11 (64.45,108.39)	1.46 (0.69,2.67)	108.44 (52.68,197.51)
Timor-Leste	10.91 (8.06,14.26)	172.59 (128.3,220.12)	2.09 (0.98,3.79)	154.96 (73.05,284.76)
Togo	5.59 (4.12,7.42)	88.5 (65.2,116.2)	1.23 (0.53,2.27)	89.92 (40.09,169.87)
Tokelau	3.04 (2.23,4.04)	48.09 (36.26,63.19)	3.66 (1.61,6.86)	305.36 (133.8,574.11)
Tonga	3.1 (2.32,4.07)	49.01 (37.3,64.46)	0.5 (0.22,0.95)	37.61 (17.04,70.6)
Trinidad and Tobago	0.05 (0.03,0.06)	0.74 (0.54,1.02)	0 (0,0)	0.01 (0.01,0.02)
Tunisia	1.09 (0.83,1.47)	17.25 (13.41,22.86)	0.15 (0.07,0.28)	10.92 (4.87,20.82)
Turkey	1.04 (0.77,1.39)	16.4 (12.26,21.67)	0.14 (0.06,0.27)	10.43 (4.73,19.73)
Turkmenistan	0.01 (0.01,0.02)	0.23 (0.16,0.31)	0.01 (0,0.02)	0.67 (0.27,1.57)
Tuvalu	3.2 (2.45,4.28)	50.68 (38.11,66.36)	0.48 (0.21,0.94)	35.14 (15.66,69.51)
Uganda	5.64 (4.15,7.5)	89.24 (65.8,117.82)	1.31 (0.62,2.46)	94.06 (42.93,179.95)
Ukraine	0 (0,0)	0.04 (0.02,0.06)	0 (0,0)	0.04 (0.02,0.08)
United Arab Emirates	1.01 (0.77,1.33)	16.04 (12.37,20.73)	0.07 (0.02,0.18)	5.17 (1.66,12.23)
United Kingdom	0 (0,0.01)	0.06 (0.03,0.11)	0 (0,0)	0 (0,0)
United States	0.01 (0,0.01)	0.11 (0.07,0.16)	0 (0,0)	0.01 (0.01,0.01)
Uruguay	0 (0,0)	0.04 (0.03,0.05)	0 (0,0)	0 (0,0)
Uzbekistan	0 (0,0)	0.02 (0.01,0.02)	0 (0,0)	0.02 (0.01,0.03)
Vanuatu	4.6 (3.54,5.94)	72.7 (55.8,94.4)	0.84 (0.37,1.53)	59.36 (26.23,110.2)
Venezuela	0.04 (0.03,0.05)	0.62 (0.47,0.83)	0 (0,0)	0.01 (0.01,0.01)
Vietnam	5.89 (4.47,7.81)	93.24 (71.88,121.48)	1.26 (0.6,2.18)	91.35 (42.94,159.36)
Virgin Islands, U.S.	0.09 (0.07,0.13)	1.5 (1.1,2.07)	0.01 (0,0.03)	0.59 (0.18,1.42)
Yemen	1.43 (1.1,1.9)	22.62 (17.58,29.47)	0.26 (0.12,0.49)	19.38 (9.27,36.56)
Zambia	5.01 (3.78,6.6)	79.3 (60.1,101.49)	2.18 (1.01,3.85)	144.55 (66.64,260.7)
Zimbabwe	0.09 (0.07,0.12)	1.42 (1.07,1.82)	0.02 (0.01,0.04)	1.57 (0.66,2.96)
