# Supplementary material for: Global burden, subtype, risk factors and etiological analysis of enteric infections from 1990-2021: population based study
Source: Front Cell Infect Microbiol. 2025 Mar 20;15:1527765. doi: 10.3389/fcimb.2025.1527765 (PMC11965617; doi:10.3389/fcimb.2025.1527765)
Supplement: Supplementary file 6 [file DataSheet1.zip › Table S13.xlsx]

## Sheet: Table S13
Supplementary table 13: Rate change in age-standardized rates of typhoid fever for both sexes by countries and territories to 1990-2021
Location	Prevalence	Incidence	Deaths	DALYs
Afghanistan	-0.74 (-0.78,-0.68)	-0.74 (-0.77,-0.7)	-0.75 (-0.8,-0.68)	-0.75 (-0.8,-0.68)
Albania	-0.26 (-0.46,-0.02)	-0.26 (-0.44,-0.05)	-0.16 (-0.42,0.18)	-0.12 (-0.43,0.31)
Algeria	-0.74 (-0.79,-0.69)	-0.74 (-0.79,-0.71)	-0.75 (-0.81,-0.69)	-0.75 (-0.82,-0.69)
American Samoa	-0.71 (-0.76,-0.65)	-0.71 (-0.75,-0.67)	-0.65 (-0.75,-0.55)	-0.64 (-0.74,-0.52)
Andorra	-0.11 (-0.3,0.13)	-0.11 (-0.27,0.04)	-0.64 (-0.77,-0.45)	-0.65 (-0.78,-0.46)
Angola	-0.64 (-0.7,-0.59)	-0.64 (-0.68,-0.61)	-0.57 (-0.7,-0.42)	-0.57 (-0.7,-0.41)
Antigua and Barbuda	-0.63 (-0.69,-0.56)	-0.63 (-0.68,-0.58)	-0.51 (-0.64,-0.31)	-0.59 (-0.65,-0.51)
Argentina	-0.74 (-0.79,-0.66)	-0.74 (-0.79,-0.68)	-0.95 (-0.96,-0.94)	-0.95 (-0.96,-0.95)
Armenia	-0.58 (-0.69,-0.46)	-0.58 (-0.66,-0.49)	-0.6 (-0.84,-0.02)	-0.68 (-0.84,-0.36)
Australia	0.87 (0.17,2.27)	0.86 (0.21,2.11)	2.07 (0.89,3.93)	1.12 (0.49,2.08)
Austria	-0.23 (-0.4,-0.05)	-0.24 (-0.37,-0.1)	-0.67 (-0.75,-0.58)	-0.73 (-0.79,-0.66)
Azerbaijan	-0.29 (-0.44,-0.09)	-0.29 (-0.42,-0.12)	-0.09 (-0.3,0.19)	-0.1 (-0.33,0.21)
Bahrain	-0.74 (-0.78,-0.68)	-0.74 (-0.77,-0.7)	-0.78 (-0.82,-0.73)	-0.79 (-0.83,-0.73)
Bangladesh	-0.73 (-0.77,-0.69)	-0.73 (-0.75,-0.71)	-0.64 (-0.71,-0.53)	-0.63 (-0.71,-0.52)
Barbados	-0.54 (-0.62,-0.46)	-0.54 (-0.59,-0.49)	-0.54 (-0.75,-0.11)	-0.53 (-0.63,-0.42)
Belarus	-0.27 (-0.49,0.02)	-0.27 (-0.48,-0.05)	-0.87 (-0.96,-0.49)	-0.87 (-0.95,-0.58)
Belgium	0.01 (-0.16,0.23)	0 (-0.14,0.18)	-0.08 (-0.27,0.16)	-0.17 (-0.3,0)
Belize	-0.63 (-0.7,-0.56)	-0.63 (-0.68,-0.58)	-0.98 (-0.99,-0.98)	-0.87 (-0.91,-0.83)
Benin	-0.75 (-0.79,-0.7)	-0.75 (-0.78,-0.71)	-0.69 (-0.77,-0.59)	-0.69 (-0.77,-0.56)
Bermuda	-0.66 (-0.76,-0.54)	-0.66 (-0.75,-0.56)	-0.74 (-0.82,-0.61)	-0.76 (-0.83,-0.68)
Bhutan	-0.74 (-0.79,-0.68)	-0.74 (-0.77,-0.7)	-0.47 (-0.69,0.21)	-0.45 (-0.69,0.41)
Bolivia	-0.46 (-0.54,-0.37)	-0.46 (-0.52,-0.4)	-0.44 (-0.58,-0.23)	-0.44 (-0.6,-0.22)
Bosnia and Herzegovina	-0.17 (-0.33,0.03)	-0.17 (-0.3,0)	-0.24 (-0.47,0.05)	-0.23 (-0.48,0.13)
Botswana	-0.18 (-0.33,-0.02)	-0.18 (-0.29,-0.05)	0.09 (-0.18,0.45)	0.13 (-0.16,0.5)
Brazil	-0.82 (-0.86,-0.78)	-0.82 (-0.85,-0.79)	-0.94 (-0.96,-0.92)	-0.93 (-0.95,-0.91)
Brunei	-0.13 (-0.37,0.17)	-0.13 (-0.32,0.1)	-0.21 (-0.45,0.13)	-0.19 (-0.45,0.18)
Bulgaria	-0.16 (-0.34,0.05)	-0.16 (-0.31,0)	-0.72 (-0.82,-0.56)	-0.67 (-0.76,-0.5)
Burkina Faso	-0.73 (-0.77,-0.67)	-0.73 (-0.76,-0.69)	-0.68 (-0.76,-0.59)	-0.67 (-0.75,-0.56)
Burundi	-0.71 (-0.75,-0.65)	-0.71 (-0.74,-0.67)	-0.66 (-0.74,-0.58)	-0.67 (-0.74,-0.59)
Cambodia	-0.68 (-0.73,-0.62)	-0.68 (-0.71,-0.62)	-0.57 (-0.69,-0.42)	-0.56 (-0.68,-0.41)
Cameroon	-0.73 (-0.77,-0.68)	-0.73 (-0.76,-0.7)	-0.69 (-0.76,-0.59)	-0.68 (-0.76,-0.58)
Canada	-0.02 (-0.19,0.23)	-0.06 (-0.19,0.13)	-0.96 (-0.97,-0.94)	-0.94 (-0.96,-0.91)
Cape Verde	-0.79 (-0.82,-0.75)	-0.79 (-0.81,-0.77)	-0.72 (-0.8,-0.62)	-0.7 (-0.79,-0.59)
Central African Republic	-0.58 (-0.66,-0.49)	-0.58 (-0.66,-0.51)	-0.45 (-0.6,-0.25)	-0.45 (-0.61,-0.23)
Chad	-0.72 (-0.76,-0.67)	-0.72 (-0.75,-0.69)	-0.64 (-0.72,-0.52)	-0.63 (-0.72,-0.5)
Chile	-0.69 (-0.74,-0.62)	-0.69 (-0.73,-0.63)	-1 (-1,-1)	-1 (-1,-1)
China	-0.6 (-0.66,-0.53)	-0.6 (-0.64,-0.55)	-0.69 (-0.76,-0.6)	-0.7 (-0.77,-0.61)
Colombia	-0.77 (-0.81,-0.73)	-0.77 (-0.8,-0.74)	-0.99 (-0.99,-0.98)	-0.98 (-0.99,-0.98)
Comoros	-0.71 (-0.75,-0.66)	-0.71 (-0.74,-0.68)	-0.59 (-0.7,-0.29)	-0.58 (-0.7,-0.26)
Congo	-0.62 (-0.67,-0.55)	-0.62 (-0.66,-0.59)	-0.57 (-0.66,-0.45)	-0.58 (-0.67,-0.46)
Cook Islands	-0.7 (-0.75,-0.64)	-0.7 (-0.74,-0.67)	-0.36 (-0.56,-0.1)	-0.28 (-0.52,0.01)
Costa Rica	-0.65 (-0.73,-0.55)	-0.65 (-0.73,-0.54)	0.05 (-0.29,0.59)	-0.32 (-0.47,-0.12)
Côte d'Ivoire	-0.74 (-0.78,-0.69)	-0.74 (-0.77,-0.71)	-0.67 (-0.75,-0.57)	-0.66 (-0.74,-0.56)
Croatia	0.15 (-0.07,3.66)	0.14 (-0.02,3.55)	-0.89 (-0.95,-0.71)	-0.81 (-0.89,-0.6)
Cuba	-0.49 (-0.59,-0.36)	-0.49 (-0.58,-0.39)	-0.98 (-0.98,-0.97)	-0.89 (-0.93,-0.85)
Cyprus	-0.09 (-0.3,0.17)	-0.09 (-0.27,0.11)	-0.43 (-0.62,-0.21)	-0.44 (-0.63,-0.2)
Czech Republic	0.08 (-0.13,0.31)	0.08 (-0.1,0.23)	0.27 (-0.19,0.9)	-0.05 (-0.39,0.49)
Democratic Republic of the Congo	-0.61 (-0.68,-0.54)	-0.61 (-0.66,-0.55)	-0.59 (-0.67,-0.47)	-0.6 (-0.69,-0.48)
Denmark	0.02 (-0.22,0.36)	0.05 (-0.14,0.36)	58.98 (42.24,86.34)	21.28 (15.04,31.19)
Djibouti	-0.73 (-0.77,-0.69)	-0.73 (-0.76,-0.71)	-0.61 (-0.72,-0.46)	-0.61 (-0.72,-0.45)
Dominica	-0.57 (-0.65,-0.49)	-0.57 (-0.63,-0.52)	-0.55 (-0.65,-0.44)	-0.54 (-0.66,-0.41)
Dominican Republic	-0.46 (-0.53,-0.39)	-0.46 (-0.51,-0.42)	-0.44 (-0.54,-0.31)	-0.44 (-0.54,-0.31)
Ecuador	-0.5 (-0.59,-0.42)	-0.53 (-0.6,-0.47)	-0.99 (-1,-0.99)	-1 (-1,-1)
Egypt	-0.8 (-0.83,-0.75)	-0.8 (-0.82,-0.77)	-0.77 (-0.82,-0.72)	-0.78 (-0.83,-0.71)
El Salvador	-0.68 (-0.73,-0.62)	-0.68 (-0.72,-0.64)	-0.66 (-0.74,-0.57)	-0.65 (-0.74,-0.53)
Equatorial Guinea	-0.75 (-0.79,-0.71)	-0.75 (-0.78,-0.73)	-0.7 (-0.82,-0.5)	-0.71 (-0.83,-0.49)
Eritrea	-0.72 (-0.76,-0.67)	-0.72 (-0.75,-0.69)	-0.53 (-0.66,-0.36)	-0.52 (-0.66,-0.33)
Estonia	-0.14 (-0.36,0.14)	-0.15 (-0.31,0.04)	-0.72 (-0.82,-0.59)	-0.81 (-0.88,-0.72)
Ethiopia	-0.71 (-0.74,-0.66)	-0.71 (-0.72,-0.69)	-0.61 (-0.71,-0.5)	-0.6 (-0.71,-0.47)
Federated States of Micronesia	-0.75 (-0.79,-0.7)	-0.75 (-0.78,-0.72)	-0.75 (-0.81,-0.66)	-0.75 (-0.81,-0.65)
Fiji	-0.72 (-0.76,-0.67)	-0.72 (-0.75,-0.69)	-0.68 (-0.78,-0.55)	-0.67 (-0.77,-0.53)
Finland	-0.04 (-0.19,0.15)	-0.1 (-0.24,0.05)	-0.36 (-0.74,0.44)	-0.49 (-0.79,0.18)
France	-0.16 (-0.3,0.02)	-0.17 (-0.25,-0.09)	-0.96 (-0.97,-0.95)	-0.87 (-0.91,-0.82)
Gabon	-0.68 (-0.73,-0.61)	-0.68 (-0.71,-0.63)	-0.61 (-0.74,-0.43)	-0.6 (-0.74,-0.42)
Georgia	-0.32 (-0.47,-0.13)	-0.32 (-0.44,-0.18)	-0.9 (-0.96,-0.75)	-0.88 (-0.95,-0.71)
Germany	0.05 (-0.17,0.3)	0.04 (-0.09,0.22)	0.87 (0.21,1.72)	0.01 (-0.18,0.24)
Ghana	-0.72 (-0.76,-0.66)	-0.72 (-0.75,-0.68)	-0.64 (-0.72,-0.53)	-0.62 (-0.71,-0.5)
Greece	-0.06 (-0.24,0.17)	-0.06 (-0.21,0.1)	1.18 (0.46,2.33)	1.4 (0.55,2.9)
Greenland	0 (-0.23,0.32)	0 (-0.21,0.26)	0.3 (-0.17,0.91)	0.37 (-0.15,1.08)
Grenada	-0.71 (-0.78,-0.64)	-0.71 (-0.78,-0.65)	-0.42 (-0.55,-0.24)	-0.57 (-0.64,-0.48)
Guam	-0.69 (-0.73,-0.62)	-0.69 (-0.72,-0.64)	-0.75 (-0.81,-0.66)	-0.73 (-0.81,-0.63)
Guatemala	-0.84 (-0.86,-0.82)	-0.85 (-0.85,-0.83)	-0.93 (-0.95,-0.92)	-0.93 (-0.94,-0.92)
Guinea	-0.75 (-0.79,-0.7)	-0.75 (-0.78,-0.72)	-0.72 (-0.79,-0.62)	-0.72 (-0.79,-0.62)
Guinea-Bissau	-0.76 (-0.8,-0.7)	-0.76 (-0.79,-0.72)	-0.72 (-0.79,-0.63)	-0.72 (-0.79,-0.62)
Guyana	-0.69 (-0.73,-0.64)	-0.69 (-0.71,-0.66)	-1 (-1,-0.99)	-0.99 (-0.99,-0.99)
Haiti	-0.76 (-0.8,-0.7)	-0.76 (-0.79,-0.71)	-0.74 (-0.81,-0.65)	-0.74 (-0.82,-0.64)
Honduras	-0.55 (-0.61,-0.46)	-0.55 (-0.61,-0.49)	-0.51 (-0.61,-0.35)	-0.52 (-0.67,-0.33)
Hungary	-0.25 (-0.42,-0.02)	-0.25 (-0.41,-0.07)	-0.54 (-0.7,-0.28)	-0.58 (-0.69,-0.43)
Iceland	-0.42 (-0.59,-0.25)	-0.42 (-0.55,-0.3)	-0.48 (-0.59,-0.36)	-0.51 (-0.6,-0.39)
India	-0.74 (-0.77,-0.69)	-0.74 (-0.77,-0.69)	-0.66 (-0.74,-0.56)	-0.65 (-0.74,-0.53)
Indonesia	-0.76 (-0.79,-0.72)	-0.76 (-0.77,-0.75)	-0.68 (-0.75,-0.59)	-0.68 (-0.75,-0.58)
Iran	-0.78 (-0.81,-0.74)	-0.78 (-0.79,-0.77)	-0.84 (-0.88,-0.81)	-0.85 (-0.89,-0.81)
Iraq	-0.76 (-0.8,-0.72)	-0.76 (-0.79,-0.73)	-0.8 (-0.86,-0.74)	-0.8 (-0.86,-0.73)
Ireland	-0.01 (-0.18,0.2)	-0.22 (-0.35,-0.08)	-0.65 (-0.76,-0.5)	-0.75 (-0.84,-0.63)
Israel	-0.12 (-0.35,0.12)	-0.13 (-0.34,0.08)	5.57 (4.16,7.37)	2.13 (1.52,2.9)
Italy	0 (-0.21,0.25)	0 (-0.17,0.23)	-0.97 (-0.98,-0.97)	-0.9 (-0.93,-0.86)
Jamaica	-0.67 (-0.73,-0.61)	-0.67 (-0.72,-0.62)	-1 (-1,-1)	-0.99 (-0.99,-0.98)
Japan	-0.02 (-0.2,0.22)	-0.03 (-0.17,0.13)	-0.87 (-0.89,-0.84)	-0.82 (-0.85,-0.78)
Jordan	-0.73 (-0.78,-0.67)	-0.73 (-0.77,-0.7)	-0.79 (-0.83,-0.73)	-0.79 (-0.83,-0.73)
Kazakhstan	-0.62 (-0.71,-0.52)	-0.62 (-0.7,-0.55)	-0.99 (-1,-0.98)	-0.98 (-0.99,-0.97)
Kenya	-0.71 (-0.74,-0.66)	-0.71 (-0.72,-0.69)	-0.59 (-0.68,-0.48)	-0.58 (-0.68,-0.47)
Kiribati	-0.71 (-0.75,-0.65)	-0.71 (-0.74,-0.68)	-0.65 (-0.73,-0.55)	-0.65 (-0.74,-0.54)
Kuwait	-0.72 (-0.77,-0.66)	-0.72 (-0.76,-0.68)	-0.77 (-0.83,-0.71)	-0.76 (-0.82,-0.7)
Kyrgyzstan	-0.2 (-0.42,0.12)	-0.2 (-0.38,0.08)	-0.75 (-0.88,-0.51)	-0.73 (-0.86,-0.49)
Laos	-0.63 (-0.69,-0.56)	-0.63 (-0.66,-0.59)	-0.5 (-0.64,-0.29)	-0.49 (-0.64,-0.26)
Latvia	-0.25 (-0.5,-0.02)	-0.35 (-0.49,-0.15)	-0.71 (-0.9,-0.04)	-0.74 (-0.9,-0.28)
Lebanon	-0.76 (-0.81,-0.71)	-0.76 (-0.8,-0.73)	-0.79 (-0.84,-0.72)	-0.79 (-0.85,-0.72)
Lesotho	-0.04 (-0.19,0.18)	-0.04 (-0.13,0.11)	0.4 (0.04,0.99)	0.43 (0.05,1.05)
Liberia	-0.74 (-0.78,-0.69)	-0.74 (-0.77,-0.7)	-0.78 (-0.84,-0.68)	-0.78 (-0.84,-0.68)
Libya	-0.81 (-0.84,-0.77)	-0.81 (-0.83,-0.78)	-0.81 (-0.86,-0.74)	-0.81 (-0.86,-0.75)
Lithuania	-0.07 (-0.29,0.22)	-0.34 (-0.53,-0.05)	-0.99 (-0.99,-0.96)	-0.99 (-1,-0.96)
Luxembourg	-0.1 (-0.27,0.17)	-0.11 (-0.23,0.07)	4.29 (2.95,5.75)	0.54 (0.22,0.99)
Macedonia	-0.02 (-0.19,0.26)	-0.02 (-0.16,0.22)	-0.19 (-0.46,0.15)	-0.24 (-0.51,0.13)
Madagascar	-0.72 (-0.77,-0.67)	-0.72 (-0.75,-0.69)	-0.64 (-0.73,-0.54)	-0.64 (-0.73,-0.52)
Malawi	-0.4 (-0.49,-0.28)	-0.4 (-0.47,-0.32)	-0.2 (-0.4,0.03)	-0.18 (-0.39,0.08)
Malaysia	-0.57 (-0.65,-0.48)	-0.57 (-0.63,-0.5)	-0.59 (-0.67,-0.49)	-0.59 (-0.68,-0.48)
Maldives	-0.69 (-0.74,-0.63)	-0.69 (-0.72,-0.65)	-0.6 (-0.71,-0.47)	-0.59 (-0.72,-0.45)
Mali	-0.72 (-0.76,-0.67)	-0.72 (-0.75,-0.69)	-0.68 (-0.75,-0.6)	-0.68 (-0.75,-0.59)
Malta	-0.19 (-0.39,0.08)	-0.19 (-0.37,0.03)	-0.5 (-0.61,-0.37)	-0.54 (-0.63,-0.41)
Marshall Islands	-0.75 (-0.79,-0.71)	-0.75 (-0.77,-0.73)	-0.69 (-0.78,-0.58)	-0.68 (-0.78,-0.56)
Mauritania	-0.75 (-0.78,-0.7)	-0.75 (-0.77,-0.72)	-0.67 (-0.75,-0.58)	-0.67 (-0.75,-0.56)
Mauritius	-0.61 (-0.68,-0.52)	-0.61 (-0.66,-0.54)	-0.62 (-0.69,-0.53)	-0.62 (-0.69,-0.52)
Mexico	-0.62 (-0.69,-0.56)	-0.62 (-0.68,-0.59)	-0.96 (-0.97,-0.95)	-0.95 (-0.96,-0.95)
Moldova	-0.13 (-0.32,0.11)	-0.14 (-0.28,0.06)	-0.64 (-0.78,-0.36)	-0.54 (-0.7,-0.26)
Monaco	-0.11 (-0.32,0.17)	-0.11 (-0.32,0.1)	0.79 (0.16,1.65)	0.83 (0.18,1.73)
Mongolia	-0.13 (-0.32,0.09)	-0.13 (-0.3,0.05)	-0.13 (-0.31,0.11)	-0.13 (-0.32,0.13)
Montenegro	-0.02 (-0.19,0.2)	-0.02 (-0.17,0.15)	-0.35 (-0.55,-0.12)	-0.4 (-0.61,-0.15)
Morocco	-0.76 (-0.8,-0.7)	-0.76 (-0.79,-0.72)	-0.76 (-0.83,-0.67)	-0.77 (-0.84,-0.67)
Mozambique	-0.72 (-0.77,-0.67)	-0.72 (-0.75,-0.68)	-0.66 (-0.75,-0.56)	-0.66 (-0.76,-0.55)
Myanmar	-0.64 (-0.7,-0.57)	-0.64 (-0.68,-0.59)	-0.52 (-0.65,-0.37)	-0.51 (-0.64,-0.35)
Namibia	-0.15 (-0.3,0)	-0.15 (-0.26,-0.06)	0.32 (-0.08,0.93)	0.37 (-0.05,1.02)
Nauru	-0.72 (-0.76,-0.67)	-0.72 (-0.74,-0.69)	-0.68 (-0.76,-0.56)	-0.68 (-0.76,-0.54)
Nepal	-0.78 (-0.81,-0.72)	-0.78 (-0.8,-0.74)	-0.7 (-0.77,-0.61)	-0.7 (-0.78,-0.6)
Netherlands	-0.19 (-0.4,0.09)	-0.2 (-0.38,0)	-0.15 (-0.39,0.17)	0.47 (0.15,0.87)
New Zealand	-0.09 (-0.33,0.34)	-0.09 (-0.3,0.28)	-0.81 (-0.85,-0.77)	-0.51 (-0.67,-0.31)
Nicaragua	-0.67 (-0.73,-0.61)	-0.68 (-0.72,-0.63)	-0.69 (-0.74,-0.63)	-0.69 (-0.76,-0.62)
Niger	-0.73 (-0.77,-0.67)	-0.73 (-0.76,-0.7)	-0.72 (-0.79,-0.63)	-0.73 (-0.79,-0.63)
Nigeria	-0.76 (-0.79,-0.73)	-0.76 (-0.77,-0.75)	-0.67 (-0.75,-0.58)	-0.65 (-0.75,-0.56)
Niue	-0.72 (-0.76,-0.66)	-0.72 (-0.74,-0.69)	0.31 (-0.05,0.76)	0.46 (0.08,0.97)
North Korea	-0.76 (-0.81,-0.71)	-0.77 (-0.8,-0.73)	-0.76 (-0.84,-0.65)	-0.76 (-0.84,-0.65)
Northern Mariana Islands	-0.68 (-0.73,-0.63)	-0.68 (-0.72,-0.66)	-0.68 (-0.76,-0.58)	-0.7 (-0.77,-0.6)
Norway	-0.21 (-0.38,-0.02)	-0.21 (-0.34,-0.06)	0.88 (0.58,1.21)	0.17 (-0.04,0.38)
Oman	-0.77 (-0.81,-0.72)	-0.77 (-0.8,-0.74)	-0.78 (-0.85,-0.7)	-0.8 (-0.86,-0.72)
Pakistan	-0.71 (-0.75,-0.66)	-0.71 (-0.73,-0.68)	-0.52 (-0.62,-0.4)	-0.51 (-0.61,-0.37)
Palau	-0.7 (-0.74,-0.64)	-0.7 (-0.72,-0.66)	-0.69 (-0.75,-0.6)	-0.68 (-0.75,-0.59)
Palestine	-0.8 (-0.83,-0.76)	-0.8 (-0.82,-0.77)	-0.8 (-0.84,-0.75)	-0.8 (-0.84,-0.74)
Panama	-0.41 (-0.53,-0.24)	-0.41 (-0.51,-0.27)	-0.86 (-0.9,-0.82)	-0.77 (-0.82,-0.71)
Papua New Guinea	-0.68 (-0.73,-0.62)	-0.68 (-0.71,-0.64)	-0.58 (-0.67,-0.41)	-0.57 (-0.66,-0.41)
Paraguay	-0.87 (-0.9,-0.83)	-0.87 (-0.9,-0.84)	-0.86 (-0.9,-0.81)	-0.86 (-0.9,-0.8)
Peru	-0.48 (-0.56,-0.39)	-0.48 (-0.55,-0.41)	-0.54 (-0.66,-0.4)	-0.54 (-0.67,-0.39)
Philippines	-0.09 (-0.2,0.05)	-0.09 (-0.11,-0.07)	-0.06 (-0.25,0.13)	-0.07 (-0.28,0.16)
Poland	0.46 (0.08,1.03)	0.45 (0.13,0.96)	-0.95 (-0.96,-0.93)	-0.71 (-0.8,-0.6)
Portugal	-0.46 (-0.56,-0.33)	-0.46 (-0.54,-0.39)	-1 (-1,-0.99)	-0.99 (-0.99,-0.98)
Puerto Rico	-0.56 (-0.65,-0.45)	-0.56 (-0.65,-0.47)	6.39 (4.69,8.49)	-0.2 (-0.37,0.06)
Qatar	-0.73 (-0.78,-0.66)	-0.73 (-0.77,-0.68)	-0.75 (-0.82,-0.67)	-0.76 (-0.83,-0.69)
Romania	-0.68 (-0.75,-0.6)	-0.68 (-0.75,-0.61)	-0.08 (-0.35,0.28)	-0.49 (-0.61,-0.34)
Russian Federation	-0.26 (-0.38,-0.11)	-0.26 (-0.33,-0.18)	-0.91 (-0.96,-0.84)	-0.89 (-0.93,-0.8)
Rwanda	-0.7 (-0.74,-0.64)	-0.7 (-0.72,-0.67)	-0.61 (-0.72,-0.49)	-0.6 (-0.72,-0.48)
Saint Kitts and Nevis	-0.48 (-0.55,-0.4)	-0.48 (-0.54,-0.42)	-0.46 (-0.61,-0.29)	-0.5 (-0.65,-0.31)
Saint Lucia	-0.66 (-0.73,-0.59)	-0.66 (-0.72,-0.61)	-0.98 (-0.99,-0.98)	-0.95 (-0.96,-0.93)
Saint Vincent and the Grenadines	-0.62 (-0.68,-0.55)	-0.62 (-0.67,-0.58)	-0.99 (-1,-0.99)	-0.88 (-0.91,-0.83)
Samoa	-0.69 (-0.74,-0.64)	-0.69 (-0.73,-0.66)	-0.68 (-0.75,-0.6)	-0.67 (-0.75,-0.58)
San Marino	-0.09 (-0.26,0.15)	-0.09 (-0.22,0.12)	-0.55 (-0.72,-0.28)	-0.55 (-0.72,-0.28)
Sao Tome and Principe	-0.8 (-0.83,-0.75)	-0.8 (-0.82,-0.77)	-0.77 (-0.86,-0.64)	-0.77 (-0.87,-0.64)
Saudi Arabia	-0.81 (-0.85,-0.77)	-0.81 (-0.84,-0.78)	-0.83 (-0.88,-0.76)	-0.83 (-0.89,-0.76)
Senegal	-0.76 (-0.8,-0.72)	-0.76 (-0.79,-0.73)	-0.71 (-0.79,-0.61)	-0.71 (-0.79,-0.61)
Serbia	-0.06 (-0.22,0.15)	-0.06 (-0.21,0.12)	-0.08 (-0.4,0.32)	-0.01 (-0.37,0.48)
Seychelles	-0.59 (-0.66,-0.5)	-0.59 (-0.64,-0.54)	-0.69 (-0.75,-0.62)	-0.69 (-0.75,-0.61)
Sierra Leone	-0.73 (-0.77,-0.69)	-0.73 (-0.76,-0.7)	-0.7 (-0.77,-0.59)	-0.7 (-0.77,-0.59)
Singapore	-0.72 (-0.83,-0.59)	-0.72 (-0.83,-0.61)	-0.87 (-0.9,-0.82)	-0.75 (-0.81,-0.66)
Slovakia	0 (-0.18,0.22)	0 (-0.15,0.18)	-0.09 (-0.31,0.14)	-0.09 (-0.33,0.19)
Slovenia	0.01 (-0.2,0.28)	0 (-0.17,0.24)	-0.48 (-0.62,-0.28)	-0.58 (-0.68,-0.46)
Solomon Islands	-0.7 (-0.75,-0.64)	-0.7 (-0.73,-0.67)	-0.61 (-0.71,-0.44)	-0.6 (-0.71,-0.44)
Somalia	-0.71 (-0.75,-0.65)	-0.71 (-0.74,-0.66)	-0.65 (-0.75,-0.52)	-0.66 (-0.76,-0.54)
South Africa	-0.2 (-0.31,-0.08)	-0.21 (-0.26,-0.16)	-0.15 (-0.29,-0.02)	-0.18 (-0.32,-0.03)
South Korea	-0.14 (-0.35,0.15)	-0.14 (-0.31,0.09)	-0.13 (-0.42,0.27)	-0.11 (-0.42,0.34)
South Sudan	-0.69 (-0.74,-0.64)	-0.69 (-0.72,-0.66)	-0.47 (-0.6,-0.29)	-0.45 (-0.59,-0.28)
Spain	-0.27 (-0.42,-0.09)	-0.27 (-0.39,-0.17)	-1 (-1,-0.99)	-0.99 (-0.99,-0.98)
Sri Lanka	-0.67 (-0.71,-0.62)	-0.67 (-0.69,-0.65)	-0.69 (-0.77,-0.59)	-0.69 (-0.77,-0.59)
Sudan	-0.73 (-0.78,-0.66)	-0.73 (-0.78,-0.69)	-0.69 (-0.78,-0.56)	-0.69 (-0.79,-0.56)
Suriname	-0.51 (-0.59,-0.42)	-0.51 (-0.56,-0.45)	-0.53 (-0.63,-0.4)	-0.52 (-0.63,-0.35)
Swaziland	-0.08 (-0.23,0.1)	-0.08 (-0.2,0.03)	0.25 (-0.09,0.71)	0.28 (-0.08,0.73)
Sweden	-0.09 (-0.29,0.15)	-0.1 (-0.23,0.08)	1.28 (0.87,1.81)	1 (0.57,1.56)
Switzerland	-0.04 (-0.19,0.14)	-0.08 (-0.18,0.07)	-0.59 (-0.72,-0.31)	-0.62 (-0.74,-0.35)
Syria	-0.75 (-0.79,-0.7)	-0.75 (-0.78,-0.71)	-0.59 (-0.7,-0.42)	-0.6 (-0.71,-0.43)
Taiwan	-0.74 (-0.79,-0.68)	-0.74 (-0.78,-0.7)	-0.74 (-0.79,-0.69)	-0.74 (-0.79,-0.68)
Tajikistan	-0.22 (-0.4,0.04)	-0.22 (-0.37,-0.03)	-0.09 (-0.33,0.21)	-0.03 (-0.29,0.31)
Tanzania	-0.74 (-0.78,-0.69)	-0.74 (-0.78,-0.71)	-0.66 (-0.75,-0.55)	-0.66 (-0.75,-0.53)
Thailand	-0.59 (-0.67,-0.51)	-0.59 (-0.65,-0.53)	-0.54 (-0.64,-0.44)	-0.55 (-0.65,-0.43)
The Bahamas	-0.47 (-0.57,-0.36)	-0.47 (-0.56,-0.38)	-0.19 (-0.4,0.12)	-0.27 (-0.46,-0.03)
The Gambia	-0.75 (-0.8,-0.71)	-0.75 (-0.78,-0.72)	-0.66 (-0.75,-0.55)	-0.66 (-0.75,-0.53)
Timor-Leste	-0.6 (-0.67,-0.52)	-0.6 (-0.66,-0.55)	-0.48 (-0.6,-0.32)	-0.48 (-0.61,-0.31)
Togo	-0.74 (-0.79,-0.7)	-0.75 (-0.78,-0.71)	-0.72 (-0.79,-0.62)	-0.72 (-0.79,-0.61)
Tokelau	-0.74 (-0.78,-0.69)	-0.74 (-0.77,-0.71)	0.89 (0.27,1.79)	1.21 (0.45,2.27)
Tonga	-0.7 (-0.76,-0.62)	-0.7 (-0.75,-0.64)	-0.61 (-0.72,-0.45)	-0.59 (-0.72,-0.42)
Trinidad and Tobago	-0.61 (-0.68,-0.52)	-0.61 (-0.66,-0.53)	-0.7 (-0.8,-0.55)	-0.69 (-0.76,-0.6)
Tunisia	-0.75 (-0.79,-0.69)	-0.75 (-0.77,-0.71)	-0.78 (-0.85,-0.7)	-0.79 (-0.86,-0.71)
Turkey	-0.77 (-0.81,-0.72)	-0.77 (-0.8,-0.74)	-0.8 (-0.85,-0.74)	-0.8 (-0.85,-0.73)
Turkmenistan	-0.35 (-0.51,-0.17)	-0.52 (-0.62,-0.41)	-0.91 (-0.97,-0.79)	-0.92 (-0.97,-0.79)
Tuvalu	-0.75 (-0.79,-0.71)	-0.75 (-0.78,-0.73)	-0.73 (-0.79,-0.64)	-0.72 (-0.79,-0.63)
Uganda	-0.71 (-0.76,-0.65)	-0.71 (-0.74,-0.68)	-0.5 (-0.63,-0.32)	-0.48 (-0.62,-0.29)
Ukraine	-0.11 (-0.27,0.11)	-0.11 (-0.22,0.05)	0.05 (-0.17,0.29)	0.06 (-0.17,0.31)
United Arab Emirates	-0.71 (-0.76,-0.65)	-0.71 (-0.75,-0.67)	-0.85 (-0.88,-0.81)	-0.85 (-0.88,-0.81)
United Kingdom	-0.33 (-0.53,-0.01)	-0.33 (-0.53,-0.05)	-0.21 (-0.27,-0.16)	-0.25 (-0.34,-0.15)
United States	-0.05 (-0.19,0.1)	-0.05 (-0.14,0.04)	0.01 (-0.08,0.11)	0.02 (-0.07,0.11)
Uruguay	-0.56 (-0.68,-0.39)	-0.56 (-0.68,-0.41)	-0.87 (-0.91,-0.81)	-0.64 (-0.71,-0.53)
Uzbekistan	-0.13 (-0.32,0.09)	-0.17 (-0.31,-0.01)	-0.75 (-0.87,-0.52)	-0.78 (-0.88,-0.6)
Vanuatu	-0.7 (-0.75,-0.65)	-0.7 (-0.73,-0.67)	-0.65 (-0.71,-0.56)	-0.64 (-0.72,-0.55)
Venezuela	-0.69 (-0.75,-0.62)	-0.69 (-0.75,-0.63)	-0.96 (-0.97,-0.94)	-0.89 (-0.92,-0.86)
Vietnam	-0.8 (-0.84,-0.77)	-0.8 (-0.83,-0.77)	-0.75 (-0.8,-0.69)	-0.75 (-0.81,-0.67)
Virgin Islands, U.S.	-0.39 (-0.47,-0.3)	-0.39 (-0.45,-0.33)	-0.37 (-0.56,-0.09)	-0.3 (-0.53,0.01)
Yemen	-0.78 (-0.81,-0.73)	-0.78 (-0.8,-0.75)	-0.71 (-0.79,-0.61)	-0.71 (-0.79,-0.59)
Zambia	-0.73 (-0.77,-0.68)	-0.73 (-0.76,-0.7)	-0.39 (-0.57,-0.14)	-0.43 (-0.61,-0.2)
Zimbabwe	-0.01 (-0.18,0.22)	-0.01 (-0.14,0.17)	0.48 (0.08,1)	0.52 (0.11,1.1)
