# Supplementary material for: Global burden, subtype, risk factors and etiological analysis of enteric infections from 1990-2021: population based study
Source: Front Cell Infect Microbiol. 2025 Mar 20;15:1527765. doi: 10.3389/fcimb.2025.1527765 (PMC11965617; doi:10.3389/fcimb.2025.1527765)
Supplement: Supplementary file 6 [file DataSheet1.zip › Table S14.xlsx]

## Sheet: Table S14
Supplementary table 14: Number of typhoid fever for both sexes by countries and territories, 2021
Location	Prevalence	Incidence	Deaths	DALYs
Afghanistan	5 (3,8)	125 (78,192)	1 (0,2)	85 (31,192)
Albania	0 (0,0)	0 (0,0)	0 (0,0)	0 (0,0)
Algeria	4 (2,6)	87 (56,131)	0 (0,1)	34 (12,75)
American Samoa	0 (0,0)	4 (3,5)	0 (0,0)	1 (1,3)
Andorra	0 (0,0)	0 (0,0)	0 (0,0)	0 (0,0)
Angola	2 (1,3)	40 (23,62)	0 (0,1)	17 (6,42)
Antigua and Barbuda	0 (0,0)	1 (0,1)	0 (0,0)	0 (0,0)
Argentina	0 (0,0)	1 (0,1)	0 (0,0)	2 (1,6)
Armenia	0 (0,0)	6 (4,8)	0 (0,0)	0 (0,1)
Australia	0 (0,0)	2 (1,3)	0 (0,0)	0 (0,1)
Austria	0 (0,0)	1 (0,1)	0 (0,0)	0 (0,0)
Azerbaijan	0 (0,0)	1 (0,1)	0 (0,0)	0 (0,0)
Bahrain	0 (0,0)	2 (1,3)	0 (0,0)	1 (0,2)
Bangladesh	285 (193,406)	6518 (4384,9369)	59 (23,120)	4342 (1679,8948)
Barbados	0 (0,0)	2 (1,3)	0 (0,0)	0 (0,0)
Belarus	0 (0,0)	0 (0,0)	0 (0,0)	0 (0,1)
Belgium	0 (0,0)	0 (0,1)	0 (0,0)	0 (0,1)
Belize	0 (0,0)	1 (0,1)	0 (0,0)	0 (0,0)
Benin	28 (18,43)	649 (402,969)	7 (2,16)	568 (197,1301)
Bermuda	0 (0,0)	2 (2,3)	0 (0,0)	0 (0,0)
Bhutan	13 (9,19)	303 (214,420)	3 (1,6)	203 (78,415)
Bolivia	0 (0,0)	3 (2,4)	0 (0,0)	1 (0,2)
Bosnia and Herzegovina	0 (0,0)	0 (0,0)	0 (0,0)	0 (0,0)
Botswana	0 (0,0)	2 (2,3)	0 (0,0)	1 (0,3)
Brazil	20 (15,26)	449 (336,607)	1 (0,1)	36 (18,69)
Brunei	0 (0,0)	0 (0,0)	0 (0,0)	0 (0,0)
Bulgaria	0 (0,0)	0 (0,1)	0 (0,0)	1 (0,1)
Burkina Faso	218 (149,309)	4993 (3417,7076)	45 (17,93)	3743 (1442,7796)
Burundi	2 (1,4)	52 (30,84)	0 (0,1)	28 (10,67)
Cambodia	104 (69,146)	2365 (1590,3272)	18 (7,36)	1342 (515,2691)
Cameroon	22 (14,34)	510 (325,771)	5 (2,11)	408 (149,916)
Canada	0 (0,0)	2 (1,2)	0 (0,0)	0 (0,0)
Cape Verde	0 (0,0)	5 (3,7)	0 (0,0)	3 (1,8)
Central African Republic	0 (0,1)	8 (5,13)	0 (0,0)	5 (2,12)
Chad	17 (11,25)	381 (237,590)	3 (1,7)	272 (98,575)
Chile	0 (0,0)	3 (2,3)	0 (0,0)	1 (1,2)
China	1707 (1306,2207)	38973 (30053,48902)	181 (73,369)	13155 (5382,26870)
Colombia	0 (0,0)	6 (4,9)	0 (0,0)	0 (0,0)
Comoros	0 (0,0)	2 (1,4)	0 (0,0)	2 (1,4)
Congo	0 (0,0)	6 (4,9)	0 (0,0)	3 (1,8)
Cook Islands	0 (0,0)	1 (1,2)	0 (0,0)	1 (0,2)
Costa Rica	0 (0,0)	0 (0,0)	0 (0,0)	0 (0,0)
Côte d'Ivoire	18 (12,28)	422 (277,628)	4 (2,9)	325 (127,726)
Croatia	0 (0,0)	0 (0,0)	0 (0,0)	0 (0,0)
Cuba	0 (0,1)	9 (7,13)	0 (0,0)	0 (0,0)
Cyprus	0 (0,0)	0 (0,0)	0 (0,0)	0 (0,0)
Czech Republic	0 (0,0)	1 (0,1)	0 (0,0)	2 (1,3)
Democratic Republic of the Congo	5 (3,8)	116 (67,184)	1 (0,2)	53 (18,123)
Denmark	0 (0,0)	2 (2,4)	1 (0,1)	8 (5,12)
Djibouti	0 (0,0)	4 (2,6)	0 (0,0)	3 (1,6)
Dominica	0 (0,0)	0 (0,0)	0 (0,0)	0 (0,0)
Dominican Republic	3 (2,4)	70 (48,99)	0 (0,1)	16 (6,37)
Ecuador	0 (0,0)	4 (2,6)	0 (0,1)	9 (6,14)
Egypt	9 (6,14)	215 (137,311)	1 (1,3)	110 (40,249)
El Salvador	0 (0,0)	0 (0,0)	0 (0,0)	0 (0,0)
Equatorial Guinea	0 (0,0)	1 (1,2)	0 (0,0)	0 (0,1)
Eritrea	1 (1,2)	23 (14,37)	0 (0,1)	20 (7,43)
Estonia	0 (0,0)	0 (0,0)	0 (0,0)	0 (0,1)
Ethiopia	35 (21,55)	795 (473,1255)	7 (3,17)	576 (208,1299)
Federated States of Micronesia	0 (0,1)	11 (8,16)	0 (0,0)	6 (2,12)
Fiji	4 (3,5)	81 (58,111)	0 (0,1)	35 (13,74)
Finland	0 (0,0)	0 (0,0)	0 (0,0)	1 (0,1)
France	0 (0,0)	4 (3,6)	0 (0,0)	0 (0,1)
Gabon	0 (0,0)	2 (1,3)	0 (0,0)	1 (0,2)
Georgia	0 (0,0)	2 (1,2)	0 (0,0)	1 (0,2)
Germany	5 (3,8)	119 (72,184)	0 (0,0)	2 (1,3)
Ghana	86 (59,119)	1962 (1327,2720)	18 (7,38)	1408 (546,3102)
Greece	0 (0,0)	0 (0,0)	0 (0,0)	1 (0,1)
Greenland	0 (0,0)	0 (0,0)	0 (0,0)	0 (0,0)
Grenada	0 (0,0)	1 (0,1)	0 (0,0)	0 (0,0)
Guam	0 (0,1)	11 (8,15)	0 (0,0)	3 (1,7)
Guatemala	0 (0,0)	8 (4,11)	0 (0,0)	0 (0,0)
Guinea	10 (6,15)	228 (146,351)	2 (1,5)	163 (58,384)
Guinea-Bissau	0 (0,0)	1 (0,2)	0 (0,0)	1 (0,1)
Guyana	1 (1,1)	16 (12,21)	0 (0,0)	0 (0,0)
Haiti	31 (20,46)	702 (456,1028)	7 (2,15)	567 (197,1276)
Honduras	0 (0,0)	0 (0,0)	0 (0,0)	0 (0,0)
Hungary	0 (0,0)	1 (1,1)	0 (0,0)	0 (0,1)
Iceland	0 (0,0)	1 (0,1)	0 (0,0)	0 (0,0)
India	73385 (52104,100922)	1673611 (1185365,2338579)	9893 (4289,19556)	695210 (303365,1347612)
Indonesia	585 (401,809)	13366 (9307,18194)	96 (37,191)	7087 (2775,14227)
Iran	4 (2,5)	82 (49,122)	0 (0,1)	23 (8,48)
Iraq	4 (2,6)	85 (54,126)	0 (0,1)	27 (9,61)
Ireland	0 (0,0)	0 (0,0)	0 (0,0)	0 (0,0)
Israel	0 (0,0)	1 (1,1)	0 (0,0)	1 (1,1)
Italy	13 (9,18)	295 (212,404)	0 (0,0)	2 (2,3)
Jamaica	1 (1,1)	18 (13,25)	0 (0,0)	0 (0,1)
Japan	22 (15,31)	500 (350,702)	1 (0,1)	8 (6,10)
Jordan	1 (1,1)	23 (14,34)	0 (0,0)	7 (3,16)
Kazakhstan	0 (0,0)	1 (1,2)	0 (0,0)	1 (0,2)
Kenya	454 (307,639)	10365 (7003,14589)	84 (33,171)	6388 (2548,12979)
Kiribati	1 (0,1)	14 (10,20)	0 (0,0)	9 (3,19)
Kuwait	5 (3,6)	104 (71,145)	0 (0,1)	22 (7,56)
Kyrgyzstan	0 (0,0)	1 (1,1)	0 (0,0)	0 (0,1)
Laos	51 (34,74)	1167 (786,1645)	8 (3,17)	625 (256,1297)
Latvia	0 (0,0)	0 (0,1)	0 (0,0)	3 (2,5)
Lebanon	0 (0,1)	9 (6,13)	0 (0,0)	2 (1,5)
Lesotho	0 (0,0)	2 (2,3)	0 (0,0)	1 (0,3)
Liberia	4 (2,6)	83 (53,127)	1 (0,1)	54 (19,119)
Libya	1 (0,1)	12 (8,17)	0 (0,0)	4 (1,9)
Lithuania	0 (0,0)	0 (0,0)	0 (0,0)	0 (0,0)
Luxembourg	0 (0,0)	1 (1,2)	0 (0,0)	0 (0,0)
Macedonia	0 (0,0)	0 (0,0)	0 (0,0)	0 (0,0)
Madagascar	3 (2,5)	74 (38,119)	1 (0,1)	43 (14,100)
Malawi	1 (0,1)	19 (11,29)	0 (0,0)	12 (4,28)
Malaysia	131 (90,181)	2988 (2054,4126)	11 (5,23)	821 (335,1621)
Maldives	2 (2,3)	49 (35,67)	0 (0,1)	19 (8,40)
Mali	20 (13,31)	465 (297,700)	4 (1,9)	327 (119,726)
Malta	0 (0,0)	0 (0,0)	0 (0,0)	0 (0,0)
Marshall Islands	0 (0,0)	5 (4,8)	0 (0,0)	2 (1,5)
Mauritania	3 (2,5)	69 (44,106)	1 (0,1)	52 (19,115)
Mauritius	6 (4,7)	129 (97,166)	1 (0,1)	44 (19,94)
Mexico	56 (40,79)	1272 (922,1755)	1 (1,2)	40 (32,53)
Moldova	0 (0,0)	0 (0,0)	0 (0,0)	0 (0,1)
Monaco	0 (0,0)	0 (0,0)	0 (0,0)	0 (0,0)
Mongolia	0 (0,0)	0 (0,1)	0 (0,0)	0 (0,0)
Montenegro	0 (0,0)	0 (0,0)	0 (0,0)	0 (0,0)
Morocco	3 (2,4)	70 (45,104)	1 (0,1)	37 (13,82)
Mozambique	5 (3,9)	121 (70,202)	1 (0,3)	96 (31,234)
Myanmar	349 (245,489)	7965 (5480,11185)	63 (25,128)	4799 (1901,10026)
Namibia	0 (0,0)	3 (2,4)	0 (0,0)	1 (0,3)
Nauru	0 (0,0)	1 (1,1)	0 (0,0)	1 (0,1)
Nepal	1369 (1046,1819)	31254 (23966,41458)	231 (97,456)	16577 (7044,32434)
Netherlands	0 (0,0)	2 (1,4)	0 (0,0)	1 (0,1)
New Zealand	1 (1,2)	26 (15,39)	0 (0,0)	0 (0,0)
Nicaragua	0 (0,0)	0 (0,0)	0 (0,0)	0 (0,0)
Niger	24 (15,36)	539 (344,807)	4 (2,9)	345 (124,778)
Nigeria	1604 (1059,2341)	36634 (24457,53606)	364 (127,869)	30188 (10464,73001)
Niue	0 (0,0)	0 (0,0)	0 (0,0)	0 (0,1)
North Korea	11 (8,15)	256 (184,345)	2 (1,4)	137 (53,293)
Northern Mariana Islands	0 (0,0)	3 (2,4)	0 (0,0)	1 (0,2)
Norway	6 (5,9)	143 (105,193)	0 (0,0)	5 (4,6)
Oman	0 (0,1)	8 (5,12)	0 (0,0)	2 (1,5)
Pakistan	12389 (8840,16863)	282831 (203142,378653)	2721 (1161,5490)	201404 (85272,407670)
Palau	0 (0,0)	4 (3,6)	0 (0,0)	1 (1,3)
Palestine	0 (0,1)	11 (7,17)	0 (0,0)	6 (2,12)
Panama	0 (0,0)	0 (0,0)	0 (0,0)	0 (0,0)
Papua New Guinea	281 (187,402)	6423 (4319,9211)	51 (20,107)	4020 (1575,8585)
Paraguay	1 (1,1)	20 (14,27)	0 (0,0)	7 (3,15)
Peru	0 (0,0)	8 (5,11)	0 (0,0)	1 (0,3)
Philippines	631 (441,884)	14404 (10160,20126)	97 (38,194)	7349 (2965,14905)
Poland	9 (7,13)	215 (163,288)	0 (0,0)	2 (2,3)
Portugal	0 (0,0)	4 (3,5)	0 (0,0)	0 (0,1)
Puerto Rico	2 (2,3)	53 (40,70)	0 (0,0)	1 (1,1)
Qatar	0 (0,0)	4 (3,6)	0 (0,0)	1 (0,3)
Romania	1 (0,1)	12 (9,17)	0 (0,0)	1 (1,2)
Russian Federation	4 (3,6)	96 (71,134)	1 (0,1)	18 (15,22)
Rwanda	2 (1,3)	45 (26,73)	0 (0,1)	34 (12,74)
Saint Kitts and Nevis	0 (0,0)	0 (0,0)	0 (0,0)	0 (0,0)
Saint Lucia	0 (0,0)	2 (2,3)	0 (0,0)	0 (0,0)
Saint Vincent and the Grenadines	0 (0,0)	1 (1,1)	0 (0,0)	0 (0,0)
Samoa	1 (1,1)	19 (13,27)	0 (0,0)	11 (4,23)
San Marino	0 (0,0)	0 (0,0)	0 (0,0)	0 (0,0)
Sao Tome and Principe	0 (0,0)	2 (1,3)	0 (0,0)	2 (1,4)
Saudi Arabia	3 (2,4)	58 (38,82)	0 (0,1)	16 (5,43)
Senegal	21 (14,32)	490 (318,733)	5 (2,11)	441 (158,904)
Serbia	0 (0,0)	0 (0,0)	0 (0,0)	0 (0,0)
Seychelles	0 (0,1)	10 (7,13)	0 (0,0)	2 (1,5)
Sierra Leone	7 (4,10)	150 (98,227)	1 (1,3)	113 (41,262)
Singapore	0 (0,0)	0 (0,0)	0 (0,0)	0 (0,0)
Slovakia	0 (0,0)	0 (0,0)	0 (0,0)	0 (0,0)
Slovenia	0 (0,0)	0 (0,0)	0 (0,0)	2 (1,2)
Solomon Islands	5 (3,7)	107 (74,152)	1 (0,2)	63 (23,135)
Somalia	4 (2,6)	89 (52,144)	1 (0,1)	45 (15,103)
South Africa	2 (2,3)	54 (36,76)	0 (0,1)	21 (8,47)
South Korea	0 (0,0)	6 (4,8)	0 (0,0)	2 (0,4)
South Sudan	2 (1,3)	39 (23,63)	0 (0,1)	30 (10,70)
Spain	0 (0,0)	4 (2,6)	0 (0,0)	2 (1,3)
Sri Lanka	86 (54,127)	1965 (1257,2910)	11 (4,21)	678 (269,1359)
Sudan	7 (4,11)	159 (96,242)	1 (0,3)	101 (37,236)
Suriname	0 (0,0)	2 (2,4)	0 (0,0)	0 (0,1)
Swaziland	0 (0,0)	1 (1,2)	0 (0,0)	1 (0,2)
Sweden	3 (2,4)	73 (56,96)	0 (0,0)	3 (2,3)
Switzerland	0 (0,0)	0 (0,0)	0 (0,0)	0 (0,0)
Syria	1 (1,2)	25 (16,37)	0 (0,1)	20 (7,44)
Taiwan	7 (5,9)	152 (114,194)	1 (0,1)	42 (17,91)
Tajikistan	0 (0,0)	1 (1,1)	0 (0,0)	0 (0,1)
Tanzania	13 (7,20)	297 (170,465)	3 (1,7)	249 (95,551)
Thailand	209 (151,282)	4774 (3391,6380)	21 (8,44)	1373 (534,2860)
The Bahamas	0 (0,0)	1 (1,2)	0 (0,0)	0 (0,0)
The Gambia	2 (1,2)	36 (24,54)	0 (0,1)	30 (11,64)
Timor-Leste	12 (8,17)	268 (182,382)	2 (1,4)	145 (57,291)
Togo	6 (4,8)	127 (82,192)	1 (0,2)	82 (29,191)
Tokelau	0 (0,0)	0 (0,0)	0 (0,0)	0 (0,1)
Tonga	0 (0,1)	10 (7,14)	0 (0,0)	5 (2,11)
Trinidad and Tobago	0 (0,0)	7 (5,10)	0 (0,0)	0 (0,0)
Tunisia	1 (1,1)	21 (14,30)	0 (0,0)	7 (2,15)
Turkey	6 (4,9)	136 (90,200)	1 (0,1)	45 (16,94)
Turkmenistan	0 (0,0)	0 (0,1)	0 (0,0)	0 (0,0)
Tuvalu	0 (0,0)	1 (1,2)	0 (0,0)	0 (0,1)
Uganda	7 (4,12)	164 (95,265)	1 (0,3)	112 (38,263)
Ukraine	0 (0,0)	0 (0,0)	0 (0,0)	0 (0,0)
United Arab Emirates	0 (0,1)	11 (7,17)	0 (0,0)	2 (0,4)
United Kingdom	16 (11,22)	358 (246,498)	0 (0,0)	7 (6,9)
United States	58 (44,78)	1334 (998,1779)	2 (2,3)	83 (70,99)
Uruguay	0 (0,0)	0 (0,0)	0 (0,0)	1 (0,4)
Uzbekistan	0 (0,0)	0 (0,1)	0 (0,0)	1 (0,3)
Vanuatu	2 (1,3)	46 (32,64)	0 (0,1)	22 (9,47)
Venezuela	0 (0,0)	0 (0,0)	0 (0,0)	0 (0,0)
Vietnam	356 (251,496)	8140 (5831,11194)	59 (24,115)	4241 (1654,8244)
Virgin Islands, U.S.	0 (0,0)	0 (0,0)	0 (0,0)	0 (0,0)
Yemen	5 (3,7)	105 (66,159)	1 (0,2)	54 (20,122)
Zambia	3 (2,4)	63 (37,98)	1 (0,2)	67 (23,148)
Zimbabwe	1 (1,1)	19 (13,28)	0 (0,0)	13 (5,29)
