# Supplementary material for: Global burden, subtype, risk factors and etiological analysis of enteric infections from 1990-2021: population based study
Source: Front Cell Infect Microbiol. 2025 Mar 20;15:1527765. doi: 10.3389/fcimb.2025.1527765 (PMC11965617; doi:10.3389/fcimb.2025.1527765)
Supplement: Supplementary file 6 [file DataSheet1.zip › Table S15.xlsx]

## Sheet: Table S15
Supplementary table 15: Age-standardized rates of paratyphoid fever for both sexes by countries and territories, 2021
Location	Prevalence	Incidence	Deaths	DALYs
Afghanistan	0.01 (0.01,0.02)	0.3 (0.2,0.45)	0 (0,0.01)	0.19 (0.07,0.43)
Albania	0 (0,0)	0.01 (0,0.01)	0 (0,0)	0 (0,0.01)
Algeria	0.01 (0.01,0.01)	0.19 (0.12,0.29)	0 (0,0)	0.07 (0.03,0.16)
American Samoa	0.35 (0.24,0.49)	8.06 (5.6,11.09)	0.04 (0.02,0.09)	3.41 (1.28,7.44)
Andorra	0 (0,0)	0.02 (0.01,0.03)	0 (0,0)	0.01 (0,0.01)
Angola	0 (0,0.01)	0.09 (0.05,0.14)	0 (0,0)	0.04 (0.01,0.09)
Antigua and Barbuda	0.03 (0.02,0.04)	0.7 (0.51,0.94)	0 (0,0)	0.04 (0.03,0.06)
Argentina	0 (0,0)	0 (0,0)	0 (0,0)	0 (0,0.01)
Armenia	0.01 (0.01,0.01)	0.22 (0.15,0.31)	0 (0,0)	0.01 (0,0.03)
Australia	0 (0,0)	0.01 (0,0.01)	0 (0,0)	0 (0,0)
Austria	0 (0,0)	0.01 (0.01,0.02)	0 (0,0)	0 (0,0)
Azerbaijan	0 (0,0)	0.01 (0,0.01)	0 (0,0)	0 (0,0)
Bahrain	0.01 (0,0.01)	0.18 (0.11,0.26)	0 (0,0)	0.05 (0.01,0.13)
Bangladesh	0.18 (0.12,0.25)	4.06 (2.72,5.81)	0.04 (0.01,0.07)	2.7 (1.05,5.57)
Barbados	0.02 (0.02,0.03)	0.51 (0.38,0.7)	0 (0,0)	0.07 (0.04,0.12)
Belarus	0 (0,0)	0 (0,0)	0 (0,0)	0 (0,0.01)
Belgium	0 (0,0)	0.01 (0,0.01)	0 (0,0)	0 (0,0)
Belize	0.01 (0,0.01)	0.15 (0.11,0.19)	0 (0,0)	0.02 (0.01,0.03)
Benin	0.15 (0.09,0.22)	3.4 (2.19,4.91)	0.03 (0.01,0.08)	2.7 (0.98,6.25)
Bermuda	0.09 (0.07,0.12)	2.04 (1.57,2.66)	0.01 (0,0.01)	0.09 (0.06,0.15)
Bhutan	1.83 (1.3,2.55)	41.79 (29.59,58.01)	0.4 (0.15,0.82)	29.01 (11.41,58.86)
Bolivia	0 (0,0)	0.02 (0.02,0.04)	0 (0,0)	0.01 (0,0.02)
Bosnia and Herzegovina	0 (0,0)	0 (0,0.01)	0 (0,0)	0 (0,0)
Botswana	0 (0,0.01)	0.09 (0.07,0.13)	0 (0,0)	0.05 (0.02,0.11)
Brazil	0.01 (0.01,0.01)	0.2 (0.15,0.26)	0 (0,0)	0.02 (0.01,0.03)
Brunei	0 (0,0)	0.02 (0.02,0.03)	0 (0,0)	0.01 (0,0.02)
Bulgaria	0 (0,0)	0.01 (0.01,0.01)	0 (0,0)	0 (0,0.01)
Burkina Faso	0.65 (0.45,0.91)	14.86 (10.22,20.74)	0.13 (0.05,0.26)	10.17 (4,21.18)
Burundi	0.01 (0.01,0.02)	0.32 (0.18,0.5)	0 (0,0)	0.16 (0.06,0.36)
Cambodia	0.59 (0.4,0.83)	13.46 (9.15,18.58)	0.1 (0.04,0.2)	7.53 (2.89,15.13)
Cameroon	0.05 (0.03,0.08)	1.21 (0.79,1.78)	0.01 (0,0.02)	0.9 (0.33,1.97)
Canada	0 (0,0)	0.01 (0,0.01)	0 (0,0)	0 (0,0)
Cape Verde	0.04 (0.03,0.06)	0.96 (0.61,1.43)	0.01 (0,0.02)	0.71 (0.25,1.58)
Central African Republic	0.01 (0,0.01)	0.12 (0.07,0.18)	0 (0,0)	0.07 (0.03,0.16)
Chad	0.06 (0.04,0.09)	1.4 (0.91,2.13)	0.01 (0,0.02)	0.89 (0.33,1.87)
Chile	0 (0,0)	0.01 (0.01,0.02)	0 (0,0)	0 (0,0.01)
China	0.17 (0.13,0.22)	3.83 (2.9,4.97)	0.02 (0.01,0.04)	1.47 (0.59,3.02)
Colombia	0 (0,0)	0.01 (0.01,0.02)	0 (0,0)	0 (0,0)
Comoros	0.01 (0.01,0.02)	0.3 (0.18,0.46)	0 (0,0.01)	0.23 (0.08,0.5)
Congo	0 (0,0.01)	0.1 (0.06,0.15)	0 (0,0)	0.05 (0.02,0.12)
Cook Islands	0.34 (0.23,0.48)	7.81 (5.27,10.95)	0.08 (0.03,0.2)	6.9 (1.98,16.61)
Costa Rica	0 (0,0)	0 (0,0)	0 (0,0)	0.01 (0,0.01)
Côte d'Ivoire	0.05 (0.03,0.07)	1.15 (0.77,1.68)	0.01 (0,0.02)	0.82 (0.32,1.85)
Croatia	0 (0,0)	0 (0,0)	0 (0,0)	0 (0,0)
Cuba	0 (0,0)	0.07 (0.05,0.1)	0 (0,0)	0 (0,0)
Cyprus	0 (0,0)	0.02 (0.01,0.04)	0 (0,0)	0.01 (0,0.02)
Czech Republic	0 (0,0)	0.01 (0.01,0.01)	0 (0,0)	0.01 (0.01,0.02)
Democratic Republic of the Congo	0 (0,0.01)	0.1 (0.06,0.16)	0 (0,0)	0.04 (0.02,0.1)
Denmark	0 (0,0)	0.04 (0.03,0.07)	0 (0,0.01)	0.06 (0.04,0.09)
Djibouti	0.01 (0.01,0.02)	0.28 (0.16,0.44)	0 (0,0.01)	0.18 (0.06,0.4)
Dominica	0.02 (0.01,0.02)	0.37 (0.26,0.53)	0 (0,0)	0.09 (0.04,0.2)
Dominican Republic	0.03 (0.02,0.04)	0.65 (0.45,0.93)	0 (0,0.01)	0.15 (0.06,0.34)
Ecuador	0 (0,0)	0.02 (0.01,0.03)	0 (0,0)	0.06 (0.04,0.08)
Egypt	0.01 (0.01,0.01)	0.18 (0.12,0.26)	0 (0,0)	0.09 (0.03,0.2)
El Salvador	0 (0,0)	0 (0,0.01)	0 (0,0)	0 (0,0)
Equatorial Guinea	0 (0,0)	0.07 (0.04,0.11)	0 (0,0)	0.02 (0.01,0.06)
Eritrea	0.01 (0.01,0.02)	0.31 (0.18,0.47)	0 (0,0.01)	0.24 (0.08,0.51)
Estonia	0 (0,0)	0.02 (0.01,0.03)	0 (0,0)	0.02 (0.01,0.03)
Ethiopia	0.03 (0.02,0.04)	0.61 (0.39,0.93)	0.01 (0,0.01)	0.4 (0.14,0.9)
Federated States of Micronesia	0.48 (0.33,0.67)	11.02 (7.69,15.15)	0.08 (0.03,0.16)	5.65 (2.24,12.01)
Fiji	0.38 (0.27,0.52)	8.73 (6.29,12)	0.05 (0.02,0.1)	3.73 (1.39,7.94)
Finland	0 (0,0)	0 (0,0.01)	0 (0,0)	0.01 (0,0.01)
France	0 (0,0)	0.01 (0,0.01)	0 (0,0)	0 (0,0)
Gabon	0 (0,0.01)	0.08 (0.05,0.13)	0 (0,0)	0.03 (0.01,0.08)
Georgia	0 (0,0)	0.04 (0.03,0.06)	0 (0,0)	0.01 (0.01,0.03)
Germany	0.01 (0.01,0.02)	0.28 (0.16,0.43)	0 (0,0)	0 (0,0)
Ghana	0.21 (0.14,0.28)	4.69 (3.19,6.46)	0.04 (0.02,0.09)	3.21 (1.24,6.99)
Greece	0 (0,0)	0 (0,0.01)	0 (0,0)	0 (0,0)
Greenland	0 (0,0)	0.03 (0.02,0.04)	0 (0,0)	0.02 (0,0.04)
Grenada	0.03 (0.02,0.04)	0.63 (0.49,0.82)	0 (0,0)	0.05 (0.03,0.08)
Guam	0.34 (0.24,0.46)	7.75 (5.56,10.67)	0.02 (0.01,0.06)	1.94 (0.51,4.96)
Guatemala	0 (0,0)	0.05 (0.03,0.08)	0 (0,0)	0 (0,0)
Guinea	0.05 (0.03,0.08)	1.22 (0.79,1.87)	0.01 (0,0.02)	0.8 (0.3,1.84)
Guinea-Bissau	0 (0,0)	0.03 (0.01,0.06)	0 (0,0)	0.02 (0.01,0.05)
Guyana	0.1 (0.08,0.13)	2.3 (1.73,3)	0 (0,0)	0.01 (0,0.01)
Haiti	0.21 (0.14,0.31)	4.76 (3.13,6.87)	0.05 (0.02,0.1)	3.7 (1.31,8.26)
Honduras	0 (0,0)	0 (0,0.01)	0 (0,0)	0 (0,0)
Hungary	0 (0,0)	0.01 (0.01,0.02)	0 (0,0)	0 (0,0)
Iceland	0.01 (0.01,0.02)	0.25 (0.14,0.41)	0 (0,0)	0.07 (0.05,0.1)
India	5.46 (3.91,7.53)	124.45 (88.95,172.1)	0.75 (0.33,1.45)	53.42 (22.91,101.72)
Indonesia	0.23 (0.16,0.32)	5.26 (3.64,7.17)	0.04 (0.02,0.08)	2.88 (1.12,5.76)
Iran	0 (0,0.01)	0.11 (0.07,0.16)	0 (0,0)	0.03 (0.01,0.07)
Iraq	0.01 (0.01,0.01)	0.19 (0.12,0.29)	0 (0,0)	0.06 (0.02,0.14)
Ireland	0 (0,0)	0 (0,0.01)	0 (0,0)	0 (0,0.01)
Israel	0 (0,0)	0.01 (0.01,0.02)	0 (0,0)	0.01 (0.01,0.01)
Italy	0.02 (0.01,0.03)	0.5 (0.33,0.74)	0 (0,0)	0 (0,0)
Jamaica	0.03 (0.02,0.04)	0.63 (0.44,0.85)	0 (0,0)	0.01 (0.01,0.02)
Japan	0.01 (0.01,0.02)	0.25 (0.18,0.36)	0 (0,0)	0 (0,0.01)
Jordan	0.01 (0.01,0.01)	0.18 (0.12,0.27)	0 (0,0)	0.06 (0.02,0.13)
Kazakhstan	0 (0,0)	0.01 (0,0.01)	0 (0,0)	0.01 (0,0.01)
Kenya	0.81 (0.56,1.12)	18.52 (12.83,25.27)	0.15 (0.06,0.3)	10.65 (4.28,21.37)
Kiribati	0.47 (0.33,0.66)	10.83 (7.47,15.12)	0.09 (0.03,0.18)	6.43 (2.46,13.36)
Kuwait	0.11 (0.08,0.15)	2.47 (1.78,3.4)	0.01 (0,0.02)	0.59 (0.18,1.5)
Kyrgyzstan	0 (0,0)	0.01 (0.01,0.02)	0 (0,0)	0.01 (0,0.03)
Laos	0.65 (0.44,0.93)	14.85 (10.03,20.75)	0.1 (0.04,0.21)	7.73 (3.17,16.04)
Latvia	0 (0,0)	0.01 (0,0.02)	0 (0,0.01)	0.1 (0.07,0.15)
Lebanon	0.01 (0.01,0.01)	0.18 (0.12,0.28)	0 (0,0)	0.05 (0.02,0.11)
Lesotho	0.01 (0,0.01)	0.12 (0.08,0.16)	0 (0,0)	0.06 (0.02,0.13)
Liberia	0.05 (0.03,0.08)	1.21 (0.78,1.84)	0.01 (0,0.02)	0.74 (0.27,1.63)
Libya	0.01 (0.01,0.01)	0.19 (0.13,0.29)	0 (0,0)	0.06 (0.02,0.15)
Lithuania	0 (0,0)	0 (0,0)	0 (0,0)	0 (0,0.01)
Luxembourg	0.01 (0.01,0.02)	0.24 (0.14,0.4)	0 (0,0)	0.01 (0,0.01)
Macedonia	0 (0,0)	0 (0,0.01)	0 (0,0)	0 (0,0)
Madagascar	0.01 (0,0.01)	0.21 (0.11,0.34)	0 (0,0)	0.11 (0.04,0.26)
Malawi	0 (0,0.01)	0.08 (0.05,0.12)	0 (0,0)	0.05 (0.02,0.11)
Malaysia	0.45 (0.31,0.63)	10.18 (7.06,14.39)	0.04 (0.02,0.08)	2.86 (1.17,5.72)
Maldives	0.49 (0.35,0.66)	11.15 (8.04,14.91)	0.06 (0.02,0.12)	4.6 (1.82,9.34)
Mali	0.06 (0.04,0.09)	1.31 (0.89,1.95)	0.01 (0,0.02)	0.85 (0.31,1.87)
Malta	0 (0,0)	0.03 (0.02,0.05)	0 (0,0)	0.02 (0.02,0.03)
Marshall Islands	0.41 (0.29,0.56)	9.43 (6.68,12.98)	0.05 (0.02,0.12)	3.94 (1.43,9.03)
Mauritania	0.05 (0.03,0.08)	1.2 (0.78,1.85)	0.01 (0,0.02)	0.85 (0.31,1.86)
Mauritius	0.57 (0.41,0.75)	13.04 (9.51,16.99)	0.07 (0.03,0.15)	5.2 (2.23,11.03)
Mexico	0.05 (0.03,0.06)	1.03 (0.74,1.42)	0 (0,0)	0.03 (0.03,0.04)
Moldova	0 (0,0)	0 (0,0)	0 (0,0)	0.01 (0,0.01)
Monaco	0 (0,0)	0.02 (0.01,0.03)	0 (0,0)	0.02 (0.01,0.06)
Mongolia	0 (0,0)	0.01 (0.01,0.02)	0 (0,0)	0 (0,0.01)
Montenegro	0 (0,0)	0.01 (0,0.01)	0 (0,0)	0 (0,0)
Morocco	0.01 (0.01,0.01)	0.2 (0.13,0.3)	0 (0,0)	0.11 (0.04,0.24)
Mozambique	0.01 (0.01,0.02)	0.31 (0.19,0.5)	0 (0,0.01)	0.22 (0.07,0.51)
Myanmar	0.63 (0.45,0.89)	14.4 (9.96,20.19)	0.11 (0.05,0.23)	8.74 (3.44,18.36)
Namibia	0 (0,0.01)	0.1 (0.06,0.14)	0 (0,0)	0.05 (0.01,0.1)
Nauru	0.37 (0.26,0.51)	8.41 (5.92,11.54)	0.06 (0.02,0.12)	4.4 (1.61,9.3)
Nepal	4.31 (3.27,5.71)	98.33 (75.29,129.25)	0.72 (0.31,1.41)	50.65 (21.79,98.08)
Netherlands	0 (0,0)	0.02 (0.01,0.04)	0 (0,0)	0 (0,0)
New Zealand	0.03 (0.01,0.04)	0.58 (0.31,0.91)	0 (0,0)	0 (0,0)
Nicaragua	0 (0,0)	0 (0,0.01)	0 (0,0)	0 (0,0)
Niger	0.06 (0.04,0.09)	1.4 (0.92,2.09)	0.01 (0,0.02)	0.8 (0.3,1.79)
Nigeria	0.5 (0.34,0.71)	11.43 (7.81,16.38)	0.11 (0.04,0.25)	8.73 (3.1,20.76)
Niue	0.35 (0.24,0.48)	7.94 (5.53,10.98)	0.28 (0.11,0.57)	23.27 (9.02,48.01)
North Korea	0.05 (0.04,0.07)	1.22 (0.86,1.72)	0.01 (0,0.02)	0.75 (0.28,1.6)
Northern Mariana Islands	0.34 (0.24,0.48)	7.81 (5.52,10.66)	0.03 (0.01,0.06)	1.79 (0.56,4.49)
Norway	0.08 (0.06,0.11)	1.88 (1.43,2.48)	0 (0,0)	0.05 (0.04,0.06)
Oman	0.01 (0,0.01)	0.18 (0.11,0.26)	0 (0,0)	0.05 (0.01,0.11)
Pakistan	5.02 (3.64,6.61)	114.69 (83.94,151.03)	1.05 (0.44,2.12)	72.66 (31.01,146.6)
Palau	1.38 (0.95,1.9)	31.42 (22.03,43.61)	0.16 (0.07,0.32)	11.93 (4.86,23.74)
Palestine	0.01 (0.01,0.01)	0.19 (0.12,0.28)	0 (0,0)	0.1 (0.04,0.2)
Panama	0 (0,0)	0 (0,0)	0 (0,0)	0 (0,0.01)
Papua New Guinea	2.26 (1.56,3.18)	51.53 (35.79,72.66)	0.4 (0.16,0.83)	30.01 (11.86,62.69)
Paraguay	0.01 (0.01,0.02)	0.29 (0.21,0.41)	0 (0,0)	0.1 (0.04,0.21)
Peru	0 (0,0)	0.02 (0.01,0.03)	0 (0,0)	0 (0,0.01)
Philippines	0.55 (0.39,0.76)	12.51 (8.97,17.44)	0.08 (0.03,0.17)	6.3 (2.52,12.75)
Poland	0.03 (0.02,0.04)	0.61 (0.43,0.83)	0 (0,0)	0 (0,0.01)
Portugal	0 (0,0)	0.05 (0.03,0.08)	0 (0,0)	0 (0,0)
Puerto Rico	0.04 (0.03,0.05)	0.99 (0.77,1.24)	0 (0,0)	0.01 (0.01,0.02)
Qatar	0.01 (0,0.01)	0.17 (0.11,0.26)	0 (0,0)	0.04 (0.01,0.11)
Romania	0 (0,0)	0.08 (0.05,0.11)	0 (0,0)	0 (0,0.01)
Russian Federation	0 (0,0)	0.05 (0.04,0.07)	0 (0,0)	0.01 (0.01,0.01)
Rwanda	0.01 (0.01,0.02)	0.3 (0.18,0.48)	0 (0,0.01)	0.21 (0.08,0.45)
Saint Kitts and Nevis	0.01 (0,0.01)	0.14 (0.1,0.19)	0 (0,0)	0.09 (0.04,0.18)
Saint Lucia	0.04 (0.03,0.06)	1.02 (0.77,1.34)	0 (0,0)	0.06 (0.04,0.09)
Saint Vincent and the Grenadines	0.04 (0.03,0.05)	0.81 (0.61,1.05)	0 (0,0)	0.03 (0.02,0.04)
Samoa	0.34 (0.24,0.47)	7.78 (5.51,10.67)	0.06 (0.02,0.11)	4.17 (1.65,8.48)
San Marino	0 (0,0)	0.02 (0.01,0.03)	0 (0,0)	0.01 (0,0.02)
Sao Tome and Principe	0.04 (0.03,0.06)	0.93 (0.61,1.36)	0.01 (0,0.02)	0.74 (0.26,1.65)
Saudi Arabia	0.01 (0.01,0.01)	0.18 (0.12,0.26)	0 (0,0)	0.05 (0.01,0.13)
Senegal	0.11 (0.07,0.15)	2.41 (1.6,3.51)	0.03 (0.01,0.05)	2.05 (0.73,4.11)
Serbia	0 (0,0)	0 (0,0.01)	0 (0,0)	0 (0,0.01)
Seychelles	0.47 (0.32,0.66)	10.75 (7.44,15.21)	0.04 (0.01,0.07)	2.61 (1.02,5.49)
Sierra Leone	0.06 (0.04,0.09)	1.3 (0.87,1.97)	0.01 (0,0.03)	0.91 (0.34,2.09)
Singapore	0 (0,0)	0.01 (0,0.01)	0 (0,0)	0 (0,0)
Slovakia	0 (0,0)	0 (0,0.01)	0 (0,0)	0 (0,0)
Slovenia	0 (0,0)	0 (0,0.01)	0 (0,0)	0.05 (0.03,0.07)
Solomon Islands	0.58 (0.4,0.81)	13.18 (9.44,18.57)	0.1 (0.04,0.21)	7.26 (2.73,15.36)
Somalia	0.01 (0.01,0.02)	0.32 (0.19,0.49)	0 (0,0)	0.15 (0.05,0.33)
South Africa	0 (0,0.01)	0.1 (0.07,0.14)	0 (0,0)	0.04 (0.01,0.09)
South Korea	0 (0,0)	0.02 (0.01,0.03)	0 (0,0)	0.01 (0,0.03)
South Sudan	0.01 (0.01,0.02)	0.33 (0.2,0.53)	0 (0,0.01)	0.23 (0.08,0.51)
Spain	0 (0,0)	0.02 (0.01,0.03)	0 (0,0)	0 (0,0)
Sri Lanka	0.4 (0.25,0.61)	9.22 (5.8,13.91)	0.05 (0.02,0.1)	3.3 (1.3,6.65)
Sudan	0.01 (0.01,0.02)	0.31 (0.2,0.47)	0 (0,0.01)	0.19 (0.07,0.42)
Suriname	0.02 (0.01,0.03)	0.41 (0.29,0.58)	0 (0,0)	0.09 (0.03,0.18)
Swaziland	0 (0,0.01)	0.1 (0.07,0.15)	0 (0,0)	0.07 (0.03,0.16)
Sweden	0.03 (0.02,0.04)	0.62 (0.46,0.86)	0 (0,0)	0.02 (0.02,0.03)
Switzerland	0 (0,0)	0 (0,0)	0 (0,0)	0 (0,0)
Syria	0.01 (0.01,0.01)	0.19 (0.13,0.29)	0 (0,0)	0.17 (0.06,0.37)
Taiwan	0.04 (0.03,0.06)	0.96 (0.68,1.32)	0 (0,0.01)	0.36 (0.14,0.79)
Tajikistan	0 (0,0)	0.01 (0.01,0.01)	0 (0,0)	0 (0,0.01)
Tanzania	0.02 (0.01,0.03)	0.42 (0.25,0.65)	0 (0,0.01)	0.31 (0.12,0.67)
Thailand	0.43 (0.3,0.59)	9.93 (7.03,13.93)	0.05 (0.02,0.09)	3.42 (1.36,7.05)
The Bahamas	0.01 (0.01,0.02)	0.29 (0.21,0.39)	0 (0,0)	0.05 (0.03,0.08)
The Gambia	0.05 (0.03,0.08)	1.17 (0.78,1.7)	0.01 (0,0.02)	0.91 (0.33,1.93)
Timor-Leste	0.72 (0.48,1.01)	16.4 (11.39,22.61)	0.11 (0.04,0.22)	8.32 (3.28,16.57)
Togo	0.05 (0.03,0.08)	1.21 (0.79,1.83)	0.01 (0,0.02)	0.74 (0.27,1.7)
Tokelau	0.36 (0.25,0.52)	8.31 (5.82,11.7)	0.39 (0.15,0.79)	32.39 (12.31,66.86)
Tonga	0.37 (0.26,0.51)	8.52 (6.1,11.66)	0.05 (0.02,0.1)	3.88 (1.46,8.07)
Trinidad and Tobago	0.02 (0.01,0.03)	0.47 (0.33,0.63)	0 (0,0)	0.02 (0.01,0.02)
Tunisia	0.01 (0.01,0.01)	0.2 (0.13,0.29)	0 (0,0)	0.07 (0.02,0.15)
Turkey	0.01 (0.01,0.01)	0.19 (0.12,0.27)	0 (0,0)	0.07 (0.02,0.14)
Turkmenistan	0 (0,0)	0.01 (0,0.01)	0 (0,0)	0 (0,0.01)
Tuvalu	0.38 (0.27,0.54)	8.74 (6.26,12.29)	0.05 (0.02,0.1)	3.4 (1.28,7.44)
Uganda	0.01 (0.01,0.02)	0.3 (0.17,0.49)	0 (0,0.01)	0.18 (0.06,0.41)
Ukraine	0 (0,0)	0 (0,0)	0 (0,0)	0 (0,0)
United Arab Emirates	0.01 (0,0.01)	0.17 (0.11,0.26)	0 (0,0)	0.03 (0.01,0.08)
United Kingdom	0.03 (0.02,0.05)	0.74 (0.48,1.07)	0 (0,0)	0.01 (0.01,0.01)
United States	0.02 (0.01,0.02)	0.36 (0.26,0.47)	0 (0,0)	0.03 (0.02,0.03)
Uruguay	0 (0,0)	0.01 (0,0.01)	0 (0,0)	0.02 (0.01,0.06)
Uzbekistan	0 (0,0)	0 (0,0)	0 (0,0)	0 (0,0.01)
Vanuatu	0.55 (0.39,0.77)	12.61 (8.88,17.26)	0.08 (0.03,0.17)	5.68 (2.27,12.14)
Venezuela	0 (0,0)	0 (0,0)	0 (0,0)	0 (0,0)
Vietnam	0.39 (0.27,0.53)	8.8 (6.25,12.23)	0.06 (0.03,0.13)	4.75 (1.87,9.39)
Virgin Islands, U.S.	0.01 (0.01,0.02)	0.27 (0.19,0.37)	0 (0,0)	0.06 (0.02,0.17)
Yemen	0.01 (0.01,0.02)	0.26 (0.16,0.38)	0 (0,0)	0.12 (0.04,0.27)
Zambia	0.01 (0.01,0.02)	0.27 (0.16,0.42)	0 (0,0.01)	0.27 (0.1,0.58)
Zimbabwe	0 (0,0.01)	0.1 (0.07,0.14)	0 (0,0)	0.06 (0.02,0.14)
