# Supplementary material for: Global burden, subtype, risk factors and etiological analysis of enteric infections from 1990-2021: population based study
Source: Front Cell Infect Microbiol. 2025 Mar 20;15:1527765. doi: 10.3389/fcimb.2025.1527765 (PMC11965617; doi:10.3389/fcimb.2025.1527765)
Supplement: Supplementary file 6 [file DataSheet1.zip › Table S16.xlsx]

## Sheet: Table S16
Supplementary table 16: Rate change in age-standardized rates of paratyphoid fever for both sexes by countries and territories to 1990-2021
Location	Prevalence	Incidence	Deaths	DALYs
Afghanistan	-0.75 (-0.81,-0.69)	-0.75 (-0.8,-0.69)	-0.76 (-0.82,-0.69)	-0.76 (-0.82,-0.68)
Albania	-0.61 (-0.72,-0.46)	-0.61 (-0.72,-0.47)	-0.54 (-0.7,-0.33)	-0.5 (-0.68,-0.23)
Algeria	-0.76 (-0.82,-0.7)	-0.76 (-0.81,-0.7)	-0.76 (-0.83,-0.69)	-0.77 (-0.84,-0.68)
American Samoa	-0.69 (-0.75,-0.61)	-0.69 (-0.74,-0.63)	-0.62 (-0.73,-0.48)	-0.6 (-0.72,-0.44)
Andorra	0.06 (-0.2,0.45)	0.06 (-0.17,0.34)	-0.6 (-0.76,-0.34)	-0.6 (-0.76,-0.34)
Angola	-0.72 (-0.78,-0.63)	-0.72 (-0.78,-0.66)	-0.66 (-0.78,-0.51)	-0.67 (-0.78,-0.5)
Antigua and Barbuda	1.94 (1.34,2.6)	1.95 (1.39,2.51)	-0.19 (-0.48,0.24)	-0.31 (-0.52,-0.03)
Argentina	-0.6 (-0.69,-0.45)	-0.57 (-0.66,-0.43)	-0.38 (-0.77,0.7)	-0.39 (-0.78,0.74)
Armenia	0.82 (0.32,1.48)	0.82 (0.39,1.34)	-0.66 (-0.89,0)	-0.56 (-0.89,0.89)
Australia	1.08 (0.25,2.56)	1.08 (0.27,2.54)	0.32 (-0.17,1.08)	0.44 (-0.09,1.28)
Austria	-0.2 (-0.44,0.11)	-0.2 (-0.38,0.08)	0.8 (0.2,1.65)	1.06 (0.46,2.04)
Azerbaijan	0.12 (-0.16,0.49)	0.13 (-0.14,0.49)	0.37 (-0.05,0.91)	0.4 (-0.06,1.02)
Bahrain	-0.76 (-0.81,-0.68)	-0.76 (-0.8,-0.7)	-0.79 (-0.85,-0.72)	-0.8 (-0.85,-0.73)
Bangladesh	-0.78 (-0.82,-0.74)	-0.78 (-0.81,-0.74)	-0.7 (-0.77,-0.6)	-0.7 (-0.78,-0.59)
Barbados	1.47 (1.01,2.08)	1.47 (1.04,1.97)	-0.19 (-0.48,0.23)	-0.23 (-0.51,0.16)
Belarus	-0.52 (-0.69,-0.28)	-0.59 (-0.7,-0.45)	-0.7 (-0.86,-0.37)	-0.72 (-0.86,-0.4)
Belgium	-0.18 (-0.34,0)	-0.17 (-0.3,-0.03)	1.15 (0.51,2.09)	0.96 (0.33,1.91)
Belize	1.75 (1.19,2.3)	1.74 (1.26,2.26)	-0.32 (-0.6,0.1)	-0.57 (-0.72,-0.35)
Benin	-0.62 (-0.7,-0.51)	-0.62 (-0.7,-0.52)	-0.52 (-0.66,-0.31)	-0.5 (-0.66,-0.27)
Bermuda	0.7 (0.42,1.06)	0.7 (0.46,0.99)	-0.59 (-0.77,-0.28)	-0.61 (-0.76,-0.32)
Bhutan	-0.79 (-0.83,-0.73)	-0.79 (-0.82,-0.74)	-0.59 (-0.77,-0.14)	-0.58 (-0.78,-0.01)
Bolivia	-0.47 (-0.56,-0.35)	-0.47 (-0.56,-0.37)	-0.44 (-0.6,-0.22)	-0.46 (-0.63,-0.21)
Bosnia and Herzegovina	-0.56 (-0.66,-0.41)	-0.56 (-0.65,-0.44)	-0.59 (-0.73,-0.41)	-0.57 (-0.73,-0.35)
Botswana	0.07 (-0.15,0.33)	0.07 (-0.12,0.32)	0.46 (0.05,0.99)	0.51 (0.07,1.13)
Brazil	-0.76 (-0.8,-0.71)	-0.76 (-0.8,-0.71)	-0.89 (-0.91,-0.87)	-0.88 (-0.91,-0.85)
Brunei	-0.07 (-0.26,0.2)	-0.07 (-0.27,0.15)	-0.14 (-0.38,0.2)	-0.1 (-0.38,0.28)
Bulgaria	-0.47 (-0.61,-0.32)	-0.5 (-0.63,-0.38)	-0.86 (-0.92,-0.76)	-0.88 (-0.94,-0.78)
Burkina Faso	-0.76 (-0.82,-0.69)	-0.76 (-0.81,-0.7)	-0.71 (-0.79,-0.6)	-0.69 (-0.78,-0.56)
Burundi	-0.76 (-0.82,-0.65)	-0.76 (-0.82,-0.66)	-0.73 (-0.82,-0.6)	-0.73 (-0.82,-0.6)
Cambodia	-0.7 (-0.76,-0.62)	-0.7 (-0.75,-0.64)	-0.6 (-0.72,-0.44)	-0.6 (-0.72,-0.42)
Cameroon	-0.93 (-0.95,-0.9)	-0.93 (-0.95,-0.91)	-0.92 (-0.94,-0.88)	-0.91 (-0.94,-0.87)
Canada	-0.01 (-0.18,0.19)	-0.01 (-0.14,0.16)	0.3 (0.04,0.62)	0.36 (0.05,0.77)
Cape Verde	-0.95 (-0.96,-0.93)	-0.95 (-0.96,-0.93)	-0.92 (-0.95,-0.88)	-0.92 (-0.95,-0.87)
Central African Republic	-0.67 (-0.75,-0.55)	-0.67 (-0.75,-0.58)	-0.57 (-0.72,-0.36)	-0.57 (-0.72,-0.34)
Chad	-0.93 (-0.94,-0.9)	-0.93 (-0.94,-0.91)	-0.9 (-0.93,-0.86)	-0.9 (-0.93,-0.85)
Chile	-0.68 (-0.74,-0.61)	-0.68 (-0.73,-0.62)	0.87 (-0.21,3.23)	0.34 (-0.5,2.36)
China	-0.56 (-0.63,-0.47)	-0.56 (-0.61,-0.49)	-0.68 (-0.76,-0.57)	-0.68 (-0.77,-0.56)
Colombia	-0.92 (-0.94,-0.9)	-0.92 (-0.94,-0.91)	-0.97 (-0.98,-0.96)	-0.98 (-0.99,-0.97)
Comoros	-0.76 (-0.82,-0.66)	-0.76 (-0.82,-0.67)	-0.66 (-0.78,-0.36)	-0.66 (-0.78,-0.35)
Congo	-0.7 (-0.77,-0.61)	-0.7 (-0.76,-0.64)	-0.67 (-0.77,-0.54)	-0.68 (-0.77,-0.54)
Cook Islands	-0.68 (-0.74,-0.61)	-0.68 (-0.73,-0.62)	-0.23 (-0.49,0.12)	-0.14 (-0.43,0.24)
Costa Rica	-0.8 (-0.87,-0.71)	-0.42 (-0.66,-0.1)	-0.32 (-0.54,0)	-0.47 (-0.62,-0.27)
Côte d'Ivoire	-0.93 (-0.95,-0.91)	-0.93 (-0.95,-0.91)	-0.91 (-0.94,-0.87)	-0.91 (-0.94,-0.86)
Croatia	-0.62 (-0.85,-0.47)	-0.65 (-0.86,-0.53)	-0.79 (-0.87,-0.66)	-0.7 (-0.82,-0.44)
Cuba	-0.49 (-0.62,-0.33)	-0.49 (-0.63,-0.33)	-0.55 (-0.69,-0.31)	-0.6 (-0.75,-0.37)
Cyprus	0.07 (-0.2,0.48)	0.07 (-0.15,0.43)	-0.32 (-0.59,0)	-0.31 (-0.58,0.01)
Czech Republic	-0.42 (-0.52,-0.26)	-0.42 (-0.51,-0.3)	-0.54 (-0.75,-0.12)	-0.65 (-0.79,-0.35)
Democratic Republic of the Congo	-0.7 (-0.78,-0.61)	-0.7 (-0.76,-0.62)	-0.68 (-0.77,-0.55)	-0.69 (-0.78,-0.56)
Denmark	0.85 (0.42,1.42)	1.22 (0.78,1.9)	275.01 (164.12,455.11)	125.61 (81.7,195.43)
Djibouti	-0.78 (-0.84,-0.7)	-0.78 (-0.83,-0.7)	-0.68 (-0.8,-0.48)	-0.68 (-0.8,-0.47)
Dominica	0.39 (0.09,0.76)	0.39 (0.11,0.72)	0.48 (0.16,0.96)	0.53 (0.13,1.09)
Dominican Republic	0.73 (0.43,1.13)	0.73 (0.45,1.05)	0.8 (0.39,1.34)	0.81 (0.4,1.41)
Ecuador	-0.51 (-0.61,-0.41)	-0.48 (-0.57,-0.38)	0.12 (-0.32,0.77)	0.14 (-0.29,0.77)
Egypt	-0.81 (-0.85,-0.76)	-0.81 (-0.84,-0.76)	-0.79 (-0.84,-0.72)	-0.79 (-0.84,-0.71)
El Salvador	-0.72 (-0.79,-0.6)	-0.72 (-0.79,-0.6)	-0.7 (-0.8,-0.58)	-0.69 (-0.8,-0.55)
Equatorial Guinea	-0.81 (-0.85,-0.75)	-0.81 (-0.85,-0.76)	-0.77 (-0.87,-0.59)	-0.78 (-0.88,-0.59)
Eritrea	-0.77 (-0.83,-0.67)	-0.77 (-0.82,-0.67)	-0.61 (-0.74,-0.38)	-0.61 (-0.75,-0.36)
Estonia	-0.33 (-0.53,-0.09)	-0.32 (-0.5,-0.12)	-0.04 (-0.38,0.52)	-0.47 (-0.7,-0.07)
Ethiopia	-0.74 (-0.81,-0.65)	-0.74 (-0.81,-0.67)	-0.65 (-0.77,-0.52)	-0.65 (-0.77,-0.49)
Federated States of Micronesia	-0.73 (-0.78,-0.66)	-0.73 (-0.77,-0.68)	-0.73 (-0.8,-0.62)	-0.73 (-0.81,-0.62)
Fiji	-0.7 (-0.76,-0.63)	-0.7 (-0.74,-0.64)	-0.65 (-0.76,-0.49)	-0.63 (-0.75,-0.46)
Finland	-0.18 (-0.32,-0.01)	-0.16 (-0.25,-0.06)	0.25 (-0.23,0.94)	-0.07 (-0.43,0.53)
France	-0.31 (-0.45,-0.16)	-0.32 (-0.42,-0.22)	-0.96 (-0.97,-0.94)	-0.94 (-0.96,-0.91)
Gabon	-0.75 (-0.8,-0.67)	-0.75 (-0.8,-0.68)	-0.69 (-0.8,-0.53)	-0.69 (-0.8,-0.52)
Georgia	-0.07 (-0.3,0.24)	-0.5 (-0.62,-0.31)	-0.99 (-0.99,-0.97)	-0.99 (-0.99,-0.98)
Germany	0.82 (0.41,1.41)	0.81 (0.49,1.23)	1.28 (0.51,2.33)	0.75 (0.39,1.19)
Ghana	-0.82 (-0.86,-0.77)	-0.82 (-0.86,-0.77)	-0.76 (-0.83,-0.66)	-0.74 (-0.82,-0.63)
Greece	-0.07 (-0.27,0.22)	-0.05 (-0.23,0.2)	0.39 (0.09,0.83)	0.21 (-0.06,0.56)
Greenland	-0.17 (-0.36,0)	-0.17 (-0.34,-0.03)	0.08 (-0.29,0.51)	0.12 (-0.27,0.59)
Grenada	-0.01 (-0.2,0.2)	-0.01 (-0.17,0.17)	-0.2 (-0.52,0.25)	-0.19 (-0.49,0.25)
Guam	-0.66 (-0.73,-0.58)	-0.66 (-0.71,-0.6)	-0.72 (-0.81,-0.6)	-0.71 (-0.8,-0.57)
Guatemala	-0.84 (-0.86,-0.8)	-0.84 (-0.86,-0.81)	-0.58 (-0.7,-0.41)	-0.66 (-0.73,-0.54)
Guinea	-0.93 (-0.95,-0.91)	-0.93 (-0.95,-0.91)	-0.93 (-0.95,-0.89)	-0.92 (-0.95,-0.89)
Guinea-Bissau	-0.99 (-1,-0.98)	-0.99 (-0.99,-0.98)	-0.99 (-0.99,-0.98)	-0.99 (-0.99,-0.98)
Guyana	1.3 (0.84,1.85)	1.31 (0.9,1.72)	-0.78 (-0.87,-0.64)	0.15 (-0.18,0.58)
Haiti	-0.3 (-0.47,-0.06)	-0.3 (-0.45,-0.1)	-0.24 (-0.48,0.17)	-0.25 (-0.5,0.18)
Honduras	-0.61 (-0.71,-0.46)	-0.61 (-0.72,-0.47)	-0.57 (-0.71,-0.38)	-0.58 (-0.74,-0.35)
Hungary	-0.5 (-0.66,-0.33)	-0.5 (-0.65,-0.37)	-0.8 (-0.88,-0.67)	-0.79 (-0.87,-0.66)
Iceland	0.44 (0.13,0.8)	0.44 (0.2,0.69)	0.59 (0.12,1.38)	-0.03 (-0.4,0.59)
India	-0.82 (-0.84,-0.79)	-0.82 (-0.84,-0.79)	-0.77 (-0.82,-0.71)	-0.78 (-0.84,-0.71)
Indonesia	-0.78 (-0.82,-0.74)	-0.78 (-0.81,-0.75)	-0.71 (-0.78,-0.61)	-0.72 (-0.79,-0.61)
Iran	-0.78 (-0.83,-0.73)	-0.78 (-0.83,-0.73)	-0.85 (-0.9,-0.79)	-0.86 (-0.91,-0.8)
Iraq	-0.78 (-0.82,-0.71)	-0.78 (-0.82,-0.72)	-0.81 (-0.87,-0.74)	-0.81 (-0.87,-0.74)
Ireland	-0.36 (-0.48,-0.21)	-0.36 (-0.46,-0.23)	-0.79 (-0.86,-0.65)	-0.81 (-0.9,-0.65)
Israel	0.19 (-0.13,0.53)	0.19 (-0.13,0.47)	14.39 (9.56,20.56)	17.34 (11.83,23.92)
Italy	0.32 (0,0.77)	0.32 (0.01,0.75)	-0.89 (-0.9,-0.87)	-0.84 (-0.88,-0.8)
Jamaica	-0.14 (-0.29,0.03)	-0.14 (-0.27,0.01)	-0.24 (-0.55,0.15)	-0.22 (-0.51,0.14)
Japan	-0.05 (-0.21,0.12)	-0.05 (-0.21,0.08)	-0.8 (-0.82,-0.77)	-0.8 (-0.82,-0.77)
Jordan	-0.75 (-0.8,-0.68)	-0.75 (-0.8,-0.69)	-0.8 (-0.86,-0.73)	-0.8 (-0.86,-0.72)
Kazakhstan	-0.65 (-0.74,-0.54)	-0.63 (-0.72,-0.54)	-0.34 (-0.77,0.79)	-0.26 (-0.72,0.75)
Kenya	3.71 (2.35,5.89)	3.7 (2.37,5.8)	5.53 (3.43,9.21)	5.46 (3.25,9.36)
Kiribati	-0.69 (-0.74,-0.63)	-0.69 (-0.73,-0.64)	-0.62 (-0.71,-0.5)	-0.62 (-0.72,-0.48)
Kuwait	-0.67 (-0.73,-0.61)	-0.67 (-0.71,-0.62)	-0.74 (-0.8,-0.67)	-0.74 (-0.8,-0.66)
Kyrgyzstan	0.27 (-0.18,0.9)	0.22 (-0.16,0.85)	-0.51 (-0.87,0.82)	-0.52 (-0.87,0.71)
Laos	-0.67 (-0.73,-0.59)	-0.67 (-0.71,-0.61)	-0.54 (-0.68,-0.32)	-0.53 (-0.68,-0.31)
Latvia	-0.26 (-0.58,0.14)	-0.59 (-0.73,-0.37)	-0.61 (-0.8,-0.12)	-0.66 (-0.81,-0.36)
Lebanon	-0.78 (-0.82,-0.72)	-0.78 (-0.82,-0.73)	-0.8 (-0.86,-0.73)	-0.8 (-0.86,-0.73)
Lesotho	0.27 (0.03,0.62)	0.27 (0.07,0.59)	0.86 (0.3,1.66)	0.89 (0.27,1.76)
Liberia	-0.93 (-0.95,-0.91)	-0.93 (-0.95,-0.91)	-0.94 (-0.96,-0.91)	-0.94 (-0.96,-0.9)
Libya	-0.82 (-0.85,-0.77)	-0.82 (-0.85,-0.78)	-0.82 (-0.87,-0.75)	-0.82 (-0.87,-0.75)
Lithuania	0.02 (-0.21,0.35)	-0.01 (-0.19,0.29)	-0.28 (-0.62,0.33)	-0.31 (-0.65,0.29)
Luxembourg	-0.19 (-0.38,0.01)	-0.2 (-0.36,-0.05)	0.55 (0.01,1.3)	0.38 (-0.06,0.98)
Macedonia	-0.48 (-0.61,-0.31)	-0.48 (-0.59,-0.32)	-0.58 (-0.74,-0.37)	-0.58 (-0.75,-0.36)
Madagascar	-0.84 (-0.9,-0.76)	-0.84 (-0.9,-0.76)	-0.79 (-0.88,-0.65)	-0.79 (-0.88,-0.63)
Malawi	-0.5 (-0.62,-0.28)	-0.5 (-0.62,-0.32)	-0.34 (-0.55,0)	-0.34 (-0.55,0.03)
Malaysia	-0.6 (-0.68,-0.51)	-0.6 (-0.67,-0.53)	-0.62 (-0.7,-0.51)	-0.62 (-0.71,-0.5)
Maldives	-0.72 (-0.77,-0.64)	-0.72 (-0.76,-0.66)	-0.65 (-0.77,-0.52)	-0.65 (-0.77,-0.5)
Mali	-0.93 (-0.95,-0.9)	-0.93 (-0.94,-0.91)	-0.92 (-0.94,-0.88)	-0.91 (-0.94,-0.87)
Malta	-0.05 (-0.28,0.25)	-0.05 (-0.27,0.24)	-0.54 (-0.64,-0.41)	-0.57 (-0.69,-0.43)
Marshall Islands	-0.74 (-0.78,-0.68)	-0.74 (-0.77,-0.7)	-0.66 (-0.76,-0.51)	-0.64 (-0.76,-0.47)
Mauritania	-0.93 (-0.95,-0.91)	-0.93 (-0.95,-0.92)	-0.91 (-0.94,-0.87)	-0.91 (-0.94,-0.86)
Mauritius	-0.61 (-0.68,-0.53)	-0.61 (-0.67,-0.54)	-0.66 (-0.72,-0.58)	-0.67 (-0.74,-0.58)
Mexico	-0.63 (-0.68,-0.57)	-0.63 (-0.68,-0.58)	-0.95 (-0.95,-0.94)	-0.94 (-0.95,-0.93)
Moldova	-0.31 (-0.55,0)	-0.34 (-0.53,-0.11)	-0.48 (-0.71,-0.01)	-0.52 (-0.72,-0.16)
Monaco	0.07 (-0.2,0.46)	0.07 (-0.18,0.39)	1.2 (0.4,2.43)	1.22 (0.42,2.47)
Mongolia	0.39 (0.01,0.9)	0.39 (0.04,0.87)	0.34 (-0.02,0.89)	0.38 (-0.05,1.04)
Montenegro	-0.48 (-0.6,-0.32)	-0.48 (-0.59,-0.35)	-0.66 (-0.78,-0.51)	-0.67 (-0.8,-0.49)
Morocco	-0.77 (-0.82,-0.7)	-0.77 (-0.81,-0.71)	-0.77 (-0.85,-0.66)	-0.78 (-0.86,-0.67)
Mozambique	-0.77 (-0.83,-0.66)	-0.77 (-0.82,-0.67)	-0.73 (-0.83,-0.55)	-0.73 (-0.83,-0.55)
Myanmar	-0.67 (-0.73,-0.58)	-0.67 (-0.73,-0.59)	-0.56 (-0.69,-0.39)	-0.55 (-0.7,-0.37)
Namibia	0.11 (-0.11,0.38)	0.11 (-0.07,0.33)	0.77 (0.18,1.6)	0.83 (0.21,1.7)
Nauru	-0.7 (-0.75,-0.64)	-0.7 (-0.74,-0.65)	-0.65 (-0.74,-0.51)	-0.65 (-0.75,-0.5)
Nepal	-0.76 (-0.79,-0.72)	-0.76 (-0.79,-0.73)	-0.68 (-0.76,-0.58)	-0.68 (-0.76,-0.58)
Netherlands	-0.18 (-0.43,0.16)	-0.18 (-0.39,0.07)	3.12 (1.99,5)	1.46 (0.86,2.3)
New Zealand	0.59 (0.14,1.17)	0.58 (0.22,1.14)	-0.96 (-0.97,-0.94)	-0.9 (-0.95,-0.82)
Nicaragua	-0.72 (-0.79,-0.6)	-0.72 (-0.79,-0.61)	-0.73 (-0.81,-0.62)	-0.73 (-0.82,-0.62)
Niger	-0.93 (-0.95,-0.91)	-0.93 (-0.95,-0.91)	-0.93 (-0.95,-0.89)	-0.93 (-0.95,-0.89)
Nigeria	-0.86 (-0.89,-0.83)	-0.86 (-0.88,-0.84)	-0.8 (-0.87,-0.74)	-0.79 (-0.86,-0.73)
Niue	-0.7 (-0.75,-0.63)	-0.7 (-0.74,-0.64)	0.71 (0.19,1.48)	0.89 (0.29,1.8)
North Korea	-0.68 (-0.73,-0.6)	-0.68 (-0.73,-0.61)	-0.67 (-0.78,-0.5)	-0.67 (-0.78,-0.49)
Northern Mariana Islands	-0.66 (-0.72,-0.59)	-0.66 (-0.71,-0.61)	-0.67 (-0.76,-0.55)	-0.68 (-0.77,-0.56)
Norway	-0.15 (-0.31,0.04)	-0.15 (-0.27,0.01)	4.78 (3.98,5.63)	2.28 (1.62,3.04)
Oman	-0.78 (-0.83,-0.73)	-0.78 (-0.82,-0.73)	-0.8 (-0.86,-0.71)	-0.81 (-0.87,-0.73)
Pakistan	-0.75 (-0.78,-0.72)	-0.75 (-0.77,-0.73)	-0.61 (-0.68,-0.53)	-0.61 (-0.69,-0.51)
Palau	-0.68 (-0.74,-0.61)	-0.68 (-0.72,-0.62)	-0.66 (-0.74,-0.55)	-0.65 (-0.74,-0.53)
Palestine	-0.81 (-0.85,-0.76)	-0.81 (-0.84,-0.77)	-0.81 (-0.86,-0.75)	-0.81 (-0.86,-0.73)
Panama	-0.53 (-0.66,-0.36)	-0.71 (-0.78,-0.6)	-0.8 (-0.9,-0.63)	-0.81 (-0.91,-0.62)
Papua New Guinea	-0.66 (-0.72,-0.58)	-0.66 (-0.71,-0.6)	-0.54 (-0.65,-0.34)	-0.54 (-0.65,-0.34)
Paraguay	-0.84 (-0.87,-0.79)	-0.84 (-0.87,-0.79)	-0.81 (-0.87,-0.74)	-0.8 (-0.86,-0.7)
Peru	-0.49 (-0.58,-0.39)	-0.49 (-0.58,-0.4)	-0.56 (-0.68,-0.38)	-0.56 (-0.7,-0.4)
Philippines	-0.15 (-0.28,0.01)	-0.15 (-0.25,-0.04)	-0.12 (-0.31,0.1)	-0.13 (-0.33,0.11)
Poland	0.04 (-0.21,0.37)	0.03 (-0.2,0.36)	-0.97 (-0.97,-0.95)	-0.91 (-0.93,-0.88)
Portugal	-0.32 (-0.49,-0.14)	-0.33 (-0.45,-0.19)	-0.63 (-0.74,-0.49)	-0.68 (-0.77,-0.56)
Puerto Rico	0.35 (0.11,0.63)	0.35 (0.16,0.6)	26.43 (18.85,36.2)	4.61 (2.84,7.64)
Qatar	-0.75 (-0.8,-0.68)	-0.75 (-0.8,-0.68)	-0.78 (-0.84,-0.69)	-0.78 (-0.85,-0.69)
Romania	-0.31 (-0.49,-0.05)	-0.31 (-0.47,-0.07)	0.05 (-0.46,1.03)	-0.02 (-0.48,0.82)
Russian Federation	-0.21 (-0.31,-0.09)	-0.2 (-0.28,-0.13)	-0.28 (-0.46,-0.01)	-0.28 (-0.48,0.05)
Rwanda	-0.75 (-0.81,-0.65)	-0.75 (-0.81,-0.65)	-0.68 (-0.79,-0.51)	-0.68 (-0.79,-0.49)
Saint Kitts and Nevis	2.19 (1.5,3.04)	2.16 (1.53,2.93)	-0.3 (-0.57,0.03)	-0.26 (-0.62,0.36)
Saint Lucia	0.22 (0,0.5)	0.22 (0.03,0.46)	-0.38 (-0.56,-0.14)	-0.46 (-0.62,-0.25)
Saint Vincent and the Grenadines	-0.3 (-0.41,-0.16)	-0.3 (-0.39,-0.19)	-0.17 (-0.38,0.13)	-0.26 (-0.43,-0.04)
Samoa	-0.67 (-0.73,-0.6)	-0.67 (-0.72,-0.61)	-0.65 (-0.73,-0.54)	-0.64 (-0.74,-0.51)
San Marino	0.07 (-0.19,0.48)	0.06 (-0.17,0.39)	-0.45 (-0.69,-0.09)	-0.45 (-0.69,-0.09)
Sao Tome and Principe	-0.95 (-0.96,-0.93)	-0.95 (-0.96,-0.93)	-0.94 (-0.96,-0.89)	-0.94 (-0.97,-0.89)
Saudi Arabia	-0.82 (-0.86,-0.78)	-0.82 (-0.86,-0.78)	-0.84 (-0.89,-0.75)	-0.84 (-0.9,-0.76)
Senegal	-0.81 (-0.85,-0.75)	-0.81 (-0.84,-0.76)	-0.76 (-0.83,-0.66)	-0.75 (-0.83,-0.65)
Serbia	-0.5 (-0.62,-0.35)	-0.5 (-0.61,-0.37)	-0.47 (-0.68,-0.21)	-0.42 (-0.67,-0.1)
Seychelles	-0.63 (-0.69,-0.54)	-0.63 (-0.68,-0.56)	-0.7 (-0.77,-0.6)	-0.7 (-0.77,-0.59)
Sierra Leone	-0.93 (-0.95,-0.91)	-0.93 (-0.95,-0.91)	-0.92 (-0.95,-0.88)	-0.92 (-0.95,-0.88)
Singapore	-0.42 (-0.6,-0.21)	-0.4 (-0.57,-0.22)	0.72 (0.23,1.35)	0.14 (-0.25,0.64)
Slovakia	-0.47 (-0.59,-0.31)	-0.47 (-0.59,-0.33)	-0.52 (-0.66,-0.37)	-0.5 (-0.66,-0.33)
Slovenia	-0.63 (-0.73,-0.5)	-0.51 (-0.65,-0.26)	-0.38 (-0.67,0.11)	-0.41 (-0.69,0.08)
Solomon Islands	-0.68 (-0.73,-0.61)	-0.68 (-0.72,-0.61)	-0.57 (-0.68,-0.36)	-0.56 (-0.68,-0.35)
Somalia	-0.76 (-0.83,-0.66)	-0.76 (-0.82,-0.66)	-0.71 (-0.82,-0.56)	-0.73 (-0.83,-0.58)
South Africa	0.04 (-0.15,0.28)	0.04 (-0.1,0.24)	0.09 (-0.13,0.36)	0.06 (-0.17,0.35)
South Korea	-0.08 (-0.29,0.17)	-0.08 (-0.26,0.14)	0 (-0.32,0.44)	0.01 (-0.33,0.5)
South Sudan	-0.75 (-0.81,-0.64)	-0.75 (-0.81,-0.64)	-0.56 (-0.72,-0.34)	-0.56 (-0.72,-0.32)
Spain	-0.21 (-0.39,0)	-0.21 (-0.35,-0.06)	2.19 (0.88,4.23)	1.46 (0.5,2.96)
Sri Lanka	-0.68 (-0.74,-0.63)	-0.68 (-0.72,-0.64)	-0.7 (-0.79,-0.6)	-0.71 (-0.79,-0.61)
Sudan	-0.74 (-0.8,-0.67)	-0.74 (-0.8,-0.68)	-0.71 (-0.81,-0.57)	-0.71 (-0.81,-0.57)
Suriname	0.56 (0.25,0.92)	0.56 (0.28,0.88)	0.48 (0.11,0.95)	0.52 (0.11,1.17)
Swaziland	0.21 (-0.01,0.5)	0.21 (-0.01,0.46)	0.65 (0.19,1.37)	0.69 (0.2,1.45)
Sweden	-0.11 (-0.24,0.03)	-0.11 (-0.2,-0.02)	2.24 (1.61,2.98)	1.37 (0.84,2.05)
Switzerland	-0.14 (-0.3,0.12)	-0.75 (-0.87,-0.48)	-0.96 (-0.98,-0.91)	-0.96 (-0.98,-0.91)
Syria	-0.76 (-0.81,-0.69)	-0.76 (-0.8,-0.7)	-0.61 (-0.73,-0.41)	-0.62 (-0.74,-0.42)
Taiwan	-0.72 (-0.78,-0.65)	-0.72 (-0.77,-0.67)	-0.71 (-0.77,-0.64)	-0.71 (-0.77,-0.62)
Tajikistan	0.24 (-0.1,0.71)	0.24 (-0.06,0.66)	0.46 (-0.01,1.1)	0.61 (0.06,1.36)
Tanzania	-0.82 (-0.89,-0.74)	-0.82 (-0.89,-0.75)	-0.77 (-0.86,-0.64)	-0.77 (-0.86,-0.62)
Thailand	-0.62 (-0.71,-0.53)	-0.62 (-0.69,-0.54)	-0.59 (-0.7,-0.45)	-0.59 (-0.71,-0.44)
The Bahamas	1.46 (1.02,2.07)	1.46 (1.04,1.95)	-0.19 (-0.5,0.27)	-0.17 (-0.51,0.39)
The Gambia	-0.94 (-0.95,-0.91)	-0.94 (-0.95,-0.92)	-0.91 (-0.94,-0.87)	-0.91 (-0.94,-0.86)
Timor-Leste	-0.63 (-0.71,-0.54)	-0.63 (-0.69,-0.57)	-0.51 (-0.64,-0.33)	-0.51 (-0.66,-0.32)
Togo	-0.93 (-0.95,-0.91)	-0.93 (-0.95,-0.91)	-0.93 (-0.95,-0.89)	-0.92 (-0.95,-0.88)
Tokelau	-0.72 (-0.78,-0.66)	-0.72 (-0.76,-0.67)	1.16 (0.37,2.29)	1.46 (0.57,2.79)
Tonga	-0.68 (-0.75,-0.59)	-0.68 (-0.74,-0.6)	-0.57 (-0.7,-0.37)	-0.55 (-0.69,-0.34)
Trinidad and Tobago	-0.3 (-0.47,-0.12)	-0.3 (-0.44,-0.15)	-0.46 (-0.66,-0.15)	-0.43 (-0.62,-0.14)
Tunisia	-0.76 (-0.81,-0.7)	-0.76 (-0.8,-0.71)	-0.79 (-0.86,-0.71)	-0.8 (-0.87,-0.71)
Turkey	-0.78 (-0.82,-0.72)	-0.78 (-0.82,-0.73)	-0.81 (-0.86,-0.74)	-0.81 (-0.87,-0.73)
Turkmenistan	0.01 (-0.29,0.37)	-0.01 (-0.28,0.34)	-0.81 (-0.95,-0.23)	-0.81 (-0.95,-0.3)
Tuvalu	-0.74 (-0.78,-0.68)	-0.74 (-0.77,-0.69)	-0.7 (-0.77,-0.61)	-0.7 (-0.78,-0.59)
Uganda	-0.76 (-0.82,-0.66)	-0.76 (-0.82,-0.67)	-0.59 (-0.73,-0.33)	-0.58 (-0.73,-0.29)
Ukraine	-0.36 (-0.51,-0.17)	-0.36 (-0.48,-0.21)	-0.28 (-0.47,-0.04)	-0.28 (-0.49,-0.03)
United Arab Emirates	-0.73 (-0.79,-0.66)	-0.73 (-0.78,-0.67)	-0.86 (-0.89,-0.81)	-0.86 (-0.9,-0.81)
United Kingdom	0.45 (0.24,0.71)	0.45 (0.35,0.57)	-0.22 (-0.29,-0.15)	-0.21 (-0.28,-0.12)
United States	0.06 (-0.05,0.17)	0.06 (-0.01,0.14)	0.76 (0.6,0.93)	0.54 (0.38,0.72)
Uruguay	-0.08 (-0.41,0.35)	-0.06 (-0.31,0.24)	-0.03 (-0.75,3.62)	-0.09 (-0.72,2.41)
Uzbekistan	0.23 (-0.08,0.63)	-0.17 (-0.43,0.15)	-0.66 (-0.88,0.04)	-0.67 (-0.89,-0.05)
Vanuatu	-0.68 (-0.74,-0.62)	-0.68 (-0.72,-0.63)	-0.62 (-0.7,-0.5)	-0.61 (-0.71,-0.49)
Venezuela	-0.73 (-0.81,-0.65)	-0.73 (-0.8,-0.65)	-0.25 (-0.53,0.16)	-0.33 (-0.55,-0.05)
Vietnam	-0.82 (-0.86,-0.78)	-0.82 (-0.85,-0.78)	-0.77 (-0.83,-0.7)	-0.77 (-0.83,-0.69)
Virgin Islands, U.S.	0.97 (0.61,1.45)	0.97 (0.64,1.36)	1 (0.38,1.93)	1.23 (0.48,2.35)
Yemen	-0.79 (-0.83,-0.73)	-0.79 (-0.82,-0.74)	-0.73 (-0.8,-0.61)	-0.72 (-0.81,-0.6)
Zambia	-0.78 (-0.84,-0.68)	-0.78 (-0.83,-0.69)	-0.52 (-0.69,-0.23)	-0.56 (-0.72,-0.27)
Zimbabwe	0.3 (0.03,0.68)	0.3 (0.07,0.64)	0.96 (0.4,1.74)	1.01 (0.43,1.9)
