# Supplementary material for: Global burden, subtype, risk factors and etiological analysis of enteric infections from 1990-2021: population based study
Source: Front Cell Infect Microbiol. 2025 Mar 20;15:1527765. doi: 10.3389/fcimb.2025.1527765 (PMC11965617; doi:10.3389/fcimb.2025.1527765)
Supplement: Supplementary file 6 [file DataSheet1.zip › Table S17.xlsx]

## Sheet: Table S17
Supplementary table 17: Number of invasive non-typhoidal salmonella for both sexes by countries and territories, 2021
Location	Prevalence	Incidence	Deaths	DALYs
Afghanistan	47 (6,136)	2000 (1551,2451)	299 (162,493)	20937 (11223,34119)
Albania	0 (0,0)	7 (4,12)	1 (0,1)	21 (9,41)
Algeria	13 (2,37)	562 (411,731)	41 (22,69)	2420 (1294,4187)
American Samoa	0 (0,0)	0 (0,1)	0 (0,0)	2 (1,3)
Andorra	0 (0,0)	0 (0,0)	0 (0,0)	0 (0,1)
Angola	154 (18,434)	6726 (5429,8189)	615 (340,1036)	46375 (24897,77749)
Antigua and Barbuda	0 (0,0)	0 (0,0)	0 (0,0)	0 (0,0)
Argentina	4 (1,13)	198 (124,289)	0 (0,0)	6 (5,8)
Armenia	0 (0,1)	8 (4,12)	0 (0,0)	10 (4,17)
Australia	2 (0,6)	89 (53,131)	3 (2,4)	61 (47,77)
Austria	1 (0,2)	24 (13,38)	1 (1,1)	14 (11,18)
Azerbaijan	1 (0,2)	31 (16,50)	2 (1,4)	100 (45,195)
Bahrain	0 (0,1)	18 (13,23)	1 (0,1)	47 (24,82)
Bangladesh	177 (21,529)	7596 (5829,9408)	1009 (550,1707)	67207 (35662,112680)
Barbados	0 (0,0)	1 (1,2)	0 (0,0)	1 (0,1)
Belarus	1 (0,2)	24 (12,40)	0 (0,0)	0 (0,0)
Belgium	1 (0,2)	36 (21,55)	2 (1,3)	32 (25,42)
Belize	0 (0,0)	3 (2,4)	0 (0,0)	0 (0,0)
Benin	127 (16,348)	5522 (4414,6876)	928 (525,1551)	74976 (41992,125973)
Bermuda	0 (0,0)	0 (0,0)	0 (0,0)	0 (0,0)
Bhutan	0 (0,1)	11 (8,14)	1 (1,3)	96 (49,173)
Bolivia	2 (0,5)	81 (53,110)	8 (4,13)	462 (241,819)
Bosnia and Herzegovina	0 (0,1)	9 (5,14)	1 (0,1)	26 (11,51)
Botswana	4 (1,13)	195 (161,233)	8 (4,14)	627 (324,1082)
Brazil	26 (15,43)	1121 (764,1557)	43 (24,71)	2210 (1201,3750)
Brunei	0 (0,0)	1 (1,2)	0 (0,0)	3 (1,5)
Bulgaria	0 (0,1)	18 (10,28)	0 (0,0)	7 (4,12)
Burkina Faso	381 (46,996)	16863 (13584,20666)	3256 (1849,5426)	261656 (147592,437709)
Burundi	11 (1,32)	474 (377,593)	66 (34,108)	4808 (2427,8068)
Cambodia	9 (1,27)	407 (311,510)	47 (25,79)	2934 (1558,4928)
Cameroon	258 (31,742)	11667 (9332,14514)	1212 (670,2030)	97062 (53525,164367)
Canada	2 (0,6)	97 (50,158)	3 (3,4)	72 (57,93)
Cape Verde	1 (0,2)	36 (29,43)	4 (2,6)	265 (150,428)
Central African Republic	53 (6,144)	2198 (1768,2630)	272 (143,461)	20450 (10991,34774)
Chad	149 (19,413)	6751 (5280,8273)	1231 (665,1985)	100021 (54056,161547)
Chile	4 (0,10)	151 (103,201)	0 (0,0)	4 (3,5)
China	133 (76,204)	5742 (3596,8349)	501 (247,903)	20876 (10683,36500)
Colombia	4 (1,12)	179 (94,276)	0 (0,1)	15 (12,19)
Comoros	0 (0,1)	9 (7,11)	1 (1,2)	82 (44,137)
Congo	22 (2,54)	971 (796,1155)	68 (38,111)	4608 (2505,7516)
Cook Islands	0 (0,0)	0 (0,0)	0 (0,0)	1 (0,1)
Costa Rica	0 (0,1)	14 (7,22)	0 (0,0)	0 (0,0)
Côte d'Ivoire	417 (48,1165)	17665 (14146,21625)	2191 (1199,3579)	174890 (94506,288624)
Croatia	0 (0,1)	11 (5,17)	1 (1,1)	21 (15,29)
Cuba	2 (0,5)	72 (51,98)	0 (0,0)	2 (1,2)
Cyprus	0 (0,0)	4 (2,6)	0 (0,0)	7 (3,14)
Czech Republic	1 (0,3)	35 (20,53)	4 (3,6)	86 (58,126)
Democratic Republic of the Congo	799 (98,2204)	33910 (27145,40472)	3600 (1958,5689)	247626 (136324,397130)
Denmark	1 (0,2)	28 (19,40)	1 (1,2)	21 (17,28)
Djibouti	0 (0,1)	18 (13,23)	2 (1,3)	127 (64,214)
Dominica	0 (0,0)	0 (0,0)	0 (0,0)	1 (0,1)
Dominican Republic	1 (0,2)	34 (17,54)	3 (1,5)	149 (62,280)
Ecuador	3 (0,8)	121 (80,165)	0 (0,0)	8 (6,10)
Egypt	29 (4,88)	1274 (922,1692)	82 (43,146)	5319 (2720,9616)
El Salvador	0 (0,1)	18 (9,29)	2 (1,3)	81 (35,157)
Equatorial Guinea	10 (1,28)	439 (360,529)	16 (7,31)	1214 (492,2287)
Eritrea	3 (0,8)	123 (95,154)	20 (10,32)	1463 (739,2380)
Estonia	0 (0,0)	3 (2,5)	0 (0,0)	3 (2,5)
Ethiopia	13 (5,25)	549 (333,848)	95 (48,177)	6501 (3203,12564)
Federated States of Micronesia	0 (0,0)	1 (1,2)	0 (0,0)	6 (3,11)
Fiji	0 (0,0)	8 (5,11)	1 (0,1)	34 (17,63)
Finland	0 (0,1)	14 (7,23)	0 (0,0)	3 (2,4)
France	5 (1,14)	197 (107,302)	13 (9,17)	214 (165,268)
Gabon	3 (0,8)	117 (95,139)	6 (3,11)	447 (214,800)
Georgia	0 (0,1)	20 (14,28)	0 (0,0)	1 (0,1)
Germany	5 (1,16)	217 (113,355)	10 (8,13)	164 (129,207)
Ghana	140 (16,369)	5975 (4873,7250)	505 (281,828)	38314 (20835,63036)
Greece	1 (0,2)	26 (13,41)	0 (0,0)	3 (2,4)
Greenland	0 (0,0)	0 (0,0)	0 (0,0)	0 (0,1)
Grenada	0 (0,0)	0 (0,0)	0 (0,0)	0 (0,0)
Guam	0 (0,0)	1 (1,2)	0 (0,0)	2 (1,4)
Guatemala	1 (0,3)	44 (22,73)	0 (0,0)	0 (0,1)
Guinea	281 (33,799)	12268 (9755,15325)	1820 (1002,3009)	144414 (80505,239814)
Guinea-Bissau	11 (1,31)	482 (386,596)	60 (33,103)	4754 (2556,8091)
Guyana	0 (0,0)	5 (3,7)	0 (0,0)	1 (1,2)
Haiti	1 (0,3)	42 (19,65)	5 (2,8)	300 (130,537)
Honduras	1 (0,2)	29 (14,48)	3 (1,7)	190 (79,403)
Hungary	1 (0,2)	34 (21,52)	2 (1,3)	36 (22,58)
Iceland	0 (0,0)	1 (0,1)	0 (0,0)	0 (0,0)
India	969 (605,1472)	42090 (32310,51960)	3708 (2073,5937)	232420 (126538,376701)
Indonesia	158 (101,238)	6796 (5172,8388)	533 (294,916)	30124 (16094,52129)
Iran	28 (18,41)	1200 (877,1540)	72 (38,121)	3953 (1992,6716)
Iraq	14 (2,44)	613 (439,796)	38 (20,68)	2433 (1257,4325)
Ireland	0 (0,1)	14 (7,23)	0 (0,0)	5 (4,6)
Israel	2 (0,7)	103 (75,132)	0 (0,0)	3 (2,4)
Italy	10 (5,18)	447 (278,687)	7 (6,8)	106 (90,121)
Jamaica	0 (0,1)	12 (7,18)	0 (0,0)	3 (2,5)
Japan	14 (8,23)	617 (378,877)	1 (1,2)	21 (17,25)
Jordan	3 (0,9)	146 (104,197)	7 (3,12)	440 (213,788)
Kazakhstan	3 (0,10)	148 (99,197)	0 (0,0)	1 (1,2)
Kenya	413 (300,539)	17716 (14522,21209)	1277 (747,2073)	93770 (54437,152269)
Kiribati	0 (0,0)	2 (1,2)	0 (0,0)	15 (7,26)
Kuwait	1 (0,3)	47 (31,63)	1 (1,3)	84 (38,157)
Kyrgyzstan	1 (0,4)	51 (34,69)	0 (0,0)	10 (6,16)
Laos	6 (1,15)	237 (183,294)	24 (12,38)	1516 (766,2486)
Latvia	0 (0,0)	5 (2,8)	0 (0,0)	1 (1,1)
Lebanon	2 (0,5)	79 (57,102)	5 (3,9)	254 (130,446)
Lesotho	7 (1,18)	294 (246,346)	14 (7,25)	1100 (571,1884)
Liberia	55 (6,144)	2278 (1810,2764)	299 (162,503)	23311 (12733,39311)
Libya	2 (0,5)	81 (58,107)	8 (4,14)	403 (198,707)
Lithuania	0 (0,0)	7 (4,11)	1 (0,1)	14 (9,20)
Luxembourg	0 (0,0)	2 (1,3)	0 (0,0)	2 (1,2)
Macedonia	0 (0,0)	6 (3,9)	0 (0,1)	16 (7,31)
Madagascar	3 (0,8)	123 (72,199)	15 (7,28)	1007 (458,1981)
Malawi	207 (26,547)	9357 (7743,11096)	1067 (602,1715)	84428 (47607,137775)
Malaysia	9 (2,27)	390 (282,507)	20 (10,33)	1033 (532,1802)
Maldives	0 (0,1)	14 (11,18)	1 (1,2)	82 (44,136)
Mali	591 (71,1628)	25898 (20513,31724)	4001 (2208,6332)	314993 (174246,505781)
Malta	0 (0,0)	1 (1,2)	0 (0,0)	0 (0,1)
Marshall Islands	0 (0,0)	1 (0,1)	0 (0,0)	4 (2,7)
Mauritania	14 (2,40)	643 (514,790)	73 (42,121)	5487 (3138,9291)
Mauritius	0 (0,1)	11 (8,15)	1 (0,1)	37 (20,64)
Mexico	31 (19,46)	1337 (998,1659)	9 (7,14)	481 (299,758)
Moldova	0 (0,1)	10 (5,17)	0 (0,0)	0 (0,0)
Monaco	0 (0,0)	0 (0,0)	0 (0,0)	0 (0,1)
Mongolia	0 (0,1)	11 (5,17)	1 (0,1)	45 (20,82)
Montenegro	0 (0,0)	2 (1,3)	0 (0,0)	4 (2,9)
Morocco	14 (2,40)	613 (460,785)	64 (36,111)	3774 (1984,6644)
Mozambique	127 (15,349)	5590 (4525,6824)	856 (474,1456)	69962 (38261,119442)
Myanmar	45 (5,125)	1863 (1445,2285)	197 (110,317)	12101 (6527,19856)
Namibia	7 (1,19)	286 (239,336)	15 (7,26)	1107 (541,1914)
Nauru	0 (0,0)	0 (0,0)	0 (0,0)	1 (0,1)
Nepal	27 (3,77)	1165 (891,1471)	139 (74,232)	9317 (4989,15750)
Netherlands	1 (0,3)	52 (28,81)	4 (3,6)	71 (56,89)
New Zealand	1 (0,2)	31 (18,46)	0 (0,0)	0 (0,0)
Nicaragua	0 (0,1)	19 (9,31)	2 (1,3)	99 (42,196)
Niger	476 (55,1308)	19970 (15517,24978)	3687 (1926,6500)	295529 (154046,533103)
Nigeria	3844 (2669,5324)	164230 (129102,201316)	21614 (11380,35936)	1754290 (908933,2943184)
Niue	0 (0,0)	0 (0,0)	0 (0,0)	0 (0,0)
North Korea	3 (0,7)	107 (67,157)	14 (7,23)	621 (295,1132)
Northern Mariana Islands	0 (0,0)	0 (0,1)	0 (0,0)	1 (0,2)
Norway	1 (0,1)	38 (29,50)	1 (1,1)	12 (10,15)
Oman	1 (0,4)	61 (43,81)	2 (1,3)	114 (55,211)
Pakistan	303 (112,610)	12813 (9985,15871)	1741 (955,2891)	124850 (68683,207413)
Palau	0 (0,0)	0 (0,0)	0 (0,0)	1 (0,1)
Palestine	2 (0,6)	95 (68,124)	7 (4,12)	465 (247,799)
Panama	0 (0,1)	17 (9,26)	0 (0,0)	0 (0,0)
Papua New Guinea	6 (1,15)	250 (191,321)	30 (16,50)	2104 (1104,3519)
Paraguay	1 (0,3)	39 (27,54)	3 (2,6)	190 (97,345)
Peru	5 (1,15)	239 (156,326)	17 (9,30)	941 (476,1726)
Philippines	79 (57,107)	3423 (2647,4205)	274 (149,453)	16991 (9143,29282)
Poland	5 (3,7)	197 (134,274)	2 (2,3)	37 (30,48)
Portugal	1 (0,2)	27 (14,42)	1 (1,1)	12 (9,15)
Puerto Rico	1 (0,2)	28 (20,37)	0 (0,0)	1 (1,2)
Qatar	1 (0,2)	30 (20,41)	1 (0,2)	59 (27,116)
Romania	1 (0,3)	48 (24,76)	0 (0,0)	1 (1,2)
Russian Federation	13 (8,20)	582 (371,860)	8 (6,10)	310 (235,430)
Rwanda	5 (1,13)	225 (168,287)	28 (16,48)	2089 (1139,3538)
Saint Kitts and Nevis	0 (0,0)	0 (0,0)	0 (0,0)	0 (0,0)
Saint Lucia	0 (0,0)	1 (0,1)	0 (0,0)	0 (0,0)
Saint Vincent and the Grenadines	0 (0,0)	0 (0,1)	0 (0,0)	0 (0,0)
Samoa	0 (0,0)	2 (1,3)	0 (0,0)	9 (4,17)
San Marino	0 (0,0)	0 (0,0)	0 (0,0)	0 (0,0)
Sao Tome and Principe	0 (0,1)	16 (13,20)	2 (1,3)	126 (67,219)
Saudi Arabia	10 (1,28)	412 (289,545)	16 (8,30)	951 (437,1806)
Senegal	63 (7,174)	2689 (2179,3295)	421 (244,665)	32216 (18424,51709)
Serbia	1 (0,1)	24 (13,38)	2 (1,4)	63 (26,122)
Seychelles	0 (0,0)	2 (1,2)	0 (0,0)	4 (2,7)
Sierra Leone	134 (17,371)	5814 (4616,7016)	862 (479,1431)	68277 (37769,115911)
Singapore	0 (0,1)	14 (7,24)	1 (1,1)	20 (16,26)
Slovakia	0 (0,1)	14 (8,23)	1 (0,2)	36 (15,71)
Slovenia	0 (0,0)	5 (2,8)	0 (0,0)	1 (0,1)
Solomon Islands	0 (0,1)	10 (7,13)	1 (1,2)	83 (43,141)
Somalia	15 (2,40)	642 (495,815)	95 (45,165)	6899 (3156,12217)
South Africa	127 (58,270)	5498 (3792,9013)	236 (109,463)	18554 (8167,38427)
South Korea	3 (0,9)	131 (68,225)	8 (3,15)	268 (109,528)
South Sudan	8 (1,22)	351 (282,430)	47 (25,79)	3588 (1895,5964)
Spain	3 (0,9)	127 (67,201)	4 (3,5)	62 (50,77)
Sri Lanka	10 (1,26)	406 (302,507)	28 (15,52)	1313 (678,2499)
Sudan	37 (4,99)	1581 (1230,1986)	152 (79,285)	10639 (5414,19909)
Suriname	0 (0,0)	2 (1,3)	0 (0,0)	7 (3,13)
Swaziland	3 (0,9)	139 (115,164)	7 (4,12)	557 (286,907)
Sweden	1 (0,3)	49 (34,70)	0 (0,1)	8 (6,10)
Switzerland	1 (0,2)	23 (12,37)	1 (1,1)	11 (9,15)
Syria	4 (1,12)	176 (126,234)	14 (7,24)	792 (397,1408)
Taiwan	30 (3,90)	1239 (929,1562)	76 (40,131)	2664 (1391,4539)
Tajikistan	1 (0,2)	33 (17,52)	3 (2,6)	208 (88,397)
Tanzania	54 (7,152)	2364 (1885,2862)	313 (173,493)	24647 (13762,38901)
Thailand	37 (4,102)	1546 (1205,1855)	140 (72,242)	5355 (2884,8978)
The Bahamas	0 (0,0)	2 (1,3)	0 (0,0)	9 (6,12)
The Gambia	16 (2,43)	689 (544,847)	107 (59,167)	8537 (4660,13323)
Timor-Leste	1 (0,3)	41 (31,51)	4 (2,6)	242 (127,398)
Togo	151 (19,412)	6500 (5198,8002)	734 (395,1176)	56366 (30512,91641)
Tokelau	0 (0,0)	0 (0,0)	0 (0,0)	0 (0,1)
Tonga	0 (0,0)	1 (1,2)	0 (0,0)	5 (3,10)
Trinidad and Tobago	0 (0,0)	7 (4,10)	0 (0,0)	0 (0,0)
Tunisia	4 (0,9)	160 (118,203)	12 (6,23)	655 (326,1239)
Turkey	26 (4,72)	1122 (825,1448)	68 (36,119)	3485 (1734,6318)
Turkmenistan	0 (0,1)	16 (9,26)	0 (0,0)	0 (0,0)
Tuvalu	0 (0,0)	0 (0,0)	0 (0,0)	1 (0,1)
Uganda	24 (3,70)	982 (774,1242)	107 (56,178)	8521 (4370,14340)
Ukraine	4 (1,12)	181 (112,271)	15 (7,30)	550 (263,1072)
United Arab Emirates	2 (0,6)	91 (59,128)	2 (1,4)	125 (57,239)
United Kingdom	25 (19,32)	1064 (830,1317)	2 (2,2)	38 (35,43)
United States	68 (38,109)	2860 (2022,3798)	41 (35,48)	1013 (890,1162)
Uruguay	0 (0,1)	13 (9,19)	0 (0,0)	0 (0,0)
Uzbekistan	2 (0,7)	95 (46,157)	0 (0,0)	9 (6,16)
Vanuatu	0 (0,0)	6 (5,8)	1 (0,1)	37 (19,62)
Venezuela	2 (0,5)	72 (36,115)	0 (0,0)	1 (1,2)
Vietnam	45 (5,121)	1919 (1450,2375)	180 (98,289)	9302 (4986,15003)
Virgin Islands, U.S.	0 (0,0)	0 (0,0)	0 (0,0)	1 (0,1)
Yemen	26 (4,68)	1153 (875,1431)	108 (58,179)	7464 (4000,12235)
Zambia	10 (1,26)	434 (338,557)	38 (20,63)	3020 (1571,4994)
Zimbabwe	62 (8,173)	2705 (2237,3179)	201 (106,322)	15325 (8158,25093)
