# Supplementary material for: Global burden, subtype, risk factors and etiological analysis of enteric infections from 1990-2021: population based study
Source: Front Cell Infect Microbiol. 2025 Mar 20;15:1527765. doi: 10.3389/fcimb.2025.1527765 (PMC11965617; doi:10.3389/fcimb.2025.1527765)
Supplement: Supplementary file 6 [file DataSheet1.zip › Table S18.xlsx]

## Sheet: Table S18
Supplementary table 18: Age-standardised rates of invasive non-typhoidal salmonella for both sexes by countries and territories, 2021
Location	Prevalence	Incidence	Deaths	DALYs
Afghanistan	0.13 (0.02,0.37)	5.31 (4.21,6.35)	1.01 (0.56,1.7)	56.22 (30.62,93.26)
Albania	0.01 (0,0.02)	0.29 (0.15,0.47)	0.02 (0.01,0.03)	0.83 (0.37,1.57)
Algeria	0.03 (0,0.08)	1.26 (0.92,1.63)	0.1 (0.05,0.16)	5.45 (2.89,9.45)
American Samoa	0.02 (0,0.06)	0.9 (0.63,1.2)	0.06 (0.03,0.12)	3.58 (1.76,6.64)
Andorra	0.01 (0,0.02)	0.29 (0.15,0.47)	0.01 (0,0.02)	0.53 (0.19,1.12)
Angola	0.39 (0.05,1.11)	17.11 (14.24,20.11)	1.74 (0.94,2.85)	105.51 (58.22,176.5)
Antigua and Barbuda	0.01 (0,0.02)	0.27 (0.14,0.43)	0 (0,0)	0.01 (0.01,0.01)
Argentina	0.01 (0,0.03)	0.45 (0.28,0.67)	0 (0,0)	0.02 (0.01,0.02)
Armenia	0.01 (0,0.02)	0.27 (0.14,0.42)	0.01 (0,0.01)	0.46 (0.21,0.85)
Australia	0.01 (0,0.03)	0.37 (0.21,0.54)	0.01 (0.01,0.01)	0.18 (0.14,0.23)
Austria	0.01 (0,0.02)	0.3 (0.16,0.46)	0 (0,0.01)	0.09 (0.07,0.11)
Azerbaijan	0.01 (0,0.02)	0.31 (0.16,0.48)	0.02 (0.01,0.04)	1.03 (0.45,2.03)
Bahrain	0.03 (0,0.09)	1.27 (0.94,1.67)	0.07 (0.03,0.12)	3.48 (1.75,6.12)
Bangladesh	0.11 (0.01,0.32)	4.58 (3.54,5.66)	0.62 (0.34,1.05)	40.77 (22,67.72)
Barbados	0.01 (0,0.03)	0.47 (0.29,0.68)	0 (0,0.01)	0.14 (0.1,0.19)
Belarus	0.01 (0,0.02)	0.28 (0.13,0.45)	0 (0,0)	0 (0,0)
Belgium	0.01 (0,0.02)	0.34 (0.18,0.54)	0.01 (0.01,0.01)	0.16 (0.13,0.21)
Belize	0.02 (0,0.05)	0.74 (0.51,0.99)	0 (0,0)	0.03 (0.03,0.04)
Benin	0.7 (0.09,1.92)	30.53 (25.16,36.64)	5.22 (2.99,8.52)	367.08 (207.87,609.31)
Bermuda	0.01 (0,0.02)	0.27 (0.14,0.43)	0 (0,0)	0.01 (0.01,0.02)
Bhutan	0.03 (0,0.1)	1.46 (1.05,1.89)	0.21 (0.11,0.36)	13.53 (6.89,23.88)
Bolivia	0.02 (0,0.04)	0.67 (0.45,0.92)	0.07 (0.04,0.12)	3.88 (2.05,6.77)
Bosnia and Herzegovina	0.01 (0,0.02)	0.29 (0.15,0.47)	0.02 (0.01,0.03)	0.81 (0.33,1.64)
Botswana	0.18 (0.02,0.51)	7.98 (6.67,9.42)	0.34 (0.18,0.58)	26.14 (13.56,44.99)
Brazil	0.01 (0.01,0.02)	0.55 (0.38,0.77)	0.02 (0.01,0.03)	1.13 (0.6,1.96)
Brunei	0.01 (0,0.02)	0.27 (0.13,0.45)	0.01 (0,0.02)	0.58 (0.23,1.16)
Bulgaria	0.01 (0,0.02)	0.29 (0.15,0.46)	0 (0,0)	0.11 (0.06,0.19)
Burkina Faso	1.22 (0.15,3.1)	54.06 (44.38,64.41)	10.73 (6.15,17.36)	743.01 (422.23,1223.68)
Burundi	0.07 (0.01,0.21)	3.07 (2.54,3.72)	0.48 (0.26,0.77)	28.96 (15.02,47.13)
Cambodia	0.05 (0.01,0.16)	2.36 (1.81,2.93)	0.3 (0.17,0.5)	17.04 (9.11,28.24)
Cameroon	0.65 (0.08,1.85)	29.41 (24.16,35.55)	3.14 (1.71,5.15)	221.01 (122.47,368.61)
Canada	0.01 (0,0.02)	0.28 (0.14,0.45)	0 (0,0.01)	0.15 (0.12,0.2)
Cape Verde	0.17 (0.02,0.45)	7.1 (5.78,8.48)	0.79 (0.45,1.25)	55.75 (31.19,90.89)
Central African Republic	0.84 (0.1,2.28)	34.97 (28.77,40.9)	4.56 (2.31,7.62)	290.9 (152.02,493.38)
Chad	0.57 (0.07,1.59)	25.64 (21.01,30.47)	4.89 (2.65,7.97)	335.17 (180.74,534.76)
Chile	0.02 (0,0.06)	0.88 (0.61,1.16)	0 (0,0)	0.03 (0.02,0.04)
China	0.01 (0.01,0.02)	0.43 (0.27,0.64)	0.03 (0.02,0.06)	1.6 (0.79,3)
Colombia	0.01 (0,0.03)	0.39 (0.2,0.59)	0 (0,0)	0.03 (0.02,0.04)
Comoros	0.03 (0,0.07)	1.14 (0.85,1.44)	0.17 (0.09,0.29)	10.56 (5.7,17.32)
Congo	0.38 (0.04,0.94)	17.1 (14.14,20.19)	1.36 (0.75,2.25)	79.76 (43.85,130.83)
Cook Islands	0.02 (0,0.06)	0.84 (0.59,1.12)	0.08 (0.04,0.15)	5.64 (2.83,10.19)
Costa Rica	0.01 (0,0.02)	0.3 (0.16,0.47)	0 (0,0)	0.01 (0,0.01)
Côte d'Ivoire	1.19 (0.14,3.29)	50.29 (41.17,60.26)	6.39 (3.64,10.32)	451.28 (247.29,735.1)
Croatia	0.01 (0,0.02)	0.27 (0.13,0.42)	0.01 (0.01,0.02)	0.41 (0.3,0.58)
Cuba	0.02 (0,0.05)	0.7 (0.5,0.97)	0 (0,0)	0.01 (0.01,0.02)
Cyprus	0.01 (0,0.02)	0.29 (0.15,0.47)	0.01 (0,0.02)	0.53 (0.22,1.07)
Czech Republic	0.01 (0,0.02)	0.34 (0.2,0.52)	0.02 (0.01,0.03)	0.61 (0.41,0.88)
Democratic Republic of the Congo	0.78 (0.1,2.16)	33.23 (27.3,38.92)	4.3 (2.33,6.73)	239.28 (129.44,379.54)
Denmark	0.01 (0,0.03)	0.56 (0.37,0.76)	0.01 (0.01,0.01)	0.2 (0.16,0.26)
Djibouti	0.03 (0,0.09)	1.32 (1.01,1.66)	0.16 (0.08,0.27)	9.44 (4.81,15.85)
Dominica	0.01 (0,0.02)	0.32 (0.16,0.49)	0.02 (0.01,0.04)	1.2 (0.52,2.35)
Dominican Republic	0.01 (0,0.02)	0.31 (0.16,0.49)	0.03 (0.01,0.05)	1.39 (0.59,2.61)
Ecuador	0.02 (0,0.04)	0.67 (0.45,0.92)	0 (0,0)	0.05 (0.04,0.06)
Egypt	0.03 (0,0.08)	1.12 (0.81,1.47)	0.08 (0.04,0.15)	4.66 (2.42,8.3)
El Salvador	0.01 (0,0.02)	0.28 (0.14,0.45)	0.03 (0.01,0.05)	1.27 (0.54,2.43)
Equatorial Guinea	0.62 (0.08,1.79)	27.44 (22.85,32.45)	1.08 (0.47,2.06)	69.42 (28.52,131.12)
Eritrea	0.04 (0,0.11)	1.67 (1.29,2.06)	0.29 (0.15,0.48)	18.54 (9.5,29.75)
Estonia	0.01 (0,0.02)	0.29 (0.15,0.44)	0.01 (0,0.01)	0.24 (0.16,0.34)
Ethiopia	0.01 (0,0.02)	0.46 (0.3,0.68)	0.09 (0.05,0.16)	5.08 (2.55,9.38)
Federated States of Micronesia	0.03 (0,0.08)	1.11 (0.82,1.47)	0.11 (0.05,0.18)	5.85 (2.98,10.12)
Fiji	0.02 (0,0.05)	0.85 (0.59,1.14)	0.06 (0.03,0.12)	3.69 (1.85,6.83)
Finland	0.01 (0,0.02)	0.28 (0.13,0.46)	0 (0,0)	0.02 (0.02,0.03)
France	0.01 (0,0.02)	0.32 (0.16,0.5)	0.01 (0.01,0.01)	0.19 (0.15,0.24)
Gabon	0.14 (0.02,0.39)	6.14 (5,7.28)	0.35 (0.18,0.6)	22.38 (10.75,39.74)
Georgia	0.01 (0,0.04)	0.62 (0.41,0.84)	0 (0,0)	0.03 (0.02,0.05)
Germany	0.01 (0,0.02)	0.27 (0.14,0.44)	0 (0,0.01)	0.1 (0.08,0.12)
Ghana	0.35 (0.04,0.92)	14.99 (12.44,17.91)	1.37 (0.76,2.17)	91.43 (50.81,149.92)
Greece	0.01 (0,0.02)	0.28 (0.14,0.44)	0 (0,0)	0.01 (0.01,0.02)
Greenland	0.01 (0,0.02)	0.28 (0.15,0.46)	0.02 (0.01,0.03)	0.91 (0.38,1.91)
Grenada	0.01 (0,0.02)	0.28 (0.14,0.46)	0 (0,0)	0.01 (0,0.01)
Guam	0.02 (0,0.05)	0.81 (0.56,1.08)	0.02 (0.01,0.04)	1.36 (0.71,2.49)
Guatemala	0.01 (0,0.02)	0.28 (0.14,0.44)	0 (0,0)	0 (0,0)
Guinea	1.59 (0.19,4.5)	69.42 (56.61,83.75)	10.8 (6.04,17.51)	739.04 (409.61,1219.71)
Guinea-Bissau	0.41 (0.05,1.15)	18.19 (15.05,21.84)	2.46 (1.35,4.01)	165.73 (90.56,282.04)
Guyana	0.02 (0,0.04)	0.67 (0.45,0.95)	0 (0,0.01)	0.17 (0.12,0.26)
Haiti	0.01 (0,0.03)	0.31 (0.16,0.49)	0.04 (0.02,0.07)	2.18 (0.95,3.93)
Honduras	0.01 (0,0.02)	0.28 (0.14,0.45)	0.04 (0.02,0.08)	1.9 (0.8,3.85)
Hungary	0.01 (0,0.03)	0.41 (0.24,0.6)	0.01 (0.01,0.01)	0.31 (0.2,0.51)
Iceland	0.01 (0,0.02)	0.28 (0.14,0.45)	0 (0,0)	0.07 (0.06,0.09)
India	0.07 (0.04,0.11)	3.02 (2.32,3.69)	0.27 (0.15,0.43)	16.97 (9.52,27.18)
Indonesia	0.06 (0.04,0.09)	2.61 (2.02,3.2)	0.22 (0.12,0.37)	11.86 (6.32,20.27)
Iran	0.04 (0.02,0.05)	1.5 (1.13,1.92)	0.09 (0.05,0.15)	5.03 (2.54,8.6)
Iraq	0.03 (0,0.1)	1.4 (1.02,1.8)	0.1 (0.05,0.17)	5.65 (2.98,9.87)
Ireland	0.01 (0,0.02)	0.3 (0.15,0.49)	0 (0,0)	0.07 (0.05,0.08)
Israel	0.03 (0,0.08)	1.07 (0.77,1.38)	0 (0,0)	0.02 (0.02,0.03)
Italy	0.02 (0.01,0.05)	1.07 (0.61,1.76)	0 (0,0)	0.1 (0.09,0.12)
Jamaica	0.01 (0,0.03)	0.46 (0.28,0.66)	0 (0,0)	0.12 (0.09,0.17)
Japan	0.02 (0.01,0.02)	0.66 (0.37,0.99)	0 (0,0)	0.01 (0.01,0.01)
Jordan	0.03 (0,0.07)	1.15 (0.85,1.51)	0.06 (0.03,0.1)	3.54 (1.74,6.18)
Kazakhstan	0.02 (0,0.05)	0.78 (0.52,1.04)	0 (0,0)	0.01 (0,0.01)
Kenya	0.79 (0.59,1.04)	34.05 (28.01,40.11)	2.58 (1.5,4.16)	167.54 (98.94,268.9)
Kiribati	0.03 (0,0.1)	1.48 (1.09,1.89)	0.19 (0.11,0.33)	11.04 (5.81,19.19)
Kuwait	0.03 (0,0.07)	1.14 (0.81,1.5)	0.04 (0.02,0.07)	2.21 (1.02,4.12)
Kyrgyzstan	0.02 (0,0.05)	0.71 (0.48,0.97)	0 (0,0)	0.13 (0.08,0.2)
Laos	0.07 (0.01,0.2)	3.11 (2.42,3.82)	0.36 (0.18,0.57)	19.87 (10.16,32.24)
Latvia	0.01 (0,0.02)	0.28 (0.14,0.44)	0 (0,0)	0.04 (0.03,0.05)
Lebanon	0.04 (0,0.1)	1.52 (1.12,1.95)	0.09 (0.05,0.15)	4.83 (2.47,8.38)
Lesotho	0.37 (0.05,1)	15.97 (13.43,18.78)	0.75 (0.38,1.29)	53.88 (28.17,92.16)
Liberia	0.84 (0.1,2.22)	35.08 (28.5,41.92)	4.98 (2.7,8.23)	337.45 (183.1,564.85)
Libya	0.03 (0,0.08)	1.27 (0.93,1.65)	0.13 (0.06,0.22)	6.26 (3.13,10.85)
Lithuania	0.01 (0,0.02)	0.27 (0.14,0.42)	0.01 (0.01,0.02)	0.5 (0.33,0.72)
Luxembourg	0.01 (0,0.02)	0.3 (0.15,0.48)	0.01 (0.01,0.01)	0.18 (0.14,0.23)
Macedonia	0.01 (0,0.02)	0.29 (0.15,0.47)	0.02 (0.01,0.03)	0.79 (0.31,1.59)
Madagascar	0.01 (0,0.02)	0.39 (0.24,0.6)	0.05 (0.03,0.1)	3.04 (1.43,5.65)
Malawi	1 (0.13,2.62)	45.16 (38.26,52.75)	4.77 (2.68,7.76)	339.34 (191.54,544.74)
Malaysia	0.03 (0.01,0.09)	1.31 (0.97,1.69)	0.07 (0.04,0.12)	3.53 (1.85,6.1)
Maldives	0.07 (0.01,0.21)	3.25 (2.54,3.93)	0.31 (0.17,0.51)	18.66 (10.07,31.4)
Mali	1.74 (0.21,4.68)	76.24 (62.19,91.08)	13.26 (7.54,20.67)	859.23 (483.47,1357.04)
Malta	0.01 (0,0.02)	0.28 (0.14,0.45)	0 (0,0)	0.07 (0.05,0.09)
Marshall Islands	0.03 (0,0.08)	1.17 (0.86,1.55)	0.13 (0.07,0.22)	7.33 (3.65,12.51)
Mauritania	0.27 (0.04,0.77)	11.93 (9.69,14.34)	1.49 (0.87,2.42)	96.2 (55.72,160.84)
Mauritius	0.02 (0,0.07)	1.08 (0.78,1.42)	0.07 (0.04,0.12)	3.62 (1.91,6.6)
Mexico	0.02 (0.02,0.04)	1.07 (0.81,1.32)	0.01 (0.01,0.01)	0.42 (0.26,0.68)
Moldova	0.01 (0,0.02)	0.29 (0.16,0.46)	0 (0,0)	0 (0,0)
Monaco	0.01 (0,0.02)	0.29 (0.15,0.47)	0.03 (0.01,0.06)	2.02 (0.63,4.49)
Mongolia	0.01 (0,0.02)	0.31 (0.17,0.48)	0.03 (0.01,0.05)	1.34 (0.6,2.4)
Montenegro	0.01 (0,0.02)	0.29 (0.15,0.47)	0.02 (0.01,0.03)	0.73 (0.28,1.47)
Morocco	0.04 (0,0.11)	1.69 (1.27,2.16)	0.18 (0.1,0.31)	10.54 (5.6,18.63)
Mozambique	0.35 (0.04,0.98)	15.57 (13.02,18.48)	2.08 (1.17,3.48)	151.1 (85.05,256.32)
Myanmar	0.08 (0.01,0.23)	3.36 (2.62,4.13)	0.37 (0.21,0.6)	22.08 (11.98,35.83)
Namibia	0.28 (0.03,0.76)	11.66 (9.82,13.66)	0.59 (0.29,1.02)	41.11 (19.95,70.52)
Nauru	0.02 (0,0.06)	0.98 (0.71,1.31)	0.1 (0.05,0.16)	5.65 (2.86,9.52)
Nepal	0.08 (0.01,0.24)	3.56 (2.74,4.45)	0.44 (0.24,0.74)	28.41 (15.41,47.98)
Netherlands	0.01 (0,0.02)	0.33 (0.16,0.52)	0.01 (0.01,0.01)	0.24 (0.19,0.3)
New Zealand	0.02 (0,0.04)	0.69 (0.39,1.03)	0 (0,0)	0 (0,0.01)
Nicaragua	0.01 (0,0.02)	0.28 (0.14,0.45)	0.03 (0.01,0.05)	1.51 (0.66,2.96)
Niger	1.29 (0.15,3.53)	54.06 (43.84,64.64)	11.07 (5.84,18.38)	727.36 (392.06,1248.16)
Nigeria	1.27 (0.9,1.76)	54.19 (43.76,64.77)	7.17 (3.97,11.58)	521.15 (275.73,865.18)
Niue	0.02 (0,0.07)	0.92 (0.63,1.22)	0.23 (0.12,0.41)	17.69 (8.72,31.8)
North Korea	0.01 (0,0.03)	0.44 (0.28,0.66)	0.05 (0.03,0.09)	2.67 (1.26,4.95)
Northern Mariana Islands	0.02 (0,0.06)	0.87 (0.62,1.17)	0.04 (0.02,0.07)	1.91 (0.95,3.38)
Norway	0.02 (0.01,0.03)	0.82 (0.59,1.08)	0.01 (0.01,0.01)	0.11 (0.09,0.13)
Oman	0.03 (0,0.09)	1.33 (0.97,1.71)	0.05 (0.02,0.09)	2.59 (1.28,4.59)
Pakistan	0.11 (0.04,0.23)	4.78 (3.79,5.79)	0.7 (0.39,1.15)	45.38 (25.08,75.15)
Palau	0.02 (0,0.06)	0.86 (0.62,1.18)	0.06 (0.03,0.11)	3.51 (1.67,6.22)
Palestine	0.04 (0,0.1)	1.67 (1.23,2.16)	0.14 (0.07,0.23)	8.08 (4.37,13.7)
Panama	0.01 (0,0.03)	0.39 (0.22,0.61)	0 (0,0)	0.01 (0.01,0.01)
Papua New Guinea	0.05 (0.01,0.13)	2.12 (1.64,2.68)	0.3 (0.16,0.49)	17.59 (9.31,29.02)
Paraguay	0.01 (0,0.04)	0.57 (0.4,0.76)	0.05 (0.02,0.09)	2.79 (1.43,5)
Peru	0.02 (0,0.04)	0.67 (0.45,0.92)	0.05 (0.02,0.09)	2.7 (1.36,4.99)
Philippines	0.07 (0.05,0.09)	2.97 (2.32,3.62)	0.26 (0.14,0.43)	14.87 (8.12,25.36)
Poland	0.01 (0.01,0.02)	0.62 (0.41,0.88)	0 (0,0)	0.06 (0.05,0.07)
Portugal	0.01 (0,0.02)	0.28 (0.14,0.44)	0 (0,0)	0.06 (0.05,0.07)
Puerto Rico	0.02 (0,0.06)	0.94 (0.65,1.22)	0 (0,0)	0.03 (0.02,0.04)
Qatar	0.03 (0,0.07)	1.14 (0.83,1.53)	0.05 (0.02,0.08)	2.42 (1.14,4.49)
Romania	0.01 (0,0.02)	0.28 (0.14,0.43)	0 (0,0)	0.01 (0,0.01)
Russian Federation	0.01 (0.01,0.02)	0.48 (0.29,0.69)	0 (0,0.01)	0.28 (0.21,0.39)
Rwanda	0.04 (0,0.09)	1.56 (1.19,1.96)	0.2 (0.11,0.33)	13.23 (7.31,22.34)
Saint Kitts and Nevis	0.01 (0,0.02)	0.27 (0.13,0.43)	0 (0,0)	0 (0,0.01)
Saint Lucia	0.01 (0,0.02)	0.31 (0.17,0.49)	0 (0,0)	0.03 (0.03,0.05)
Saint Vincent and the Grenadines	0.01 (0,0.03)	0.46 (0.27,0.69)	0 (0,0)	0.04 (0.03,0.05)
Samoa	0.02 (0,0.05)	0.82 (0.57,1.13)	0.07 (0.03,0.12)	3.67 (1.82,6.74)
San Marino	0.01 (0,0.02)	0.29 (0.15,0.47)	0.01 (0,0.02)	0.45 (0.16,0.92)
Sao Tome and Principe	0.16 (0.02,0.47)	7.03 (5.69,8.29)	0.84 (0.49,1.4)	53.58 (29.43,92.5)
Saudi Arabia	0.03 (0,0.08)	1.18 (0.87,1.53)	0.06 (0.03,0.1)	2.88 (1.37,5.47)
Senegal	0.33 (0.04,0.92)	14.18 (11.66,16.99)	2.38 (1.37,3.78)	159.54 (92.17,252.62)
Serbia	0.01 (0,0.02)	0.29 (0.15,0.47)	0.02 (0.01,0.03)	0.75 (0.32,1.43)
Seychelles	0.04 (0,0.12)	1.77 (1.33,2.25)	0.08 (0.04,0.14)	4.01 (2.18,6.78)
Sierra Leone	1.23 (0.15,3.37)	53.32 (43.91,63.06)	8.18 (4.48,13.23)	568.91 (316.35,943.75)
Singapore	0.01 (0,0.02)	0.26 (0.14,0.4)	0.01 (0.01,0.02)	0.31 (0.24,0.4)
Slovakia	0.01 (0,0.02)	0.29 (0.15,0.47)	0.01 (0.01,0.03)	0.68 (0.27,1.38)
Slovenia	0.01 (0,0.02)	0.27 (0.13,0.43)	0 (0,0)	0.02 (0.01,0.03)
Solomon Islands	0.03 (0,0.09)	1.26 (0.94,1.64)	0.18 (0.1,0.3)	10.55 (5.52,17.97)
Somalia	0.06 (0.01,0.14)	2.38 (1.88,2.92)	0.45 (0.23,0.75)	25.35 (12.07,42.93)
South Africa	0.23 (0.11,0.52)	10.19 (6.82,17.24)	0.46 (0.21,0.92)	36.44 (15.87,76.09)
South Korea	0.01 (0,0.02)	0.27 (0.13,0.45)	0.01 (0,0.02)	0.55 (0.2,1.16)
South Sudan	0.07 (0.01,0.2)	3.13 (2.57,3.76)	0.45 (0.23,0.74)	28.04 (14.6,46.25)
Spain	0.01 (0,0.02)	0.31 (0.16,0.49)	0 (0,0)	0.08 (0.06,0.09)
Sri Lanka	0.05 (0.01,0.13)	1.99 (1.49,2.49)	0.12 (0.06,0.23)	6.32 (3.19,12.25)
Sudan	0.08 (0.01,0.2)	3.22 (2.55,3.94)	0.35 (0.19,0.64)	21 (11.03,38.71)
Suriname	0.01 (0,0.02)	0.31 (0.16,0.49)	0.02 (0.01,0.04)	1.22 (0.53,2.33)
Swaziland	0.28 (0.03,0.76)	11.8 (9.88,13.91)	0.54 (0.28,0.91)	40.87 (21.04,67.33)
Sweden	0.01 (0,0.03)	0.49 (0.32,0.71)	0 (0,0)	0.05 (0.04,0.06)
Switzerland	0.01 (0,0.02)	0.28 (0.14,0.44)	0 (0,0)	0.07 (0.06,0.09)
Syria	0.03 (0,0.09)	1.28 (0.92,1.67)	0.1 (0.05,0.17)	5.82 (2.92,10.12)
Taiwan	0.15 (0.02,0.44)	6.12 (4.51,7.85)	0.27 (0.14,0.46)	13.3 (6.6,23.5)
Tajikistan	0.01 (0,0.02)	0.31 (0.16,0.48)	0.03 (0.02,0.06)	1.88 (0.86,3.55)
Tanzania	0.08 (0.01,0.23)	3.59 (2.96,4.28)	0.45 (0.24,0.7)	31.37 (17.39,49.39)
Thailand	0.07 (0.01,0.19)	2.88 (2.22,3.53)	0.19 (0.1,0.32)	10.04 (5.35,17.35)
The Bahamas	0.01 (0,0.04)	0.55 (0.36,0.78)	0.06 (0.05,0.08)	2.26 (1.65,3.07)
The Gambia	0.55 (0.08,1.47)	23.49 (18.98,28.11)	3.75 (2.06,5.67)	264.09 (146.08,408.75)
Timor-Leste	0.06 (0.01,0.17)	2.58 (1.97,3.2)	0.27 (0.14,0.43)	14.91 (7.88,24.26)
Togo	1.52 (0.19,4.11)	65.38 (53.13,78.61)	8 (4.34,12.81)	535.97 (288.07,862.32)
Tokelau	0.02 (0,0.07)	1 (0.72,1.34)	0.38 (0.19,0.69)	29.66 (14.31,54.01)
Tonga	0.02 (0,0.07)	1.01 (0.73,1.34)	0.08 (0.04,0.15)	4.41 (2.3,8.23)
Trinidad and Tobago	0.01 (0,0.04)	0.53 (0.34,0.79)	0 (0,0)	0 (0,0.01)
Tunisia	0.03 (0,0.09)	1.46 (1.07,1.85)	0.11 (0.05,0.2)	6.05 (3.04,11.4)
Turkey	0.03 (0,0.09)	1.45 (1.07,1.87)	0.08 (0.04,0.15)	4.55 (2.24,8.32)
Turkmenistan	0.01 (0,0.02)	0.31 (0.16,0.48)	0 (0,0)	0 (0,0.01)
Tuvalu	0.02 (0,0.07)	1.06 (0.77,1.38)	0.11 (0.06,0.19)	6.14 (3.22,10.52)
Uganda	0.05 (0,0.14)	1.93 (1.54,2.39)	0.2 (0.1,0.33)	13.59 (7.19,22.46)
Ukraine	0.01 (0,0.03)	0.47 (0.28,0.7)	0.03 (0.01,0.06)	1.48 (0.68,2.79)
United Arab Emirates	0.03 (0,0.08)	1.16 (0.85,1.53)	0.04 (0.02,0.08)	2.03 (0.9,3.89)
United Kingdom	0.05 (0.04,0.07)	2.25 (1.75,2.84)	0 (0,0)	0.04 (0.04,0.05)
United States	0.02 (0.01,0.04)	1.01 (0.7,1.36)	0.01 (0.01,0.01)	0.26 (0.23,0.3)
Uruguay	0.01 (0,0.03)	0.43 (0.28,0.6)	0 (0,0)	0.01 (0.01,0.01)
Uzbekistan	0.01 (0,0.02)	0.28 (0.13,0.45)	0 (0,0)	0.03 (0.01,0.04)
Vanuatu	0.04 (0.01,0.11)	1.77 (1.32,2.22)	0.2 (0.11,0.32)	10.63 (5.62,17.6)
Venezuela	0.01 (0,0.02)	0.28 (0.14,0.44)	0 (0,0)	0 (0,0.01)
Vietnam	0.05 (0.01,0.13)	2.06 (1.55,2.58)	0.19 (0.1,0.31)	10.13 (5.36,16.65)
Virgin Islands, U.S.	0.01 (0,0.02)	0.32 (0.16,0.49)	0.01 (0.01,0.03)	0.81 (0.27,1.74)
Yemen	0.07 (0.01,0.18)	2.97 (2.31,3.59)	0.34 (0.18,0.56)	19.04 (10.25,31.42)
Zambia	0.04 (0.01,0.12)	1.97 (1.55,2.46)	0.16 (0.08,0.26)	11.32 (5.89,19.01)
Zimbabwe	0.38 (0.05,1.08)	16.71 (14.02,19.6)	1.14 (0.59,1.93)	78.09 (41.35,125.48)
