# Supplementary material for: Global burden, subtype, risk factors and etiological analysis of enteric infections from 1990-2021: population based study
Source: Front Cell Infect Microbiol. 2025 Mar 20;15:1527765. doi: 10.3389/fcimb.2025.1527765 (PMC11965617; doi:10.3389/fcimb.2025.1527765)
Supplement: Supplementary file 6 [file DataSheet1.zip › Table S19.xlsx]

## Sheet: Table S19
Supplementary table 19: Rate change in age-standardized rates of invasive non-typhoidal salmonella for both sexes by countries and territories to 1990-2021
Location	Prevalence	Incidence	Deaths	DALYs
Afghanistan	0.12 (0.03,0.2)	0.11 (0.02,0.2)	-0.09 (-0.26,0.13)	-0.1 (-0.28,0.11)
Albania	0.01 (-0.13,0.17)	0.01 (-0.13,0.17)	-0.4 (-0.54,-0.24)	-0.43 (-0.56,-0.25)
Algeria	0.06 (-0.06,0.21)	0.06 (-0.05,0.21)	-0.35 (-0.48,-0.2)	-0.38 (-0.52,-0.25)
American Samoa	0.02 (-0.12,0.18)	0.02 (-0.12,0.17)	-0.19 (-0.38,0.01)	-0.14 (-0.35,0.11)
Andorra	0.01 (-0.17,0.24)	0.01 (-0.17,0.24)	-0.42 (-0.63,-0.16)	-0.44 (-0.64,-0.17)
Angola	-0.18 (-0.23,-0.13)	-0.18 (-0.22,-0.13)	-0.54 (-0.66,-0.37)	-0.52 (-0.65,-0.34)
Antigua and Barbuda	0.01 (-0.2,0.27)	0.01 (-0.19,0.26)	0.05 (-0.17,0.31)	0.14 (-0.08,0.42)
Argentina	0.16 (-0.05,0.47)	0.16 (-0.05,0.48)	-0.76 (-0.82,-0.69)	-0.77 (-0.83,-0.67)
Armenia	-0.01 (-0.24,0.35)	-0.2 (-0.5,0.13)	-0.87 (-0.95,-0.62)	-0.91 (-0.97,-0.73)
Australia	0.09 (-0.15,0.4)	0.09 (-0.14,0.39)	-0.55 (-0.66,-0.4)	-0.65 (-0.74,-0.54)
Austria	-0.08 (-0.29,0.18)	-0.1 (-0.31,0.15)	-0.84 (-0.88,-0.78)	-0.87 (-0.9,-0.83)
Azerbaijan	0 (-0.14,0.12)	0 (-0.14,0.12)	-0.32 (-0.47,-0.18)	-0.31 (-0.47,-0.12)
Bahrain	0.14 (0.01,0.29)	0.13 (0,0.29)	-0.38 (-0.52,-0.25)	-0.43 (-0.55,-0.31)
Bangladesh	0.05 (-0.04,0.16)	0.05 (-0.04,0.15)	-0.13 (-0.3,0.13)	-0.13 (-0.31,0.14)
Barbados	0.01 (-0.16,0.2)	0.01 (-0.17,0.19)	2.02 (1.06,3.07)	1.74 (0.87,2.82)
Belarus	0 (0,0)	0 (0,0)	-0.57 (-0.79,-0.13)	-0.61 (-0.82,-0.21)
Belgium	-0.11 (-0.35,0.09)	-0.15 (-0.38,0.05)	-0.84 (-0.88,-0.79)	-0.87 (-0.9,-0.83)
Belize	-0.02 (-0.16,0.15)	-0.02 (-0.16,0.15)	0.56 (0.19,1.09)	0.15 (-0.1,0.51)
Benin	0.11 (0.05,0.17)	0.11 (0.05,0.17)	-0.17 (-0.36,0.11)	-0.13 (-0.35,0.25)
Bermuda	-0.01 (-0.2,0.22)	0 (-0.2,0.22)	-0.09 (-0.33,0.24)	-0.14 (-0.37,0.17)
Bhutan	-0.53 (-0.62,-0.45)	-0.53 (-0.61,-0.45)	-0.55 (-0.73,-0.16)	-0.53 (-0.73,0)
Bolivia	0.02 (-0.13,0.21)	0.02 (-0.14,0.21)	-0.31 (-0.49,-0.05)	-0.3 (-0.49,-0.04)
Bosnia and Herzegovina	0.01 (-0.13,0.16)	0.01 (-0.12,0.16)	-0.51 (-0.62,-0.38)	-0.54 (-0.65,-0.43)
Botswana	-0.54 (-0.57,-0.51)	-0.54 (-0.57,-0.51)	-0.8 (-0.86,-0.74)	-0.73 (-0.8,-0.64)
Brazil	-0.17 (-0.32,-0.03)	-0.17 (-0.31,-0.03)	-0.71 (-0.79,-0.61)	-0.7 (-0.79,-0.6)
Brunei	0 (-0.01,0.01)	0 (-0.01,0.01)	-0.46 (-0.55,-0.38)	-0.47 (-0.56,-0.39)
Bulgaria	-0.08 (-0.32,0.15)	-0.08 (-0.33,0.14)	-0.87 (-0.94,-0.77)	-0.91 (-0.95,-0.83)
Burkina Faso	0.08 (0.02,0.15)	0.08 (0.02,0.15)	0.14 (-0.09,0.46)	0.17 (-0.09,0.56)
Burundi	-0.71 (-0.74,-0.68)	-0.71 (-0.74,-0.68)	-0.72 (-0.78,-0.64)	-0.72 (-0.78,-0.65)
Cambodia	-0.37 (-0.44,-0.31)	-0.37 (-0.44,-0.31)	-0.53 (-0.65,-0.39)	-0.52 (-0.66,-0.36)
Cameroon	-0.08 (-0.12,-0.02)	-0.08 (-0.12,-0.02)	-0.45 (-0.57,-0.29)	-0.39 (-0.54,-0.22)
Canada	-0.05 (-0.27,0.22)	-0.05 (-0.28,0.21)	-0.76 (-0.82,-0.69)	-0.77 (-0.83,-0.7)
Cape Verde	-0.59 (-0.61,-0.55)	-0.58 (-0.61,-0.55)	-0.71 (-0.79,-0.6)	-0.68 (-0.78,-0.55)
Central African Republic	-0.03 (-0.07,0.03)	-0.02 (-0.07,0.03)	-0.22 (-0.41,0.03)	-0.17 (-0.39,0.09)
Chad	-0.29 (-0.33,-0.23)	-0.29 (-0.33,-0.24)	-0.24 (-0.41,0)	-0.19 (-0.38,0.08)
Chile	0.16 (-0.03,0.34)	0.16 (-0.03,0.35)	-0.84 (-0.88,-0.79)	-0.85 (-0.89,-0.79)
China	-0.03 (-0.13,0.08)	-0.03 (-0.09,0.02)	-0.56 (-0.65,-0.46)	-0.6 (-0.68,-0.51)
Colombia	-0.07 (-0.32,0.13)	-0.09 (-0.34,0.11)	-0.99 (-0.99,-0.98)	-0.99 (-0.99,-0.98)
Comoros	-0.44 (-0.53,-0.35)	-0.43 (-0.53,-0.35)	-0.54 (-0.66,-0.29)	-0.53 (-0.68,-0.26)
Congo	-0.34 (-0.37,-0.3)	-0.34 (-0.37,-0.3)	-0.59 (-0.67,-0.5)	-0.59 (-0.68,-0.49)
Cook Islands	0.04 (-0.1,0.22)	0.05 (-0.1,0.22)	0.09 (-0.24,0.53)	0.41 (-0.04,1.02)
Costa Rica	0.16 (-0.08,0.56)	0.16 (-0.08,0.56)	-0.98 (-0.99,-0.98)	-0.98 (-0.99,-0.97)
Côte d'Ivoire	0.01 (-0.05,0.1)	0.01 (-0.05,0.09)	-0.18 (-0.36,0.04)	-0.14 (-0.35,0.12)
Croatia	-0.11 (-0.39,0.11)	-0.23 (-0.47,-0.02)	-0.85 (-0.89,-0.79)	-0.89 (-0.92,-0.83)
Cuba	0.22 (0.02,0.45)	0.22 (0.02,0.46)	0.35 (0.08,0.73)	0.18 (-0.04,0.44)
Cyprus	0.01 (-0.16,0.24)	0 (-0.17,0.23)	-0.59 (-0.68,-0.49)	-0.58 (-0.67,-0.48)
Czech Republic	-0.12 (-0.32,0.12)	-0.26 (-0.44,-0.05)	-0.86 (-0.91,-0.78)	-0.91 (-0.94,-0.86)
Democratic Republic of the Congo	-0.64 (-0.66,-0.62)	-0.64 (-0.66,-0.62)	-0.69 (-0.75,-0.61)	-0.7 (-0.76,-0.63)
Denmark	-0.42 (-0.55,-0.26)	-0.42 (-0.55,-0.27)	-0.85 (-0.89,-0.8)	-0.88 (-0.92,-0.84)
Djibouti	-0.45 (-0.53,-0.37)	-0.45 (-0.53,-0.37)	-0.64 (-0.75,-0.51)	-0.64 (-0.75,-0.5)
Dominica	0.02 (-0.17,0.27)	0.03 (-0.18,0.27)	-0.26 (-0.43,-0.03)	-0.22 (-0.42,0.05)
Dominican Republic	0.03 (-0.17,0.27)	0.03 (-0.17,0.26)	-0.37 (-0.52,-0.17)	-0.35 (-0.52,-0.12)
Ecuador	0.02 (-0.15,0.23)	0.02 (-0.15,0.23)	0.06 (-0.19,0.39)	-0.14 (-0.34,0.12)
Egypt	-0.12 (-0.23,-0.02)	-0.12 (-0.23,-0.02)	-0.48 (-0.58,-0.36)	-0.49 (-0.59,-0.36)
El Salvador	-0.01 (-0.15,0.11)	-0.01 (-0.16,0.12)	-0.36 (-0.5,-0.21)	-0.37 (-0.51,-0.21)
Equatorial Guinea	-0.61 (-0.63,-0.58)	-0.61 (-0.63,-0.58)	-0.91 (-0.95,-0.87)	-0.9 (-0.94,-0.84)
Eritrea	-0.45 (-0.52,-0.38)	-0.45 (-0.51,-0.38)	-0.44 (-0.59,-0.24)	-0.39 (-0.56,-0.15)
Estonia	-0.03 (-0.33,0.25)	-0.04 (-0.33,0.23)	-0.12 (-0.45,0.39)	-0.47 (-0.69,-0.1)
Ethiopia	0.07 (-0.1,0.27)	0.07 (-0.04,0.21)	-0.08 (-0.33,0.21)	0.01 (-0.27,0.32)
Federated States of Micronesia	-0.13 (-0.25,-0.03)	-0.13 (-0.24,-0.03)	-0.41 (-0.55,-0.22)	-0.4 (-0.55,-0.21)
Fiji	-0.14 (-0.28,-0.02)	-0.14 (-0.28,-0.02)	-0.4 (-0.56,-0.21)	-0.38 (-0.55,-0.14)
Finland	0.16 (-0.16,0.58)	0.16 (-0.17,0.58)	-0.85 (-0.89,-0.79)	-0.86 (-0.9,-0.82)
France	-0.13 (-0.34,0.1)	-0.2 (-0.41,0.02)	-0.9 (-0.92,-0.86)	-0.9 (-0.92,-0.87)
Gabon	-0.77 (-0.79,-0.75)	-0.77 (-0.79,-0.75)	-0.91 (-0.93,-0.87)	-0.89 (-0.93,-0.84)
Georgia	0 (-0.11,0.12)	0 (-0.11,0.12)	0.72 (-0.17,2.48)	0.6 (-0.23,2.09)
Germany	0.03 (-0.22,0.32)	0.02 (-0.24,0.31)	-0.78 (-0.83,-0.72)	-0.83 (-0.87,-0.78)
Ghana	-0.11 (-0.17,-0.06)	-0.11 (-0.16,-0.06)	-0.39 (-0.52,-0.22)	-0.35 (-0.51,-0.16)
Greece	0.12 (-0.15,0.55)	0.12 (-0.16,0.54)	-0.8 (-0.85,-0.74)	-0.81 (-0.86,-0.76)
Greenland	0 (-0.19,0.19)	0 (-0.2,0.19)	-0.35 (-0.52,-0.14)	-0.24 (-0.44,0.02)
Grenada	0.02 (-0.17,0.25)	0.02 (-0.17,0.26)	-0.54 (-0.67,-0.39)	-0.56 (-0.67,-0.44)
Guam	0.08 (-0.09,0.27)	0.08 (-0.09,0.28)	-0.52 (-0.61,-0.39)	-0.48 (-0.6,-0.32)
Guatemala	0.16 (-0.18,0.6)	0.15 (-0.17,0.61)	-0.99 (-0.99,-0.99)	-0.98 (-0.99,-0.97)
Guinea	0.77 (0.67,0.89)	0.77 (0.67,0.88)	0.25 (-0.06,0.66)	0.27 (-0.06,0.71)
Guinea-Bissau	-0.49 (-0.53,-0.46)	-0.49 (-0.53,-0.46)	-0.7 (-0.76,-0.62)	-0.68 (-0.75,-0.6)
Guyana	0.15 (-0.06,0.41)	0.16 (-0.06,0.41)	0.23 (-0.19,0.87)	0.24 (-0.19,0.84)
Haiti	0.03 (-0.18,0.23)	0.02 (-0.19,0.23)	-0.23 (-0.44,0.04)	-0.21 (-0.44,0.06)
Honduras	-0.01 (-0.17,0.12)	-0.01 (-0.16,0.12)	-0.22 (-0.44,0.01)	-0.26 (-0.51,0.02)
Hungary	-0.2 (-0.4,0.01)	-0.21 (-0.41,0.01)	-0.86 (-0.92,-0.76)	-0.9 (-0.95,-0.83)
Iceland	0.03 (-0.17,0.25)	0.03 (-0.17,0.23)	-0.77 (-0.82,-0.7)	-0.8 (-0.84,-0.74)
India	-0.28 (-0.36,-0.18)	-0.27 (-0.3,-0.25)	-0.53 (-0.61,-0.44)	-0.54 (-0.64,-0.44)
Indonesia	-0.18 (-0.24,-0.11)	-0.18 (-0.21,-0.15)	-0.36 (-0.47,-0.23)	-0.37 (-0.51,-0.23)
Iran	0.02 (-0.05,0.1)	0.02 (-0.01,0.05)	-0.54 (-0.62,-0.48)	-0.58 (-0.67,-0.51)
Iraq	-0.16 (-0.24,-0.06)	-0.16 (-0.25,-0.06)	-0.57 (-0.68,-0.46)	-0.59 (-0.7,-0.47)
Ireland	-0.05 (-0.3,0.21)	-0.08 (-0.32,0.17)	-0.89 (-0.92,-0.86)	-0.9 (-0.92,-0.88)
Israel	0.02 (-0.11,0.16)	0.02 (-0.11,0.16)	-0.86 (-0.9,-0.81)	-0.88 (-0.91,-0.84)
Italy	1.14 (0.54,2.07)	1.14 (0.55,1.97)	-0.77 (-0.8,-0.73)	-0.84 (-0.86,-0.81)
Jamaica	0.09 (-0.09,0.38)	0.09 (-0.09,0.38)	3.08 (1.76,4.9)	2.53 (1.34,4.19)
Japan	0.83 (0.37,1.53)	0.82 (0.38,1.51)	-0.93 (-0.94,-0.92)	-0.92 (-0.93,-0.91)
Jordan	-0.02 (-0.13,0.11)	-0.02 (-0.13,0.1)	-0.51 (-0.61,-0.39)	-0.52 (-0.63,-0.4)
Kazakhstan	0.28 (0.06,0.64)	0.28 (0.06,0.63)	-0.4 (-0.7,0.26)	-0.17 (-0.51,0.32)
Kenya	-0.57 (-0.61,-0.52)	-0.57 (-0.58,-0.56)	-0.73 (-0.78,-0.66)	-0.71 (-0.79,-0.63)
Kiribati	0.06 (-0.05,0.19)	0.06 (-0.04,0.2)	-0.02 (-0.23,0.22)	0.03 (-0.2,0.3)
Kuwait	0.2 (0.04,0.39)	0.2 (0.04,0.4)	-0.39 (-0.54,-0.22)	-0.41 (-0.56,-0.25)
Kyrgyzstan	-0.01 (-0.11,0.08)	-0.01 (-0.11,0.08)	0.9 (-0.09,2.67)	1.1 (-0.01,3.36)
Laos	-0.36 (-0.42,-0.3)	-0.36 (-0.42,-0.3)	-0.53 (-0.65,-0.36)	-0.52 (-0.65,-0.32)
Latvia	0 (0,0)	0 (0,0)	-0.06 (-0.41,0.53)	0.07 (-0.32,0.72)
Lebanon	0.07 (-0.03,0.2)	0.07 (-0.03,0.19)	-0.42 (-0.55,-0.29)	-0.45 (-0.57,-0.32)
Lesotho	-0.27 (-0.31,-0.23)	-0.27 (-0.31,-0.23)	-0.71 (-0.8,-0.58)	-0.61 (-0.73,-0.44)
Liberia	0.14 (0.09,0.21)	0.14 (0.09,0.22)	-0.21 (-0.41,0.09)	-0.19 (-0.4,0.13)
Libya	-0.05 (-0.16,0.07)	-0.05 (-0.16,0.06)	-0.13 (-0.33,0.18)	-0.23 (-0.4,0.01)
Lithuania	-0.01 (-0.24,0.21)	-0.01 (-0.23,0.23)	7.31 (3.78,13.74)	4.18 (1.87,8.34)
Luxembourg	-0.17 (-0.4,0.03)	-0.22 (-0.44,-0.02)	-0.87 (-0.9,-0.83)	-0.9 (-0.92,-0.87)
Macedonia	0.01 (-0.13,0.16)	0.01 (-0.12,0.16)	-0.42 (-0.56,-0.26)	-0.48 (-0.61,-0.33)
Madagascar	-0.33 (-0.52,-0.1)	-0.33 (-0.52,-0.11)	-0.42 (-0.62,-0.19)	-0.43 (-0.62,-0.21)
Malawi	-0.71 (-0.72,-0.69)	-0.71 (-0.72,-0.69)	-0.8 (-0.84,-0.75)	-0.78 (-0.83,-0.72)
Malaysia	-0.13 (-0.24,-0.02)	-0.13 (-0.23,-0.02)	-0.49 (-0.56,-0.41)	-0.52 (-0.61,-0.42)
Maldives	-0.39 (-0.45,-0.34)	-0.4 (-0.45,-0.34)	-0.61 (-0.71,-0.51)	-0.6 (-0.71,-0.48)
Mali	0.29 (0.22,0.37)	0.29 (0.21,0.37)	0.02 (-0.16,0.29)	0.04 (-0.16,0.34)
Malta	0.03 (-0.23,0.4)	0.02 (-0.23,0.36)	-0.86 (-0.9,-0.81)	-0.87 (-0.9,-0.82)
Marshall Islands	-0.2 (-0.31,-0.1)	-0.2 (-0.31,-0.1)	-0.39 (-0.56,-0.2)	-0.36 (-0.54,-0.14)
Mauritania	-0.35 (-0.38,-0.31)	-0.35 (-0.38,-0.31)	-0.5 (-0.61,-0.37)	-0.49 (-0.61,-0.34)
Mauritius	-0.07 (-0.19,0.07)	-0.07 (-0.19,0.07)	-0.51 (-0.59,-0.43)	-0.53 (-0.62,-0.44)
Mexico	-0.37 (-0.46,-0.27)	-0.39 (-0.46,-0.32)	-0.98 (-0.99,-0.97)	-0.98 (-0.98,-0.96)
Moldova	0.07 (-0.16,0.35)	0.07 (-0.16,0.35)	-0.31 (-0.59,0.21)	-0.01 (-0.33,0.48)
Monaco	0.01 (-0.16,0.23)	0.01 (-0.17,0.23)	0 (-0.33,0.36)	0.07 (-0.29,0.49)
Mongolia	0.01 (-0.21,0.24)	0.01 (-0.2,0.24)	-0.29 (-0.44,-0.13)	-0.29 (-0.44,-0.11)
Montenegro	0.01 (-0.13,0.17)	0.01 (-0.12,0.16)	-0.34 (-0.49,-0.14)	-0.42 (-0.57,-0.24)
Morocco	-0.33 (-0.41,-0.26)	-0.33 (-0.41,-0.26)	-0.55 (-0.66,-0.41)	-0.57 (-0.69,-0.42)
Mozambique	-0.72 (-0.73,-0.7)	-0.72 (-0.73,-0.7)	-0.83 (-0.88,-0.77)	-0.8 (-0.85,-0.72)
Myanmar	-0.33 (-0.38,-0.26)	-0.33 (-0.38,-0.26)	-0.53 (-0.63,-0.4)	-0.51 (-0.63,-0.37)
Namibia	-0.54 (-0.56,-0.51)	-0.54 (-0.56,-0.51)	-0.77 (-0.83,-0.67)	-0.69 (-0.78,-0.56)
Nauru	-0.02 (-0.14,0.12)	-0.03 (-0.14,0.11)	-0.29 (-0.47,-0.05)	-0.25 (-0.45,0.03)
Nepal	-0.21 (-0.28,-0.13)	-0.21 (-0.28,-0.13)	-0.39 (-0.52,-0.2)	-0.41 (-0.55,-0.21)
Netherlands	-0.15 (-0.42,0.11)	-0.21 (-0.47,0.02)	-0.83 (-0.86,-0.78)	-0.86 (-0.89,-0.82)
New Zealand	0.27 (0.03,0.58)	0.27 (0.03,0.58)	-0.98 (-0.99,-0.97)	-0.97 (-0.99,-0.92)
Nicaragua	-0.01 (-0.16,0.12)	-0.01 (-0.16,0.12)	-0.41 (-0.55,-0.26)	-0.4 (-0.56,-0.2)
Niger	0.42 (0.34,0.52)	0.42 (0.34,0.52)	0.37 (0.07,0.78)	0.36 (0.03,0.79)
Nigeria	-0.16 (-0.26,-0.06)	-0.17 (-0.18,-0.15)	-0.29 (-0.47,-0.12)	-0.22 (-0.43,-0.01)
Niue	-0.02 (-0.17,0.12)	0.01 (-0.14,0.16)	1.09 (0.47,1.85)	1.86 (1.07,3.02)
North Korea	0.12 (-0.09,0.45)	0.12 (-0.09,0.44)	-0.06 (-0.37,0.42)	-0.05 (-0.37,0.44)
Northern Mariana Islands	0.17 (0,0.38)	0.17 (0.01,0.38)	-0.13 (-0.35,0.13)	-0.16 (-0.39,0.12)
Norway	0.21 (0.01,0.47)	0.21 (0.1,0.37)	1.43 (0.89,2.11)	0.94 (0.55,1.48)
Oman	-0.51 (-0.59,-0.42)	-0.51 (-0.59,-0.42)	-0.84 (-0.89,-0.78)	-0.85 (-0.9,-0.8)
Pakistan	0.29 (0.21,0.38)	0.29 (0.22,0.37)	0.13 (-0.06,0.37)	0.15 (-0.04,0.42)
Palau	0.02 (-0.12,0.17)	0.02 (-0.12,0.17)	-0.2 (-0.39,0.02)	-0.16 (-0.35,0.07)
Palestine	-0.36 (-0.44,-0.27)	-0.36 (-0.44,-0.27)	-0.68 (-0.74,-0.6)	-0.69 (-0.75,-0.61)
Panama	0.07 (-0.16,0.32)	0.07 (-0.16,0.3)	-0.99 (-0.99,-0.99)	-0.99 (-0.99,-0.99)
Papua New Guinea	0.07 (-0.01,0.17)	0.08 (-0.01,0.16)	-0.07 (-0.28,0.25)	0 (-0.22,0.35)
Paraguay	-0.03 (-0.2,0.16)	-0.02 (-0.18,0.16)	-0.28 (-0.49,-0.01)	-0.28 (-0.53,0.03)
Peru	0.02 (-0.16,0.21)	0.02 (-0.16,0.21)	-0.3 (-0.5,-0.08)	-0.31 (-0.5,-0.11)
Philippines	-0.3 (-0.34,-0.26)	-0.3 (-0.33,-0.27)	-0.46 (-0.55,-0.38)	-0.47 (-0.57,-0.37)
Poland	0.07 (-0.05,0.24)	0.06 (-0.05,0.21)	-0.96 (-0.97,-0.95)	-0.99 (-0.99,-0.98)
Portugal	0 (-0.2,0.21)	-0.03 (-0.22,0.18)	-0.87 (-0.9,-0.82)	-0.9 (-0.92,-0.87)
Puerto Rico	0.18 (0.01,0.39)	0.18 (0.01,0.38)	-0.2 (-0.41,0.04)	-0.22 (-0.39,0)
Qatar	0.1 (-0.01,0.25)	0.1 (-0.02,0.25)	-0.48 (-0.61,-0.31)	-0.49 (-0.63,-0.33)
Romania	0.14 (-0.08,0.49)	0.14 (-0.08,0.49)	-0.92 (-0.95,-0.88)	-0.94 (-0.97,-0.91)
Russian Federation	-0.32 (-0.44,-0.18)	-0.32 (-0.42,-0.19)	-0.6 (-0.65,-0.53)	-0.65 (-0.7,-0.59)
Rwanda	-0.6 (-0.66,-0.54)	-0.6 (-0.66,-0.55)	-0.71 (-0.79,-0.61)	-0.68 (-0.78,-0.57)
Saint Kitts and Nevis	0.02 (-0.18,0.31)	0.01 (-0.18,0.31)	-0.6 (-0.73,-0.43)	-0.38 (-0.57,-0.17)
Saint Lucia	0 (-0.2,0.25)	0 (-0.2,0.24)	2.08 (1.26,3.02)	2.11 (1.31,3.06)
Saint Vincent and the Grenadines	-0.06 (-0.28,0.11)	-0.06 (-0.27,0.11)	-0.84 (-0.88,-0.79)	-0.86 (-0.89,-0.81)
Samoa	0.09 (-0.07,0.3)	0.09 (-0.07,0.3)	-0.24 (-0.39,-0.05)	-0.22 (-0.39,-0.01)
San Marino	0.01 (-0.16,0.23)	0.01 (-0.17,0.23)	-0.48 (-0.66,-0.28)	-0.44 (-0.63,-0.22)
Sao Tome and Principe	-0.6 (-0.63,-0.57)	-0.6 (-0.63,-0.57)	-0.77 (-0.84,-0.67)	-0.78 (-0.86,-0.67)
Saudi Arabia	-0.39 (-0.48,-0.31)	-0.39 (-0.49,-0.31)	-0.74 (-0.81,-0.66)	-0.76 (-0.83,-0.67)
Senegal	-0.63 (-0.66,-0.61)	-0.63 (-0.65,-0.61)	-0.73 (-0.79,-0.65)	-0.73 (-0.8,-0.64)
Serbia	0.01 (-0.13,0.17)	0.01 (-0.12,0.16)	-0.44 (-0.56,-0.31)	-0.48 (-0.6,-0.33)
Seychelles	-0.01 (-0.09,0.09)	-0.01 (-0.09,0.09)	-0.48 (-0.55,-0.39)	-0.51 (-0.6,-0.42)
Sierra Leone	0.19 (0.12,0.27)	0.19 (0.12,0.27)	-0.11 (-0.33,0.2)	-0.09 (-0.31,0.26)
Singapore	-0.03 (-0.24,0.23)	-0.28 (-0.47,-0.06)	-0.91 (-0.93,-0.89)	-0.93 (-0.95,-0.91)
Slovakia	0.01 (-0.12,0.17)	0.01 (-0.12,0.16)	-0.39 (-0.51,-0.25)	-0.41 (-0.54,-0.29)
Slovenia	0.04 (-0.29,0.37)	0.04 (-0.28,0.36)	-0.88 (-0.93,-0.82)	-0.93 (-0.96,-0.89)
Solomon Islands	-0.12 (-0.23,-0.01)	-0.12 (-0.23,0)	-0.23 (-0.42,0.11)	-0.19 (-0.4,0.17)
Somalia	-0.37 (-0.43,-0.32)	-0.37 (-0.43,-0.32)	-0.32 (-0.5,-0.07)	-0.31 (-0.51,-0.06)
South Africa	-0.3 (-0.4,-0.14)	-0.3 (-0.39,-0.21)	-0.67 (-0.75,-0.58)	-0.61 (-0.71,-0.5)
South Korea	0 (-0.01,0.01)	0 (-0.01,0.01)	-0.5 (-0.57,-0.42)	-0.51 (-0.59,-0.42)
South Sudan	-0.3 (-0.35,-0.25)	-0.3 (-0.34,-0.25)	-0.4 (-0.55,-0.22)	-0.36 (-0.51,-0.17)
Spain	-0.16 (-0.43,0.1)	-0.18 (-0.45,0.08)	-0.87 (-0.9,-0.83)	-0.89 (-0.91,-0.86)
Sri Lanka	-0.42 (-0.49,-0.35)	-0.42 (-0.49,-0.35)	-0.66 (-0.76,-0.55)	-0.69 (-0.78,-0.58)
Sudan	0.1 (0.02,0.21)	0.1 (0.02,0.2)	-0.38 (-0.54,-0.14)	-0.39 (-0.56,-0.15)
Suriname	0.03 (-0.17,0.27)	0.03 (-0.17,0.26)	-0.31 (-0.49,-0.04)	-0.26 (-0.46,0.09)
Swaziland	-0.4 (-0.43,-0.37)	-0.4 (-0.43,-0.37)	-0.8 (-0.86,-0.7)	-0.71 (-0.8,-0.59)
Sweden	0.16 (-0.06,0.46)	0.16 (-0.04,0.4)	-0.44 (-0.59,-0.25)	-0.53 (-0.64,-0.39)
Switzerland	0.07 (-0.15,0.41)	0.03 (-0.19,0.34)	-0.88 (-0.92,-0.84)	-0.91 (-0.93,-0.88)
Syria	-0.01 (-0.13,0.09)	-0.01 (-0.12,0.09)	-0.44 (-0.58,-0.27)	-0.47 (-0.6,-0.3)
Taiwan	-0.33 (-0.39,-0.26)	-0.33 (-0.39,-0.26)	-0.62 (-0.67,-0.57)	-0.62 (-0.67,-0.56)
Tajikistan	0 (-0.14,0.12)	0 (-0.14,0.12)	-0.13 (-0.33,0.11)	-0.02 (-0.26,0.25)
Tanzania	-0.63 (-0.66,-0.6)	-0.63 (-0.66,-0.6)	-0.72 (-0.78,-0.63)	-0.69 (-0.76,-0.58)
Thailand	-0.35 (-0.41,-0.27)	-0.35 (-0.41,-0.28)	-0.58 (-0.67,-0.48)	-0.59 (-0.68,-0.5)
The Bahamas	0.02 (-0.17,0.21)	0.03 (-0.15,0.23)	14.25 (10.03,20.43)	13.47 (9.58,19.68)
The Gambia	-0.61 (-0.64,-0.59)	-0.61 (-0.64,-0.59)	-0.71 (-0.78,-0.62)	-0.69 (-0.76,-0.58)
Timor-Leste	-0.39 (-0.45,-0.34)	-0.39 (-0.45,-0.34)	-0.56 (-0.65,-0.44)	-0.56 (-0.66,-0.44)
Togo	0.43 (0.34,0.53)	0.43 (0.34,0.52)	-0.03 (-0.27,0.27)	0.01 (-0.25,0.35)
Tokelau	-0.19 (-0.31,-0.05)	-0.15 (-0.28,-0.01)	0.9 (0.27,1.79)	1.72 (0.81,2.96)
Tonga	-0.12 (-0.25,-0.01)	-0.12 (-0.24,-0.01)	-0.32 (-0.5,-0.08)	-0.27 (-0.48,0)
Trinidad and Tobago	0.21 (-0.02,0.46)	0.2 (-0.02,0.46)	-0.83 (-0.88,-0.77)	-0.56 (-0.73,-0.36)
Tunisia	-0.01 (-0.11,0.09)	-0.01 (-0.11,0.09)	-0.46 (-0.61,-0.27)	-0.49 (-0.64,-0.31)
Turkey	-0.17 (-0.25,-0.08)	-0.17 (-0.25,-0.08)	-0.62 (-0.71,-0.53)	-0.64 (-0.73,-0.55)
Turkmenistan	0 (-0.14,0.11)	0 (-0.14,0.11)	-0.65 (-0.84,-0.21)	-0.62 (-0.84,-0.2)
Tuvalu	-0.18 (-0.3,-0.07)	-0.18 (-0.3,-0.07)	-0.42 (-0.55,-0.27)	-0.39 (-0.53,-0.22)
Uganda	-0.87 (-0.89,-0.85)	-0.87 (-0.89,-0.85)	-0.88 (-0.91,-0.83)	-0.87 (-0.9,-0.82)
Ukraine	0 (-0.01,0.06)	0 (0,0.01)	-0.18 (-0.36,-0.01)	-0.18 (-0.34,-0.01)
United Arab Emirates	-0.01 (-0.12,0.12)	-0.01 (-0.12,0.12)	-0.59 (-0.7,-0.47)	-0.64 (-0.74,-0.53)
United Kingdom	1.75 (1.31,2.36)	1.74 (1.34,2.31)	-0.98 (-0.98,-0.98)	-0.98 (-0.98,-0.98)
United States	0.49 (0.23,0.8)	0.5 (0.24,0.79)	-0.68 (-0.71,-0.65)	-0.71 (-0.74,-0.67)
Uruguay	0.1 (-0.1,0.32)	0.1 (-0.11,0.33)	-0.78 (-0.85,-0.7)	-0.8 (-0.87,-0.71)
Uzbekistan	0 (0,0)	0 (0,0)	1.01 (0.01,3.12)	0.98 (0,2.96)
Vanuatu	0.04 (-0.06,0.15)	0.04 (-0.05,0.14)	-0.18 (-0.32,0.03)	-0.16 (-0.31,0.05)
Venezuela	0.13 (-0.16,0.6)	0.12 (-0.16,0.59)	-0.99 (-0.99,-0.98)	-0.98 (-0.99,-0.97)
Vietnam	-0.33 (-0.4,-0.25)	-0.33 (-0.4,-0.26)	-0.53 (-0.62,-0.43)	-0.54 (-0.63,-0.43)
Virgin Islands, U.S.	0.01 (-0.19,0.23)	0.01 (-0.19,0.25)	-0.44 (-0.64,-0.18)	-0.38 (-0.63,-0.11)
Yemen	-0.22 (-0.28,-0.15)	-0.22 (-0.28,-0.15)	-0.43 (-0.56,-0.26)	-0.44 (-0.58,-0.24)
Zambia	-0.49 (-0.55,-0.44)	-0.49 (-0.55,-0.44)	-0.7 (-0.79,-0.6)	-0.67 (-0.77,-0.54)
Zimbabwe	0.03 (-0.02,0.08)	0.03 (-0.02,0.07)	-0.08 (-0.3,0.22)	0.12 (-0.15,0.5)
