# Supplementary material for: Global burden, subtype, risk factors and etiological analysis of enteric infections from 1990-2021: population based study
Source: Front Cell Infect Microbiol. 2025 Mar 20;15:1527765. doi: 10.3389/fcimb.2025.1527765 (PMC11965617; doi:10.3389/fcimb.2025.1527765)
Supplement: Supplementary file 6 [file DataSheet1.zip › Table S20.xlsx]

## Sheet: Table S20
Supplementary table 20: Number, age-standardized rates in 2021 and rate change in age-standardized rates from 1990 to 2021 of enteric infections due to adenovirus for both sexes in different age groups.
Location	Number in 2021		Age-standardized rates in 2021		Rate change in age-standardized rates from 1990 to 2021
	Deaths	DALYs	Deaths	DALYs	Deaths	DALYs
<5 years	12.32 (6.82,20.21)	7315652 (4046720,11970484)	12.32 (6.82,20.21)	1111.51 (614.84,1818.75)	-0.78 (-0.84,-0.71)	-0.78 (-0.84,-0.71)
5-9 years	0.47 (0.19,1.01)	362621 (165707,714608)	0.47 (0.19,1.01)	52.78 (24.12,104.01)	-0.76 (-0.85,-0.66)	-0.71 (-0.81,-0.59)
10-14 years	0.25 (0.11,0.5)	231661 (112322,426681)	0.25 (0.11,0.5)	34.75 (16.85,64.01)	-0.67 (-0.76,-0.57)	-0.5 (-0.66,-0.32)
15-19 years	0.17 (0.08,0.34)	118414 (60020,213636)	0.17 (0.08,0.34)	18.98 (9.62,34.24)	-0.62 (-0.73,-0.48)	-0.48 (-0.63,-0.28)
20-24 years	0.11 (0.05,0.24)	60671 (27258,115139)	0.11 (0.05,0.24)	10.16 (4.56,19.28)	-0.64 (-0.74,-0.5)	-0.55 (-0.68,-0.38)
25-29 years	0.09 (0.04,0.18)	43878 (22010,81272)	0.09 (0.04,0.18)	7.46 (3.74,13.81)	-0.67 (-0.75,-0.55)	-0.57 (-0.69,-0.41)
30-34 years	0.07 (0.03,0.14)	34987 (18983,62154)	0.07 (0.03,0.14)	5.79 (3.14,10.28)	-0.69 (-0.77,-0.59)	-0.61 (-0.71,-0.48)
35-39 years	0.07 (0.03,0.14)	26866 (12737,50970)	0.07 (0.03,0.14)	4.79 (2.27,9.09)	-0.72 (-0.78,-0.62)	-0.64 (-0.73,-0.51)
40-44 years	0.07 (0.03,0.15)	22441 (10020,43408)	0.07 (0.03,0.15)	4.49 (2,8.68)	-0.72 (-0.78,-0.62)	-0.65 (-0.74,-0.53)
45-49 years	0.1 (0.04,0.2)	24073 (11504,45974)	0.1 (0.04,0.2)	5.08 (2.43,9.71)	-0.77 (-0.82,-0.71)	-0.73 (-0.8,-0.64)
50-54 years	0.15 (0.06,0.3)	28630 (13470,55577)	0.15 (0.06,0.3)	6.43 (3.03,12.49)	-0.78 (-0.83,-0.72)	-0.76 (-0.81,-0.68)
55-59 years	0.24 (0.09,0.49)	34932 (14108,69199)	0.24 (0.09,0.49)	8.83 (3.57,17.49)	-0.79 (-0.84,-0.72)	-0.77 (-0.82,-0.7)
60-64 years	0.44 (0.18,0.92)	44308 (19041,89121)	0.44 (0.18,0.92)	13.84 (5.95,27.85)	-0.78 (-0.83,-0.71)	-0.76 (-0.82,-0.69)
65-69 years	0.79 (0.36,1.57)	56097 (26634,109673)	0.79 (0.36,1.57)	20.34 (9.66,39.76)	-0.76 (-0.82,-0.69)	-0.75 (-0.81,-0.68)
70-74 years	1.73 (0.75,3.45)	74058 (33773,146642)	1.73 (0.75,3.45)	35.98 (16.41,71.24)	-0.73 (-0.8,-0.64)	-0.72 (-0.79,-0.64)
75-79 years	2.86 (1.28,5.43)	62563 (28996,117486)	2.86 (1.28,5.43)	47.44 (21.99,89.08)	-0.68 (-0.76,-0.57)	-0.67 (-0.76,-0.57)
80-84 years	5.08 (2.26,10.24)	57116 (26082,114800)	5.08 (2.26,10.24)	65.21 (29.78,131.08)	-0.68 (-0.78,-0.54)	-0.68 (-0.77,-0.54)
85-89 years	7.35 (3.12,14.9)	34155 (14729,69153)	7.35 (3.12,14.9)	74.7 (32.21,151.25)	-0.67 (-0.77,-0.52)	-0.67 (-0.76,-0.52)
90-94 years	9.69 (3.9,20)	15190 (6245,31135)	9.69 (3.9,20)	84.91 (34.91,174.04)	-0.69 (-0.78,-0.56)	-0.69 (-0.78,-0.55)
95+ years	11.26 (4.09,25.46)	5064 (1870,11399)	11.26 (4.09,25.46)	92.91 (34.31,209.15)	-0.74 (-0.82,-0.61)	-0.74 (-0.82,-0.61)
