# Supplementary material for: Global burden, subtype, risk factors and etiological analysis of enteric infections from 1990-2021: population based study
Source: Front Cell Infect Microbiol. 2025 Mar 20;15:1527765. doi: 10.3389/fcimb.2025.1527765 (PMC11965617; doi:10.3389/fcimb.2025.1527765)
Supplement: Supplementary file 6 [file DataSheet1.zip › Table S21.xlsx]

## Sheet: Table S22
Supplementary table 21: Number, age-standardized rates in 2021 and rate change in age-standardized rates from 1990 to 2021 of enteric infections due to Aeromonas for both sexes in different age groups.
Location	Number in 2021		Age-standardized rates in 2021		Rate change in age-standardized rates from 1990 to 2021
	Deaths	DALYs	Deaths	DALYs	Deaths	DALYs
<5 years	10740 (4797,20179)	960827 (432377,1806733)	1.63 (0.73,3.07)	145.98 (65.69,274.51)	-0.8 (-0.85,-0.74)	-0.8 (-0.85,-0.74)
5-9 years	801 (267,1712)	76170 (30400,165254)	0.12 (0.04,0.25)	11.09 (4.42,24.05)	-0.73 (-0.82,-0.62)	-0.71 (-0.81,-0.6)
10-14 years	339 (130,719)	35778 (15523,74436)	0.05 (0.02,0.11)	5.37 (2.33,11.17)	-0.68 (-0.76,-0.58)	-0.6 (-0.71,-0.45)
15-19 years	211 (79,426)	18742 (8145,36218)	0.03 (0.01,0.07)	3 (1.31,5.8)	-0.61 (-0.72,-0.49)	-0.56 (-0.67,-0.4)
20-24 years	126 (42,277)	9817 (3575,20118)	0.02 (0.01,0.05)	1.64 (0.6,3.37)	-0.6 (-0.71,-0.47)	-0.56 (-0.67,-0.4)
25-29 years	88 (33,181)	6386 (2544,12611)	0.01 (0.01,0.03)	1.09 (0.43,2.14)	-0.63 (-0.72,-0.51)	-0.58 (-0.68,-0.43)
30-34 years	63 (24,128)	4223 (1838,8384)	0.01 (0,0.02)	0.7 (0.3,1.39)	-0.67 (-0.74,-0.56)	-0.63 (-0.71,-0.5)
35-39 years	39 (15,74)	2348 (1000,4342)	0.01 (0,0.01)	0.42 (0.18,0.77)	-0.68 (-0.75,-0.59)	-0.65 (-0.72,-0.54)
40-44 years	23 (7,51)	1264 (390,2694)	0 (0,0.01)	0.25 (0.08,0.54)	-0.69 (-0.76,-0.6)	-0.66 (-0.73,-0.55)
45-49 years	23 (7,48)	1086 (378,2199)	0 (0,0.01)	0.23 (0.08,0.46)	-0.75 (-0.81,-0.68)	-0.73 (-0.79,-0.65)
50-54 years	24 (9,48)	984 (391,1932)	0.01 (0,0.01)	0.22 (0.09,0.43)	-0.76 (-0.81,-0.7)	-0.75 (-0.8,-0.68)
55-59 years	22 (9,44)	788 (316,1519)	0.01 (0,0.01)	0.2 (0.08,0.38)	-0.77 (-0.82,-0.71)	-0.76 (-0.81,-0.7)
60-64 years	25 (10,54)	738 (291,1593)	0.01 (0,0.02)	0.23 (0.09,0.5)	-0.76 (-0.82,-0.7)	-0.75 (-0.81,-0.69)
65-69 years	37 (15,74)	915 (388,1836)	0.01 (0.01,0.03)	0.33 (0.14,0.67)	-0.76 (-0.81,-0.7)	-0.76 (-0.81,-0.69)
70-74 years	58 (23,120)	1187 (479,2452)	0.03 (0.01,0.06)	0.58 (0.23,1.19)	-0.74 (-0.8,-0.66)	-0.74 (-0.8,-0.66)
75-79 years	64 (27,131)	1047 (435,2112)	0.05 (0.02,0.1)	0.79 (0.33,1.6)	-0.7 (-0.77,-0.6)	-0.69 (-0.76,-0.6)
80-84 years	76 (30,159)	967 (377,2001)	0.09 (0.03,0.18)	1.1 (0.43,2.28)	-0.7 (-0.78,-0.58)	-0.7 (-0.78,-0.58)
85-89 years	59 (22,128)	598 (223,1282)	0.13 (0.05,0.28)	1.31 (0.49,2.8)	-0.71 (-0.79,-0.58)	-0.7 (-0.78,-0.58)
90-94 years	32 (11,69)	275 (96,598)	0.18 (0.06,0.39)	1.54 (0.53,3.34)	-0.73 (-0.8,-0.61)	-0.72 (-0.8,-0.61)
95+ years	12 (4,26)	95 (29,209)	0.21 (0.07,0.47)	1.73 (0.54,3.83)	-0.77 (-0.84,-0.67)	-0.77 (-0.84,-0.67)
