# Supplementary material for: Global burden, subtype, risk factors and etiological analysis of enteric infections from 1990-2021: population based study
Source: Front Cell Infect Microbiol. 2025 Mar 20;15:1527765. doi: 10.3389/fcimb.2025.1527765 (PMC11965617; doi:10.3389/fcimb.2025.1527765)
Supplement: Supplementary file 6 [file DataSheet1.zip › Table S22.xlsx]

## Sheet: Table S22
Supplementary table 22: Number, age-standardized rates in 2021 and rate change in age-standardized rates from 1990 to 2021 of enteric infections due to Campylobacter for both sexes in different age groups.
Location	Number in 2021		Age-standardized rates in 2021		Rate change in age-standardized rates from 1990 to 2021
	Deaths	DALYs	Deaths	DALYs	Deaths	DALYs
<5 years	25306 (10264,48748)	2315125 (978991,4411455)	3.84 (1.56,7.41)	351.75 (148.74,670.26)	-0.83 (-0.88,-0.78)	-0.83 (-0.87,-0.77)
5-9 years	1380 (205,3901)	173672 (51782,414011)	0.2 (0.03,0.57)	25.28 (7.54,60.26)	-0.75 (-0.84,-0.66)	-0.69 (-0.79,-0.5)
10-14 years	772 (114,2002)	135772 (58839,272530)	0.12 (0.02,0.3)	20.37 (8.83,40.88)	-0.67 (-0.76,-0.58)	-0.46 (-0.61,-0.11)
15-19 years	775 (108,2177)	97789 (36238,202290)	0.12 (0.02,0.35)	15.67 (5.81,32.42)	-0.58 (-0.7,-0.44)	-0.39 (-0.56,0.01)
20-24 years	713 (96,2099)	72947 (22912,172603)	0.12 (0.02,0.35)	12.22 (3.84,28.9)	-0.56 (-0.69,-0.42)	-0.41 (-0.57,0.02)
25-29 years	599 (92,1695)	59656 (21352,133158)	0.1 (0.02,0.29)	10.14 (3.63,22.63)	-0.61 (-0.72,-0.49)	-0.46 (-0.6,-0.03)
30-34 years	593 (97,1705)	54421 (19943,125384)	0.1 (0.02,0.28)	9 (3.3,20.74)	-0.66 (-0.75,-0.56)	-0.52 (-0.65,-0.13)
35-39 years	617 (84,1668)	50943 (16772,114749)	0.11 (0.01,0.3)	9.08 (2.99,20.46)	-0.69 (-0.76,-0.6)	-0.57 (-0.67,-0.18)
40-44 years	659 (90,1916)	47791 (15857,114307)	0.13 (0.02,0.38)	9.55 (3.17,22.85)	-0.7 (-0.77,-0.63)	-0.59 (-0.69,-0.23)
45-49 years	827 (129,2139)	50134 (17354,115952)	0.17 (0.03,0.45)	10.59 (3.67,24.49)	-0.77 (-0.82,-0.7)	-0.69 (-0.76,-0.43)
50-54 years	1189 (187,3382)	58348 (16811,146894)	0.27 (0.04,0.76)	13.11 (3.78,33.02)	-0.78 (-0.83,-0.72)	-0.73 (-0.78,-0.54)
55-59 years	1756 (264,4963)	70125 (15744,177333)	0.44 (0.07,1.25)	17.72 (3.98,44.81)	-0.78 (-0.83,-0.72)	-0.75 (-0.8,-0.61)
60-64 years	2652 (364,7478)	87427 (17553,230840)	0.83 (0.11,2.34)	27.32 (5.48,72.13)	-0.77 (-0.82,-0.71)	-0.74 (-0.8,-0.63)
65-69 years	4071 (651,11704)	109499 (23172,298301)	1.48 (0.24,4.24)	39.7 (8.4,108.14)	-0.76 (-0.82,-0.69)	-0.74 (-0.8,-0.63)
70-74 years	6560 (1059,17703)	140804 (27744,366669)	3.19 (0.51,8.6)	68.4 (13.48,178.13)	-0.73 (-0.8,-0.65)	-0.71 (-0.78,-0.61)
75-79 years	7003 (1129,19526)	119164 (24625,320537)	5.31 (0.86,14.81)	90.36 (18.67,243.04)	-0.68 (-0.76,-0.58)	-0.66 (-0.74,-0.54)
80-84 years	8322 (1216,23582)	109121 (19914,300121)	9.5 (1.39,26.92)	124.59 (22.74,342.67)	-0.68 (-0.77,-0.55)	-0.67 (-0.76,-0.52)
85-89 years	6379 (934,17585)	66105 (11567,178286)	13.95 (2.04,38.46)	144.58 (25.3,389.94)	-0.67 (-0.76,-0.53)	-0.66 (-0.75,-0.52)
90-94 years	3384 (451,9411)	30230 (4903,82148)	18.92 (2.52,52.61)	168.98 (27.4,459.2)	-0.69 (-0.77,-0.56)	-0.68 (-0.76,-0.55)
95+ years	1249 (163,3460)	10512 (1737,28938)	22.92 (3,63.49)	192.86 (31.87,530.95)	-0.74 (-0.81,-0.61)	-0.73 (-0.8,-0.6)
