# Supplementary material for: Global burden, subtype, risk factors and etiological analysis of enteric infections from 1990-2021: population based study
Source: Front Cell Infect Microbiol. 2025 Mar 20;15:1527765. doi: 10.3389/fcimb.2025.1527765 (PMC11965617; doi:10.3389/fcimb.2025.1527765)
Supplement: Supplementary file 6 [file DataSheet1.zip › Table S23.xlsx]

## Sheet: Table S23
Supplementary table 23: Number, age-standardized rates in 2021 and rate change in age-standardized rates from 1990 to 2021 of enteric infections due to Cholera for both sexes in different age groups.
Location	Number in 2021		Age-standardized rates in 2021		Rate change in age-standardized rates from 1990 to 2021
	Deaths	DALYs	Deaths	DALYs	Deaths	DALYs
<5 years	25778 (18514,34916)	2283183 (1638810,3093653)	3.92 (2.81,5.31)	346.9 (248.99,470.04)	-0.78 (-0.82,-0.74)	-0.78 (-0.82,-0.74)
5-9 years	3129 (2094,4397)	259887 (173944,364996)	0.46 (0.3,0.64)	37.83 (25.32,53.12)	-0.71 (-0.76,-0.64)	-0.71 (-0.76,-0.64)
10-14 years	2068 (1386,2842)	161256 (108293,221614)	0.31 (0.21,0.43)	24.19 (16.24,33.24)	-0.71 (-0.76,-0.65)	-0.71 (-0.76,-0.65)
15-19 years	1511 (1082,1990)	110174 (79066,145059)	0.24 (0.17,0.32)	17.66 (12.67,23.25)	-0.69 (-0.75,-0.62)	-0.69 (-0.75,-0.62)
20-24 years	1537 (1105,2026)	104391 (75026,137589)	0.26 (0.19,0.34)	17.48 (12.56,23.04)	-0.68 (-0.74,-0.6)	-0.68 (-0.74,-0.6)
25-29 years	2053 (1576,2584)	129134 (99162,162467)	0.35 (0.27,0.44)	21.95 (16.85,27.61)	-0.68 (-0.74,-0.61)	-0.68 (-0.74,-0.61)
30-34 years	2466 (1891,3134)	142726 (109499,181325)	0.41 (0.31,0.52)	23.61 (18.11,30)	-0.71 (-0.76,-0.64)	-0.71 (-0.76,-0.64)
35-39 years	2932 (2221,3717)	155063 (117517,196635)	0.52 (0.4,0.66)	27.65 (20.95,35.06)	-0.7 (-0.75,-0.63)	-0.7 (-0.75,-0.63)
40-44 years	3329 (2519,4290)	159656 (120857,205772)	0.67 (0.5,0.86)	31.92 (24.16,41.13)	-0.7 (-0.76,-0.64)	-0.7 (-0.76,-0.64)
45-49 years	3590 (2692,4711)	154689 (116046,203044)	0.76 (0.57,0.99)	32.67 (24.51,42.88)	-0.76 (-0.8,-0.71)	-0.76 (-0.8,-0.71)
50-54 years	3763 (2818,4997)	144069 (107911,191271)	0.85 (0.63,1.12)	32.38 (24.25,42.99)	-0.78 (-0.82,-0.73)	-0.78 (-0.82,-0.73)
55-59 years	3798 (2749,5140)	127556 (92385,172582)	0.96 (0.69,1.3)	32.23 (23.35,43.61)	-0.8 (-0.83,-0.76)	-0.8 (-0.83,-0.76)
60-64 years	4734 (3532,6122)	137029 (102255,177203)	1.48 (1.1,1.91)	42.82 (31.95,55.37)	-0.78 (-0.82,-0.74)	-0.78 (-0.82,-0.74)
65-69 years	6145 (4786,7728)	149795 (116700,188360)	2.23 (1.74,2.8)	54.3 (42.31,68.29)	-0.79 (-0.82,-0.75)	-0.79 (-0.82,-0.75)
70-74 years	6415 (4891,8086)	128823 (98201,162355)	3.12 (2.38,3.93)	62.58 (47.71,78.87)	-0.81 (-0.84,-0.77)	-0.81 (-0.83,-0.77)
75-79 years	5783 (4319,7456)	92751 (69270,119585)	4.38 (3.27,5.65)	70.33 (52.52,90.67)	-0.76 (-0.8,-0.72)	-0.76 (-0.8,-0.72)
80-84 years	4144 (3032,5463)	51980 (38031,68514)	4.73 (3.46,6.24)	59.35 (43.42,78.23)	-0.77 (-0.8,-0.73)	-0.77 (-0.8,-0.73)
85-89 years	2203 (1595,2956)	21914 (15872,29404)	4.82 (3.49,6.47)	47.93 (34.72,64.31)	-0.77 (-0.81,-0.74)	-0.77 (-0.81,-0.74)
90-94 years	853 (609,1160)	7359 (5253,10005)	4.77 (3.4,6.48)	41.13 (29.36,55.92)	-0.79 (-0.82,-0.75)	-0.79 (-0.82,-0.75)
95+ years	265 (183,360)	2148 (1489,2918)	4.86 (3.36,6.6)	39.41 (27.33,53.53)	-0.8 (-0.83,-0.76)	-0.8 (-0.83,-0.76)
