# Supplementary material for: Global burden, subtype, risk factors and etiological analysis of enteric infections from 1990-2021: population based study
Source: Front Cell Infect Microbiol. 2025 Mar 20;15:1527765. doi: 10.3389/fcimb.2025.1527765 (PMC11965617; doi:10.3389/fcimb.2025.1527765)
Supplement: Supplementary file 6 [file DataSheet1.zip › Table S24.xlsx]

## Sheet: Table S24
Supplementary table 24: Number, age-standardized rates in 2021 and rate change in age-standardized rates from 1990 to 2021 of enteric infections due to Clostridium difficile for both sexes in different age groups.
Location	Number in 2021		Age-standardized rates in 2021		Rate change in age-standardized rates from 1990 to 2021
	Deaths	DALYs	Deaths	DALYs	Deaths	DALYs
<5 years	100 (53,173)	8784 (4664,15211)	0.02 (0.01,0.03)	1.33 (0.71,2.31)	-0.78 (-0.82,-0.74)	-0.01 (-0.1,0.05)
5-9 years	76 (35,146)	6289 (2899,12109)	0.01 (0.01,0.02)	0.92 (0.42,1.76)	-0.71 (-0.76,-0.64)	0.11 (0.03,0.21)
10-14 years	55 (23,114)	4302 (1825,8868)	0.01 (0,0.02)	0.65 (0.27,1.33)	-0.71 (-0.76,-0.65)	0.17 (0.08,0.28)
15-19 years	38 (20,68)	2813 (1436,4952)	0.01 (0,0.01)	0.45 (0.23,0.79)	-0.69 (-0.75,-0.62)	0.19 (0.1,0.3)
20-24 years	40 (22,70)	2753 (1512,4805)	0.01 (0,0.01)	0.46 (0.25,0.8)	-0.68 (-0.74,-0.6)	0.35 (0.21,0.56)
25-29 years	56 (37,88)	3536 (2346,5561)	0.01 (0.01,0.01)	0.6 (0.4,0.95)	-0.68 (-0.74,-0.61)	0.34 (0.23,0.49)
30-34 years	79 (57,115)	4625 (3345,6666)	0.01 (0.01,0.02)	0.77 (0.55,1.1)	-0.71 (-0.76,-0.64)	0.34 (0.25,0.45)
35-39 years	101 (75,139)	5372 (4037,7369)	0.02 (0.01,0.02)	0.96 (0.72,1.31)	-0.7 (-0.75,-0.63)	0.4 (0.32,0.5)
40-44 years	132 (102,179)	6365 (4926,8638)	0.03 (0.02,0.04)	1.27 (0.98,1.73)	-0.7 (-0.76,-0.64)	0.5 (0.41,0.62)
45-49 years	178 (138,241)	7719 (5993,10436)	0.04 (0.03,0.05)	1.63 (1.27,2.2)	-0.76 (-0.8,-0.71)	0.61 (0.48,0.84)
50-54 years	273 (210,362)	10502 (8081,13891)	0.06 (0.05,0.08)	2.36 (1.82,3.12)	-0.78 (-0.82,-0.73)	0.85 (0.6,1.21)
55-59 years	380 (275,532)	12810 (9264,17905)	0.1 (0.07,0.13)	3.24 (2.34,4.52)	-0.8 (-0.83,-0.76)	1.22 (0.89,1.74)
60-64 years	729 (596,908)	21159 (17319,26343)	0.23 (0.19,0.28)	6.61 (5.41,8.23)	-0.78 (-0.82,-0.74)	1.52 (1.18,2.01)
65-69 years	1255 (1076,1477)	30698 (26308,36155)	0.46 (0.39,0.54)	11.13 (9.54,13.11)	-0.79 (-0.82,-0.75)	1.34 (1.1,1.69)
70-74 years	1902 (1598,2252)	38137 (32055,45141)	0.92 (0.78,1.09)	18.53 (15.57,21.93)	-0.81 (-0.84,-0.77)	1.65 (1.4,2.01)
75-79 years	2246 (1839,2758)	35929 (29444,44116)	1.7 (1.39,2.09)	27.24 (22.33,33.45)	-0.76 (-0.8,-0.72)	1.33 (1.1,1.69)
80-84 years	2749 (2243,3362)	34347 (28057,41999)	3.14 (2.56,3.84)	39.22 (32.03,47.95)	-0.77 (-0.8,-0.73)	1.15 (1.01,1.31)
85-89 years	2655 (2091,3390)	26290 (20725,33600)	5.81 (4.57,7.41)	57.5 (45.33,73.49)	-0.77 (-0.81,-0.74)	0.93 (0.73,1.1)
90-94 years	1748 (1234,2454)	15113 (10678,21196)	9.77 (6.9,13.72)	84.48 (59.69,118.48)	-0.79 (-0.82,-0.75)	0.75 (0.51,1.02)
95+ years	806 (494,1260)	6506 (4000,10156)	14.79 (9.07,23.11)	119.36 (73.4,186.33)	-0.8 (-0.83,-0.76)	0.63 (0.31,1.03)
