# Supplementary material for: Global burden, subtype, risk factors and etiological analysis of enteric infections from 1990-2021: population based study
Source: Front Cell Infect Microbiol. 2025 Mar 20;15:1527765. doi: 10.3389/fcimb.2025.1527765 (PMC11965617; doi:10.3389/fcimb.2025.1527765)
Supplement: Supplementary file 6 [file DataSheet1.zip › Table S25.xlsx]

## Sheet: Table S25
Supplementary table 25: Number, age-standardized rates in 2021 and rate change in age-standardized rates from 1990 to 2021 of enteric infections due to Cryptosporidium for both sexes in different age groups.
Location	Number in 2021		Age-standardized rates in 2021		Rate change in age-standardized rates from 1990 to 2021
	Deaths	DALYs	Deaths	DALYs	Deaths	DALYs
<5 years	68478 (38910,109570)	6123834 (3495924,9775960)	10.4 (5.91,16.65)	930.43 (531.16,1485.32)	-0.73 (-0.8,-0.62)	-0.73 (-0.8,-0.62)
5-9 years	2750 (1086,5658)	260894 (112436,519310)	0.4 (0.16,0.82)	37.97 (16.36,75.59)	-0.65 (-0.79,-0.51)	-0.63 (-0.76,-0.49)
10-14 years	1227 (561,2404)	131134 (70138,236299)	0.18 (0.08,0.36)	19.67 (10.52,35.45)	-0.61 (-0.73,-0.49)	-0.52 (-0.65,-0.38)
15-19 years	1011 (455,1953)	89744 (44175,165361)	0.16 (0.07,0.31)	14.38 (7.08,26.5)	-0.55 (-0.69,-0.39)	-0.48 (-0.63,-0.32)
20-24 years	762 (315,1587)	59180 (26627,122198)	0.13 (0.05,0.27)	9.91 (4.46,20.46)	-0.54 (-0.69,-0.38)	-0.5 (-0.64,-0.33)
25-29 years	526 (231,1093)	38132 (17880,77911)	0.09 (0.04,0.19)	6.48 (3.04,13.24)	-0.57 (-0.71,-0.43)	-0.53 (-0.67,-0.38)
30-34 years	366 (167,732)	24360 (12023,46981)	0.06 (0.03,0.12)	4.03 (1.99,7.77)	-0.62 (-0.73,-0.5)	-0.58 (-0.69,-0.46)
35-39 years	219 (101,419)	13167 (6610,23819)	0.04 (0.02,0.07)	2.35 (1.18,4.25)	-0.63 (-0.73,-0.51)	-0.59 (-0.7,-0.47)
40-44 years	140 (55,283)	7543 (3155,14751)	0.03 (0.01,0.06)	1.51 (0.63,2.95)	-0.62 (-0.73,-0.47)	-0.59 (-0.71,-0.44)
45-49 years	164 (78,311)	7776 (3849,14386)	0.03 (0.02,0.07)	1.64 (0.81,3.04)	-0.71 (-0.79,-0.59)	-0.68 (-0.77,-0.56)
50-54 years	214 (99,414)	8778 (4254,16696)	0.05 (0.02,0.09)	1.97 (0.96,3.75)	-0.73 (-0.8,-0.63)	-0.72 (-0.79,-0.62)
55-59 years	286 (117,614)	10084 (4145,21482)	0.07 (0.03,0.16)	2.55 (1.05,5.43)	-0.75 (-0.82,-0.66)	-0.74 (-0.81,-0.64)
60-64 years	951 (493,1763)	28503 (15174,52144)	0.3 (0.15,0.55)	8.91 (4.74,16.29)	-0.73 (-0.8,-0.65)	-0.72 (-0.79,-0.64)
65-69 years	2600 (1309,4659)	65098 (33448,115391)	0.94 (0.47,1.69)	23.6 (12.13,41.83)	-0.74 (-0.8,-0.67)	-0.74 (-0.8,-0.66)
70-74 years	5409 (2633,10038)	110682 (54875,203657)	2.63 (1.28,4.88)	53.77 (26.66,98.94)	-0.74 (-0.8,-0.66)	-0.73 (-0.8,-0.65)
75-79 years	7391 (3625,14212)	120423 (59820,230017)	5.6 (2.75,10.78)	91.31 (45.36,174.41)	-0.68 (-0.77,-0.58)	-0.68 (-0.76,-0.57)
80-84 years	9559 (4901,17808)	121475 (62932,225260)	10.91 (5.6,20.33)	138.7 (71.85,257.2)	-0.69 (-0.77,-0.55)	-0.68 (-0.77,-0.55)
85-89 years	8528 (4281,15944)	85865 (43328,160279)	18.65 (9.36,34.87)	187.8 (94.76,350.55)	-0.68 (-0.77,-0.55)	-0.68 (-0.76,-0.55)
90-94 years	4997 (2543,9173)	43489 (22240,79589)	27.93 (14.21,51.28)	243.1 (124.32,444.89)	-0.71 (-0.79,-0.59)	-0.71 (-0.79,-0.59)
95+ years	2005 (960,3852)	16514 (7965,31572)	36.78 (17.62,70.67)	302.99 (146.13,579.26)	-0.76 (-0.83,-0.65)	-0.76 (-0.82,-0.65)
