# Supplementary material for: Global burden, subtype, risk factors and etiological analysis of enteric infections from 1990-2021: population based study
Source: Front Cell Infect Microbiol. 2025 Mar 20;15:1527765. doi: 10.3389/fcimb.2025.1527765 (PMC11965617; doi:10.3389/fcimb.2025.1527765)
Supplement: Supplementary file 6 [file DataSheet1.zip › Table S26.xlsx]

## Sheet: Table S26
Supplementary table 26: Number, age-standardized rates in 2021 and rate change in age-standardized rates from 1990 to 2021 of enteric infections due to Entamoeba for both sexes in different age groups.
Location	Number in 2021		Age-standardized rates in 2021		Rate change in age-standardized rates from 1990 to 2021
	Deaths	DALYs	Deaths	DALYs	Deaths	DALYs
<5 years	16090 (7061,32340)	1441162 (636070,2883090)	2.44 (1.07,4.91)	218.96 (96.64,438.05)	-0.8 (-0.86,-0.73)	-0.8 (-0.86,-0.73)
5-9 years	1272 (449,2717)	121872 (41596,244603)	0.19 (0.07,0.4)	17.74 (6.05,35.6)	-0.69 (-0.8,-0.55)	-0.67 (-0.78,-0.53)
10-14 years	793 (301,1570)	85776 (30259,169758)	0.12 (0.05,0.24)	12.87 (4.54,25.46)	-0.63 (-0.74,-0.52)	-0.55 (-0.68,-0.39)
15-19 years	972 (301,2173)	86813 (29837,180888)	0.16 (0.05,0.35)	13.91 (4.78,28.99)	-0.53 (-0.68,-0.38)	-0.47 (-0.62,-0.29)
20-24 years	1023 (349,2311)	80015 (29264,178168)	0.17 (0.06,0.39)	13.4 (4.9,29.84)	-0.51 (-0.66,-0.36)	-0.46 (-0.62,-0.29)
25-29 years	899 (353,1852)	65979 (26799,131778)	0.15 (0.06,0.31)	11.21 (4.55,22.4)	-0.55 (-0.68,-0.41)	-0.5 (-0.64,-0.34)
30-34 years	893 (344,1928)	60210 (25677,123024)	0.15 (0.06,0.32)	9.96 (4.25,20.35)	-0.6 (-0.71,-0.48)	-0.56 (-0.67,-0.42)
35-39 years	945 (338,2089)	57471 (22144,117688)	0.17 (0.06,0.37)	10.25 (3.95,20.98)	-0.62 (-0.72,-0.51)	-0.58 (-0.69,-0.44)
40-44 years	966 (335,2116)	52291 (18726,107180)	0.19 (0.07,0.42)	10.45 (3.74,21.43)	-0.62 (-0.72,-0.5)	-0.59 (-0.69,-0.45)
45-49 years	987 (381,2126)	46988 (19623,97661)	0.21 (0.08,0.45)	9.92 (4.14,20.63)	-0.7 (-0.77,-0.6)	-0.68 (-0.76,-0.57)
50-54 years	1097 (433,2278)	45196 (18390,92265)	0.25 (0.1,0.51)	10.16 (4.13,20.74)	-0.72 (-0.79,-0.63)	-0.7 (-0.78,-0.61)
55-59 years	1198 (474,2390)	42412 (18261,82893)	0.3 (0.12,0.6)	10.72 (4.61,20.95)	-0.73 (-0.79,-0.65)	-0.72 (-0.78,-0.63)
60-64 years	1387 (552,2809)	41729 (16905,83298)	0.43 (0.17,0.88)	13.04 (5.28,26.03)	-0.72 (-0.79,-0.63)	-0.71 (-0.77,-0.62)
65-69 years	1643 (634,3473)	41268 (16760,86334)	0.6 (0.23,1.26)	14.96 (6.08,31.3)	-0.73 (-0.79,-0.65)	-0.72 (-0.79,-0.64)
70-74 years	1987 (785,4134)	40756 (16272,83737)	0.97 (0.38,2.01)	19.8 (7.91,40.68)	-0.73 (-0.79,-0.65)	-0.72 (-0.79,-0.64)
75-79 years	1827 (723,3881)	29823 (11922,62878)	1.38 (0.55,2.94)	22.61 (9.04,47.68)	-0.67 (-0.75,-0.57)	-0.67 (-0.74,-0.57)
80-84 years	1659 (694,3511)	21120 (8919,44232)	1.89 (0.79,4.01)	24.11 (10.18,50.5)	-0.68 (-0.76,-0.56)	-0.67 (-0.76,-0.56)
85-89 years	1080 (421,2291)	10889 (4269,22903)	2.36 (0.92,5.01)	23.82 (9.34,50.09)	-0.69 (-0.77,-0.57)	-0.68 (-0.76,-0.57)
90-94 years	458 (182,1026)	3998 (1589,8898)	2.56 (1.02,5.73)	22.35 (8.88,49.74)	-0.71 (-0.78,-0.6)	-0.71 (-0.78,-0.6)
95+ years	128 (43,308)	1057 (358,2531)	2.35 (0.79,5.65)	19.39 (6.57,46.44)	-0.76 (-0.82,-0.65)	-0.76 (-0.82,-0.65)
