# Supplementary material for: Global burden, subtype, risk factors and etiological analysis of enteric infections from 1990-2021: population based study
Source: Front Cell Infect Microbiol. 2025 Mar 20;15:1527765. doi: 10.3389/fcimb.2025.1527765 (PMC11965617; doi:10.3389/fcimb.2025.1527765)
Supplement: Supplementary file 6 [file DataSheet1.zip › Table S27.xlsx]

## Sheet: Table S27
Supplementary table 27: Number, age-standardized rates in 2021 and rate change in age-standardized rates from 1990 to 2021 of enteric infections due to Enteropathogenic E coli for both sexes in different age groups.
Location	Number in 2021		Age-standardized rates in 2021		Rate change in age-standardized rates from 1990 to 2021
	Deaths	DALYs	Deaths	DALYs	Deaths	DALYs
<5 years	46367 (25980,76264)	4169502 (2340820,6842400)	7.04 (3.95,11.59)	4169502 (2340820,6842400)	-0.74 (-0.81,-0.65)	-0.74 (-0.81,-0.65)
5-9 years	1068 (295,2463)	109981 (34242,228547)	0.16 (0.04,0.36)	109981 (34242,228547)	-0.65 (-0.78,-0.49)	-0.61 (-0.73,-0.45)
10-14 years	450 (132,970)	57457 (23609,111208)	0.07 (0.02,0.15)	57457 (23609,111208)	-0.58 (-0.7,-0.43)	-0.42 (-0.57,-0.21)
15-19 years	329 (114,704)	33140 (14073,63808)	0.05 (0.02,0.11)	33140 (14073,63808)	-0.47 (-0.63,-0.3)	-0.35 (-0.53,-0.12)
20-24 years	238 (69,519)	20267 (7079,41302)	0.04 (0.01,0.09)	20267 (7079,41302)	-0.43 (-0.61,-0.24)	-0.34 (-0.52,-0.12)
25-29 years	197 (67,400)	15685 (6576,29746)	0.03 (0.01,0.07)	15685 (6576,29746)	-0.48 (-0.64,-0.31)	-0.39 (-0.56,-0.19)
30-34 years	177 (62,372)	12909 (5652,25182)	0.03 (0.01,0.06)	12909 (5652,25182)	-0.55 (-0.68,-0.41)	-0.48 (-0.61,-0.31)
35-39 years	172 (58,366)	11180 (4541,22356)	0.03 (0.01,0.07)	11180 (4541,22356)	-0.57 (-0.69,-0.44)	-0.51 (-0.63,-0.34)
40-44 years	155 (51,326)	8928 (3413,17716)	0.03 (0.01,0.07)	8928 (3413,17716)	-0.59 (-0.7,-0.45)	-0.53 (-0.65,-0.38)
45-49 years	135 (45,282)	6769 (2580,13715)	0.03 (0.01,0.06)	6769 (2580,13715)	-0.68 (-0.76,-0.58)	-0.64 (-0.73,-0.53)
50-54 years	115 (37,232)	4909 (1772,10005)	0.03 (0.01,0.05)	4909 (1772,10005)	-0.71 (-0.78,-0.62)	-0.68 (-0.76,-0.59)
55-59 years	73 (26,141)	2673 (1024,4971)	0.02 (0.01,0.04)	2673 (1024,4971)	-0.74 (-0.8,-0.66)	-0.72 (-0.79,-0.64)
60-64 years	46 (15,102)	1409 (513,3064)	0.01 (0,0.03)	1409 (513,3064)	-0.75 (-0.8,-0.68)	-0.73 (-0.79,-0.66)
65-69 years	60 (19,131)	1527 (524,3287)	0.02 (0.01,0.05)	1527 (524,3287)	-0.75 (-0.81,-0.68)	-0.74 (-0.8,-0.66)
70-74 years	84 (28,168)	1754 (627,3448)	0.04 (0.01,0.08)	1754 (627,3448)	-0.73 (-0.79,-0.65)	-0.72 (-0.78,-0.64)
75-79 years	83 (28,166)	1366 (486,2701)	0.06 (0.02,0.13)	1366 (486,2701)	-0.68 (-0.76,-0.57)	-0.67 (-0.75,-0.57)
80-84 years	86 (27,177)	1102 (360,2251)	0.1 (0.03,0.2)	1102 (360,2251)	-0.68 (-0.77,-0.56)	-0.68 (-0.76,-0.56)
85-89 years	60 (20,123)	613 (210,1238)	0.13 (0.04,0.27)	613 (210,1238)	-0.67 (-0.76,-0.55)	-0.67 (-0.76,-0.55)
90-94 years	29 (10,64)	257 (85,559)	0.16 (0.05,0.36)	257 (85,559)	-0.7 (-0.78,-0.58)	-0.69 (-0.77,-0.57)
95+ years	10 (3,23)	82 (24,186)	0.18 (0.05,0.41)	82 (24,186)	-0.74 (-0.81,-0.63)	-0.74 (-0.81,-0.63)
