# Supplementary material for: Global burden, subtype, risk factors and etiological analysis of enteric infections from 1990-2021: population based study
Source: Front Cell Infect Microbiol. 2025 Mar 20;15:1527765. doi: 10.3389/fcimb.2025.1527765 (PMC11965617; doi:10.3389/fcimb.2025.1527765)
Supplement: Supplementary file 6 [file DataSheet1.zip › Table S28.xlsx]

## Sheet: Table S28
Supplementary table 28: Number, age-standardized rates in 2021 and rate change in age-standardized rates from 1990 to 2021 of enteric infections due to Enterotoxigenic E coli for both sexes in different age groups.
Location	Number in 2021		Age-standardized rates in 2021		Rate change in age-standardized rates from 1990 to 2021
	Deaths	DALYs	Deaths	DALYs	Deaths	DALYs
<5 years	45801 (25209,77137)	4129550 (2281500,6940501)	6.96 (3.83,11.72)	627.43 (346.64,1054.51)	-0.77 (-0.83,-0.68)	-0.77 (-0.83,-0.68)
5-9 years	2135 (849,4525)	234459 (103184,457355)	0.31 (0.12,0.66)	34.13 (15.02,66.57)	-0.59 (-0.76,-0.41)	-0.54 (-0.7,-0.37)
10-14 years	759 (324,1668)	111856 (53605,209990)	0.11 (0.05,0.25)	16.78 (8.04,31.5)	-0.55 (-0.69,-0.39)	-0.35 (-0.5,-0.15)
15-19 years	405 (165,773)	44757 (23332,79336)	0.06 (0.03,0.12)	7.17 (3.74,12.71)	-0.47 (-0.65,-0.27)	-0.31 (-0.49,-0.1)
20-24 years	166 (63,359)	15287 (6676,31985)	0.03 (0.01,0.06)	2.56 (1.12,5.36)	-0.49 (-0.66,-0.29)	-0.37 (-0.54,-0.16)
25-29 years	134 (59,272)	11723 (5891,22436)	0.02 (0.01,0.05)	1.99 (1,3.81)	-0.54 (-0.69,-0.36)	-0.42 (-0.57,-0.23)
30-34 years	119 (56,231)	9631 (4918,17162)	0.02 (0.01,0.04)	1.59 (0.81,2.84)	-0.61 (-0.72,-0.47)	-0.5 (-0.62,-0.35)
35-39 years	113 (45,234)	8216 (3569,15588)	0.02 (0.01,0.04)	1.46 (0.64,2.78)	-0.64 (-0.74,-0.5)	-0.54 (-0.65,-0.38)
40-44 years	156 (72,296)	9991 (5056,17723)	0.03 (0.01,0.06)	2 (1.01,3.54)	-0.65 (-0.74,-0.54)	-0.57 (-0.67,-0.43)
45-49 years	285 (131,540)	15553 (7743,27139)	0.06 (0.03,0.11)	3.28 (1.64,5.73)	-0.73 (-0.8,-0.65)	-0.68 (-0.75,-0.58)
50-54 years	512 (218,959)	23335 (11052,40603)	0.12 (0.05,0.22)	5.24 (2.48,9.13)	-0.75 (-0.81,-0.68)	-0.72 (-0.78,-0.64)
55-59 years	879 (359,1690)	33426 (14314,62185)	0.22 (0.09,0.43)	8.45 (3.62,15.71)	-0.76 (-0.82,-0.7)	-0.74 (-0.8,-0.67)
60-64 years	1798 (854,3145)	57025 (28682,97802)	0.56 (0.27,0.98)	17.82 (8.96,30.56)	-0.75 (-0.81,-0.69)	-0.74 (-0.79,-0.67)
65-69 years	3583 (1818,6097)	93779 (49693,158390)	1.3 (0.66,2.21)	34 (18.01,57.42)	-0.76 (-0.82,-0.68)	-0.74 (-0.8,-0.66)
70-74 years	6718 (3372,12141)	141718 (73104,251552)	3.26 (1.64,5.9)	68.85 (35.51,122.21)	-0.74 (-0.81,-0.66)	-0.73 (-0.8,-0.65)
75-79 years	8647 (4295,15659)	144577 (73408,258946)	6.56 (3.26,11.87)	109.62 (55.66,196.34)	-0.69 (-0.77,-0.58)	-0.68 (-0.76,-0.57)
80-84 years	10909 (5167,20838)	141315 (68420,266266)	12.46 (5.9,23.79)	161.35 (78.12,304.02)	-0.7 (-0.79,-0.56)	-0.69 (-0.78,-0.56)
85-89 years	9257 (4248,17008)	94705 (44548,173767)	20.25 (9.29,37.2)	207.13 (97.43,380.05)	-0.71 (-0.8,-0.58)	-0.71 (-0.79,-0.58)
90-94 years	5264 (2456,9958)	46392 (21898,87112)	29.42 (13.73,55.66)	259.33 (122.41,486.95)	-0.74 (-0.82,-0.62)	-0.74 (-0.81,-0.61)
95+ years	2022 (904,3670)	16839 (7632,30424)	37.11 (16.58,67.34)	308.96 (140.03,558.21)	-0.78 (-0.85,-0.67)	-0.77 (-0.84,-0.66)
