# Supplementary material for: Global burden, subtype, risk factors and etiological analysis of enteric infections from 1990-2021: population based study
Source: Front Cell Infect Microbiol. 2025 Mar 20;15:1527765. doi: 10.3389/fcimb.2025.1527765 (PMC11965617; doi:10.3389/fcimb.2025.1527765)
Supplement: Supplementary file 6 [file DataSheet1.zip › Table S29.xlsx]

## Sheet: Table S30
Supplementary table 29: Number, age-standardized rates in 2021 and rate change in age-standardized rates from 1990 to 2021 of enteric infections due to Non-typhoidal Salmonella for both sexes in different age groups.
Location	Number in 2021		Age-standardized rates in 2021		Rate change in age-standardized rates from 1990 to 2021
	Deaths	DALYs	Deaths	DALYs	Deaths	DALYs
<5 years	11833 (1579,27435)	1061456 (155446,2447916)	1.8 (0.24,4.17)	161.27 (23.62,371.93)	-0.78 (-0.84,-0.71)	-0.78 (-0.84,-0.71)
5-9 years	644 (0,2032)	63273 (3951,180079)	0.09 (0,0.3)	9.21 (0.57,26.21)	0（0,0）	-0.65 (-0.77,-0.28)
10-14 years	323 (0,1008)	36603 (4434,90729)	0.05 (0,0.15)	5.49 (0.67,13.61)	0（0,0）	-0.54 (-0.69,0.19)
15-19 years	325 (0,1068)	30026 (2586,84794)	0.05 (0,0.17)	4.81 (0.41,13.59)	0（0,0）	-0.47 (-0.62,0.38)
20-24 years	318 (0,1111)	25414 (1535,80991)	0.05 (0,0.19)	4.26 (0.26,13.56)	0（0,0）	-0.47 (-0.61,0.55)
25-29 years	293 (0,905)	21954 (1457,61346)	0.05 (0,0.15)	3.73 (0.25,10.43)	0（0,0）	-0.5 (-0.65,0.49)
30-34 years	300 (0,900)	20695 (1337,55268)	0.05 (0,0.15)	3.42 (0.22,9.14)	0（0,0）	-0.56 (-0.68,0.3)
35-39 years	328 (0,965)	20376 (1120,53916)	0.06 (0,0.17)	3.63 (0.2,9.61)	0（0,0）	-0.58 (-0.69,0.32)
40-44 years	353 (0,1076)	19508 (958,53736)	0.07 (0,0.22)	3.9 (0.19,10.74)	0（0,0）	-0.6 (-0.7,0.27)
45-49 years	400 (0,1174)	19387 (804,53056)	0.08 (0,0.25)	4.09 (0.17,11.21)	0（0,0）	-0.68 (-0.77,0.14)
50-54 years	500 (0,1450)	20940 (698,57373)	0.11 (0,0.33)	4.71 (0.16,12.89)	0（0,0）	-0.72 (-0.79,0.11)
55-59 years	645 (0,1919)	23089 (589,65594)	0.16 (0,0.48)	5.83 (0.15,16.58)	0（0,0）	-0.74 (-0.81,0.08)
60-64 years	840 (0,2523)	25487 (494,74964)	0.26 (0,0.79)	7.96 (0.15,23.42)	0（0,0）	-0.73 (-0.8,0.18)
65-69 years	1035 (0,3110)	26210 (423,76931)	0.38 (0,1.13)	9.5 (0.15,27.89)	0（0,0）	-0.74 (-0.8,0.16)
70-74 years	1340 (0,4025)	27656 (326,81383)	0.65 (0,1.96)	13.44 (0.16,39.54)	0（0,0）	-0.73 (-0.81,0.24)
75-79 years	1275 (0,3698)	20942 (211,59856)	0.97 (0,2.8)	15.88 (0.16,45.39)	0（0,0）	-0.67 (-0.78,0.41)
80-84 years	1278 (0,3822)	16339 (137,48108)	1.46 (0,4.36)	18.66 (0.16,54.93)	0（0,0）	-0.67 (-0.77,0.41)
85-89 years	866 (0,2536)	8793 (72,25491)	1.89 (0,5.55)	19.23 (0.16,55.75)	0（0,0）	-0.66 (-0.77,0.4)
90-94 years	406 (0,1195)	3571 (27,10408)	2.27 (0,6.68)	19.96 (0.15,58.18)	0（0,0）	-0.67 (-0.81,0.5)
95+ years	133 (0,411)	1102 (8,3370)	2.44 (0,7.54)	20.22 (0.15,61.84)	0（0,0）	-0.69 (-0.82,0.75)
