# Supplementary material for: Global burden, subtype, risk factors and etiological analysis of enteric infections from 1990-2021: population based study
Source: Front Cell Infect Microbiol. 2025 Mar 20;15:1527765. doi: 10.3389/fcimb.2025.1527765 (PMC11965617; doi:10.3389/fcimb.2025.1527765)
Supplement: Supplementary file 6 [file DataSheet1.zip › Table S30.xlsx]

## Sheet: Table S31
Supplementary table 30: Number, age-standardized rates in 2021 and rate change in age-standardized rates from 1990 to 2021 of enteric infections due to Norovirus for both sexes in different age groups.
Location	Number in 2021		Age-standardized rates in 2021		Rate change in age-standardized rates from 1990 to 2021
	Deaths	DALYs	Deaths	DALYs	Deaths	DALYs
<5 years	29555 (9649,55016)	2684019 (921204,4941649)	4.49 (1.47,8.36)	407.8 (139.96,750.81)	-0.8 (-0.85,-0.73)	-0.8 (-0.85,-0.73)
5-9 years	2820 (383,5838)	311894 (91600,606073)	0.41 (0.06,0.85)	45.4 (13.33,88.21)	-0.74 (-0.84,-0.63)	-0.7 (-0.79,-0.54)
10-14 years	1675 (229,3521)	233218 (85375,423508)	0.25 (0.03,0.53)	34.98 (12.81,63.53)	-0.68 (-0.77,-0.58)	-0.54 (-0.69,-0.19)
15-19 years	1788 (233,3868)	193139 (60851,384012)	0.29 (0.04,0.62)	30.95 (9.75,61.54)	-0.6 (-0.72,-0.47)	-0.49 (-0.62,-0.12)
20-24 years	1780 (232,3927)	160815 (48988,314768)	0.3 (0.04,0.66)	26.93 (8.2,52.71)	-0.59 (-0.71,-0.44)	-0.5 (-0.64,-0.13)
25-29 years	1590 (222,3307)	135926 (41724,264935)	0.27 (0.04,0.56)	23.1 (7.09,45.03)	-0.61 (-0.72,-0.49)	-0.52 (-0.66,-0.17)
30-34 years	1632 (220,3340)	127226 (38565,244343)	0.27 (0.04,0.55)	21.05 (6.38,40.42)	-0.65 (-0.74,-0.55)	-0.57 (-0.68,-0.27)
35-39 years	1751 (228,3595)	122064 (33631,225242)	0.31 (0.04,0.64)	21.76 (6,40.16)	-0.67 (-0.75,-0.57)	-0.6 (-0.7,-0.28)
40-44 years	1886 (247,3807)	115787 (30295,216366)	0.38 (0.05,0.76)	23.15 (6.06,43.25)	-0.67 (-0.75,-0.58)	-0.61 (-0.71,-0.33)
45-49 years	2236 (304,4352)	118383 (30271,213618)	0.47 (0.06,0.92)	25 (6.39,45.11)	-0.74 (-0.8,-0.66)	-0.7 (-0.77,-0.49)
50-54 years	3001 (430,5977)	133732 (32257,245251)	0.67 (0.1,1.34)	30.06 (7.25,55.12)	-0.76 (-0.81,-0.69)	-0.73 (-0.79,-0.57)
55-59 years	4086 (581,8126)	152924 (33133,293910)	1.03 (0.15,2.05)	38.64 (8.37,74.27)	-0.77 (-0.82,-0.7)	-0.75 (-0.81,-0.62)
60-64 years	5731 (816,11356)	179836 (36350,345104)	1.79 (0.26,3.55)	56.19 (11.36,107.83)	-0.76 (-0.81,-0.69)	-0.74 (-0.8,-0.62)
65-69 years	7980 (1144,15909)	207197 (40986,403239)	2.89 (0.41,5.77)	75.11 (14.86,146.18)	-0.75 (-0.81,-0.68)	-0.74 (-0.8,-0.63)
70-74 years	11845 (1650,23972)	248638 (46029,496317)	5.75 (0.8,11.65)	120.79 (22.36,241.12)	-0.73 (-0.8,-0.65)	-0.72 (-0.79,-0.63)
75-79 years	12359 (1739,25665)	206047 (35468,419294)	9.37 (1.32,19.46)	156.23 (26.89,317.93)	-0.68 (-0.76,-0.58)	-0.67 (-0.75,-0.55)
80-84 years	13806 (1887,28826)	178829 (30010,366939)	15.76 (2.15,32.91)	204.18 (34.26,418.96)	-0.68 (-0.77,-0.54)	-0.67 (-0.76,-0.53)
85-89 years	10601 (1455,22201)	108882 (18276,227114)	23.19 (3.18,48.56)	238.14 (39.97,496.73)	-0.67 (-0.75,-0.54)	-0.66 (-0.74,-0.52)
90-94 years	5723 (781,11637)	50864 (7915,102552)	31.99 (4.37,65.05)	284.33 (44.24,573.25)	-0.68 (-0.75,-0.55)	-0.67 (-0.75,-0.53)
95+ years	2191 (304,4620)	18346 (3013,38373)	40.21 (5.58,84.76)	336.6 (55.28,704.06)	-0.7 (-0.78,-0.57)	-0.7 (-0.77,-0.55)
