# Supplementary material for: Global burden, subtype, risk factors and etiological analysis of enteric infections from 1990-2021: population based study
Source: Front Cell Infect Microbiol. 2025 Mar 20;15:1527765. doi: 10.3389/fcimb.2025.1527765 (PMC11965617; doi:10.3389/fcimb.2025.1527765)
Supplement: Supplementary file 6 [file DataSheet1.zip › Table S31.xlsx]

## Sheet: Table S32
Supplementary table 31: Number, age-standardized rates in 2021 and rate change in age-standardized rates from 1990 to 2021 of enteric infections due to Rotavirus for both sexes in different age groups.
Location	Number in 2021		Age-standardized rates in 2021		Rate change in age-standardized rates from 1990 to 2021
	Deaths	DALYs	Deaths	DALYs	Deaths	DALYs
<5 years	119861 (83140,169409)	10788937 (7518468,15202228)	18.21 (12.63,25.74)	1639.23 (1142.33,2309.77)	-0.82 (-0.87,-0.76)	-0.82 (-0.87,-0.76)
5-9 years	6538 (3550,10968)	716916 (439323,1135314)	0.95 (0.52,1.6)	104.35 (63.94,165.24)	-0.74 (-0.84,-0.63)	-0.7 (-0.79,-0.59)
10-14 years	3156 (1789,5666)	419089 (289306,659826)	0.47 (0.27,0.85)	62.87 (43.4,98.98)	-0.69 (-0.78,-0.59)	-0.56 (-0.66,-0.44)
15-19 years	2400 (1317,4037)	245458 (157669,383864)	0.38 (0.21,0.65)	39.34 (25.27,61.52)	-0.63 (-0.73,-0.5)	-0.53 (-0.64,-0.4)
20-24 years	1733 (900,3131)	147920 (86581,244050)	0.29 (0.15,0.52)	24.77 (14.5,40.87)	-0.63 (-0.73,-0.5)	-0.56 (-0.67,-0.43)
25-29 years	1315 (693,2341)	105559 (65125,173666)	0.22 (0.12,0.4)	17.94 (11.07,29.52)	-0.65 (-0.75,-0.54)	-0.58 (-0.68,-0.47)
30-34 years	1092 (579,2079)	79845 (50683,136459)	0.18 (0.1,0.34)	13.21 (8.38,22.57)	-0.68 (-0.77,-0.58)	-0.62 (-0.71,-0.51)
35-39 years	875 (418,1595)	57178 (31814,97456)	0.16 (0.07,0.28)	10.19 (5.67,17.38)	-0.68 (-0.76,-0.58)	-0.63 (-0.71,-0.53)
40-44 years	838 (405,1572)	48528 (26062,88292)	0.17 (0.08,0.31)	9.7 (5.21,17.65)	-0.69 (-0.77,-0.58)	-0.64 (-0.73,-0.53)
45-49 years	1147 (622,2012)	57970 (34199,96026)	0.24 (0.13,0.43)	12.24 (7.22,20.28)	-0.77 (-0.83,-0.7)	-0.74 (-0.8,-0.66)
50-54 years	1781 (1006,3230)	76652 (45996,133697)	0.4 (0.23,0.73)	17.23 (10.34,30.05)	-0.79 (-0.84,-0.73)	-0.77 (-0.82,-0.71)
55-59 years	2744 (1492,4792)	100178 (58112,169817)	0.69 (0.38,1.21)	25.31 (14.68,42.91)	-0.81 (-0.85,-0.75)	-0.79 (-0.84,-0.74)
60-64 years	3900 (2227,6781)	120082 (71085,204714)	1.22 (0.7,2.12)	37.52 (22.21,63.96)	-0.8 (-0.85,-0.75)	-0.79 (-0.84,-0.74)
65-69 years	4986 (2882,8926)	127347 (75946,223222)	1.81 (1.04,3.24)	46.17 (27.53,80.92)	-0.79 (-0.84,-0.74)	-0.79 (-0.83,-0.73)
70-74 years	6689 (3775,11502)	138611 (80109,235892)	3.25 (1.83,5.59)	67.34 (38.92,114.6)	-0.77 (-0.83,-0.7)	-0.76 (-0.82,-0.69)
75-79 years	5990 (3500,10335)	98720 (58513,167962)	4.54 (2.65,7.84)	74.85 (44.37,127.36)	-0.72 (-0.79,-0.64)	-0.72 (-0.79,-0.63)
80-84 years	5628 (3178,9204)	72103 (41096,117001)	6.43 (3.63,10.51)	82.33 (46.92,133.59)	-0.72 (-0.8,-0.6)	-0.72 (-0.8,-0.6)
85-89 years	3370 (1939,5526)	34218 (20018,55670)	7.37 (4.24,12.09)	74.84 (43.78,121.76)	-0.71 (-0.8,-0.59)	-0.71 (-0.79,-0.59)
90-94 years	1309 (712,2205)	11489 (6308,19295)	7.32 (3.98,12.33)	64.22 (35.26,107.86)	-0.72 (-0.8,-0.6)	-0.72 (-0.79,-0.6)
95+ years	312 (155,576)	2577 (1288,4754)	5.72 (2.85,10.56)	47.28 (23.63,87.22)	-0.74 (-0.83,-0.61)	-0.74 (-0.82,-0.61)
