# Supplementary material for: Global burden, subtype, risk factors and etiological analysis of enteric infections from 1990-2021: population based study
Source: Front Cell Infect Microbiol. 2025 Mar 20;15:1527765. doi: 10.3389/fcimb.2025.1527765 (PMC11965617; doi:10.3389/fcimb.2025.1527765)
Supplement: Supplementary file 6 [file DataSheet1.zip › Table S32.xlsx]

## Sheet: Table S33
Supplementary table 32: Number, age-standardized rates in 2021 and rate change in age-standardized rates from 1990 to 2021 of enteric infections due to Rotavirus for both sexes in different age groups.
Location	Number in 2021		Age-standardized rates in 2021		Rate change in age-standardized rates from 1990 to 2021
	Deaths	DALYs	Deaths	DALYs	Deaths	DALYs
<5 years	81774 (47917,137952)	7344393 (4318670,12373129)	12.42 (7.28,20.96)	1115.88 (656.16,1879.92)	-0.74 (-0.82,-0.65)	-0.74 (-0.81,-0.65)
5-9 years	4524 (1708,8894)	485080 (205724,915217)	0.66 (0.25,1.29)	70.6 (29.94,133.21)	-0.66 (-0.79,-0.51)	-0.61 (-0.74,-0.47)
10-14 years	2418 (1037,4731)	330149 (168629,574750)	0.36 (0.16,0.71)	49.52 (25.3,86.22)	-0.61 (-0.72,-0.48)	-0.44 (-0.57,-0.27)
15-19 years	2434 (1162,4643)	257442 (139572,439642)	0.39 (0.19,0.74)	41.26 (22.37,70.46)	-0.53 (-0.68,-0.38)	-0.4 (-0.55,-0.23)
20-24 years	2171 (986,4383)	192330 (99725,353158)	0.36 (0.17,0.73)	32.21 (16.7,59.14)	-0.52 (-0.67,-0.36)	-0.42 (-0.57,-0.25)
25-29 years	1665 (800,3316)	138265 (73088,249625)	0.28 (0.14,0.56)	23.5 (12.42,42.43)	-0.55 (-0.69,-0.41)	-0.45 (-0.58,-0.3)
30-34 years	1368 (664,2890)	103489 (54305,196067)	0.23 (0.11,0.48)	17.12 (8.98,32.44)	-0.6 (-0.71,-0.48)	-0.52 (-0.63,-0.38)
35-39 years	1134 (470,2476)	76286 (36767,153567)	0.2 (0.08,0.44)	13.6 (6.56,27.38)	-0.61 (-0.71,-0.49)	-0.54 (-0.64,-0.41)
40-44 years	985 (361,2124)	58187 (22731,120203)	0.2 (0.07,0.42)	11.63 (4.54,24.03)	-0.62 (-0.72,-0.49)	-0.56 (-0.66,-0.42)
45-49 years	1037 (440,2169)	53023 (25400,104338)	0.22 (0.09,0.46)	11.2 (5.36,22.04)	-0.7 (-0.78,-0.61)	-0.66 (-0.74,-0.56)
50-54 years	1191 (529,2376)	51758 (24587,98332)	0.27 (0.12,0.53)	11.63 (5.53,22.1)	-0.73 (-0.8,-0.65)	-0.71 (-0.77,-0.63)
55-59 years	1382 (653,2637)	50844 (24805,94949)	0.35 (0.17,0.67)	12.85 (6.27,23.99)	-0.75 (-0.81,-0.69)	-0.73 (-0.79,-0.66)
60-64 years	1689 (748,3243)	52341 (24512,99395)	0.53 (0.23,1.01)	16.35 (7.66,31.06)	-0.75 (-0.81,-0.69)	-0.74 (-0.8,-0.67)
65-69 years	2103 (1002,4136)	54030 (26422,104777)	0.76 (0.36,1.5)	19.59 (9.58,37.98)	-0.75 (-0.81,-0.69)	-0.74 (-0.8,-0.68)
70-74 years	2815 (1395,4954)	58592 (29470,102757)	1.37 (0.68,2.41)	28.46 (14.32,49.92)	-0.74 (-0.8,-0.67)	-0.73 (-0.79,-0.66)
75-79 years	2648 (1348,4802)	43784 (22763,78715)	2.01 (1.02,3.64)	33.2 (17.26,59.68)	-0.69 (-0.76,-0.58)	-0.68 (-0.76,-0.58)
80-84 years	2601 (1366,4672)	33403 (17735,59509)	2.97 (1.56,5.33)	38.14 (20.25,67.95)	-0.68 (-0.77,-0.56)	-0.68 (-0.77,-0.56)
85-89 years	1730 (833,3292)	17564 (8603,33166)	3.78 (1.82,7.2)	38.41 (18.82,72.54)	-0.68 (-0.77,-0.55)	-0.68 (-0.77,-0.55)
90-94 years	776 (357,1495)	6798 (3144,13061)	4.34 (1.99,8.35)	38 (17.57,73.01)	-0.71 (-0.79,-0.59)	-0.71 (-0.79,-0.58)
95+ years	237 (90,523)	1965 (752,4315)	4.36 (1.65,9.59)	36.05 (13.8,79.17)	-0.76 (-0.83,-0.63)	-0.75 (-0.82,-0.63)
