# Supplementary material for: Global burden, subtype, risk factors and etiological analysis of enteric infections from 1990-2021: population based study
Source: Front Cell Infect Microbiol. 2025 Mar 20;15:1527765. doi: 10.3389/fcimb.2025.1527765 (PMC11965617; doi:10.3389/fcimb.2025.1527765)
Supplement: Supplementary file 6 [file DataSheet1.zip › Table S33.xlsx]

## Sheet: Table S33
Supplementary table 33: Number, age-standardized rates in 2021 and rate change in age-standardized rates from 1990 to 2021 of enteric infections due to Adenovirus for both sexes in the globe, 5 SDI regions and 21 GBD regions.
Location	Number in 2021		Age-standardized rates in 2021		Rate change in age-standardized rates from 1990 to 2021
	Deaths	DALYs	Deaths	DALYs	Deaths	DALYs
Global	112536 (69749,166184)	8653375 (5231734,13597979)	1.67 (1.03,2.52)	133.04 (79.22,210.38)	-0.76 (-0.81,-0.7)	-0.76 (-0.82,-0.69)
High SDI	193 (115,293)	7884 (4873,11800)	0.01 (0.01,0.02)	5.8 (3.39,8.77)	-0.57 (-0.7,-0.36)	-0.65 (-0.74,-0.55)
High-middle SDI	564 (329,868)	41875 (25197,61571)	0.06 (0.04,0.1)	1.07 (0.61,1.71)	-0.85 (-0.88,-0.81)	-0.85 (-0.88,-0.81)
Middle SDI	9906 (6075,15338)	702462 (425098,1044571)	0.54 (0.33,0.83)	40.24 (23.82,61.2)	-0.83 (-0.86,-0.78)	-0.83 (-0.86,-0.79)
Low-middle SDI	39670 (24480,59688)	2697171 (1637971,4102601)	2.63 (1.62,4.09)	148.46 (90.11,221.7)	-0.83 (-0.88,-0.78)	-0.86 (-0.9,-0.81)
Low SDI	62148 (36535,97050)	5199294 (2977914,8303676)	5.07 (3.15,7.47)	333.93 (198.46,523.71)	-0.73 (-0.79,-0.65)	-0.75 (-0.81,-0.65)
Andean Latin America	115 (64,188)	9720 (5302,16283)	0.19 (0.11,0.31)	15.95 (8.66,26.85)	-0.92 (-0.94,-0.88)	-0.92 (-0.95,-0.89)
Australasia	3 (2,5)	118 (73,179)	0.01 (0,0.01)	0.52 (0.3,0.82)	-0.46 (-0.56,-0.36)	-0.61 (-0.67,-0.54)
Caribbean	714 (375,1206)	62482 (32022,107075)	1.85 (0.96,3.14)	162.8 (82.98,279.5)	-0.64 (-0.76,-0.51)	-0.64 (-0.76,-0.5)
Central Asia	158 (84,271)	14404 (7873,24616)	0.16 (0.08,0.27)	14.49 (7.93,24.77)	-0.89 (-0.92,-0.86)	-0.89 (-0.92,-0.86)
Central Europe	20 (13,29)	950 (581,1513)	0.02 (0.01,0.03)	1.55 (0.87,2.58)	-0.53 (-0.62,-0.4)	-0.61 (-0.68,-0.54)
Central Latin America	501 (293,809)	39638 (22187,66172)	0.25 (0.14,0.4)	19.95 (10.97,33.32)	-0.9 (-0.92,-0.87)	-0.9 (-0.93,-0.87)
Central Sub-Saharan Africa	896 (437,1640)	77383 (38146,144651)	0.59 (0.31,1.02)	40 (19.85,72.47)	-0.84 (-0.89,-0.77)	-0.86 (-0.91,-0.79)
East Asia	71 (42,111)	6447 (3748,10290)	0.01 (0.01,0.02)	0.91 (0.51,1.45)	-0.97 (-0.98,-0.96)	-0.97 (-0.98,-0.96)
Eastern Europe	19 (13,27)	2428 (1339,3917)	0.02 (0.01,0.02)	2.19 (1.21,3.51)	-0.88 (-0.89,-0.86)	-0.84 (-0.87,-0.8)
Eastern Sub-Saharan Africa	14583 (8343,24065)	1236916 (703005,2078494)	3.04 (1.85,4.77)	208.03 (121.99,339.09)	-0.76 (-0.83,-0.65)	-0.78 (-0.86,-0.67)
High-income Asia Pacific	30 (16,48)	1550 (741,2510)	0.01 (0.01,0.01)	1.6 (0.69,2.85)	-0.28 (-0.35,-0.22)	0.02 (-0.21,0.16)
High-income North America	82 (50,125)	1958 (1289,2667)	0.01 (0.01,0.02)	0.59 (0.38,0.87)	0.34 (-0.09,0.96)	-0.55 (-0.65,-0.4)
North Africa and Middle East	972 (523,1684)	89552 (46837,153036)	0.18 (0.1,0.3)	15.28 (8.04,26.07)	-0.88 (-0.91,-0.84)	-0.88 (-0.91,-0.84)
Oceania	244 (122,426)	20987 (10270,37216)	1.53 (0.84,2.58)	110.29 (55.94,190.96)	-0.51 (-0.64,-0.37)	-0.51 (-0.66,-0.32)
South Asia	44520 (27387,69693)	2795620 (1649558,4308401)	3.35 (2.05,5.33)	180.28 (105.88,278.94)	-0.83 (-0.88,-0.77)	-0.85 (-0.9,-0.8)
Southeast Asia	3807 (2358,5583)	293968 (180033,459600)	0.7 (0.43,1.04)	52.65 (31.7,82.54)	-0.89 (-0.92,-0.85)	-0.9 (-0.93,-0.84)
Southern Latin America	19 (12,28)	1138 (685,1801)	0.03 (0.02,0.05)	2.57 (1.49,4.11)	-0.81 (-0.85,-0.76)	-0.84 (-0.87,-0.81)
Southern Sub-Saharan Africa	1286 (756,2002)	106450 (62899,170120)	1.75 (1.03,2.67)	135.89 (80.46,216.71)	-0.64 (-0.72,-0.55)	-0.66 (-0.74,-0.57)
Tropical Latin America	209 (132,306)	15150 (8730,23326)	0.11 (0.07,0.17)	8.59 (4.91,13.41)	-0.96 (-0.97,-0.94)	-0.96 (-0.97,-0.95)
Western Europe	80 (46,128)	3150 (1834,4864)	0.01 (0.01,0.01)	1.08 (0.56,1.84)	0.53 (0.25,0.84)	-0.08 (-0.16,0.04)
Western Sub-Saharan Africa	44207 (22825,73600)	3873368 (1972038,6512870)	6.23 (3.51,10.01)	490.97 (255.38,812.99)	-0.74 (-0.8,-0.64)	-0.74 (-0.81,-0.64)
