# Supplementary material for: Global burden, subtype, risk factors and etiological analysis of enteric infections from 1990-2021: population based study
Source: Front Cell Infect Microbiol. 2025 Mar 20;15:1527765. doi: 10.3389/fcimb.2025.1527765 (PMC11965617; doi:10.3389/fcimb.2025.1527765)
Supplement: Supplementary file 6 [file DataSheet1.zip › Table S34.xlsx]

## Sheet: Table S34
Supplementary table 34: Number, age-standardized rates in 2021 and rate change in age-standardized rates from 1990 to 2021 of enteric infections due to Aeromonas for both sexes in the globe, 5 SDI regions and 21 GBD regions.
Location	Number in 2021		Age-standardized rates in 2021		Rate change in age-standardized rates from 1990 to 2021
	Deaths	DALYs	Deaths	DALYs	Deaths	DALYs
Global	12862 (6057,22476)	1124237 (530816,1970301)	0.2 (0.09,0.35)	17.23 (8.16,30.62)	-0.79 (-0.84,-0.73)	-0.79 (-0.83,-0.72)
High SDI	17 (9,28)	1565 (855,2697)	0 (0,0)	0.26 (0.14,0.46)	-0.8 (-0.87,-0.7)	-0.76 (-0.85,-0.62)
High-middle SDI	65 (31,113)	6602 (3583,11424)	0.01 (0,0.02)	0.96 (0.5,1.69)	-0.93 (-0.95,-0.92)	-0.93 (-0.94,-0.9)
Middle SDI	954 (440,1717)	85134 (41486,151854)	0.05 (0.02,0.1)	4.91 (2.33,8.79)	-0.89 (-0.91,-0.86)	-0.88 (-0.91,-0.86)
Low-middle SDI	3842 (1904,6751)	330360 (162741,586276)	0.21 (0.11,0.37)	17.29 (8.45,30.82)	-0.88 (-0.91,-0.83)	-0.88 (-0.91,-0.84)
Low SDI	7977 (3432,14422)	699917 (307398,1272567)	0.51 (0.23,0.9)	42.86 (18.76,77.21)	-0.75 (-0.82,-0.65)	-0.75 (-0.82,-0.65)
Andean Latin America	23 (10,44)	2077 (976,3961)	0.04 (0.02,0.07)	3.38 (1.58,6.49)	-0.93 (-0.95,-0.9)	-0.93 (-0.95,-0.9)
Australasia	0 (0,0)	11 (6,19)	0 (0,0)	0.06 (0.03,0.1)	-0.56 (-0.64,-0.45)	-0.63 (-0.68,-0.55)
Caribbean	82 (33,157)	7252 (2988,13973)	0.21 (0.09,0.41)	18.87 (7.75,36.5)	-0.65 (-0.76,-0.5)	-0.65 (-0.76,-0.5)
Central Asia	43 (17,88)	3923 (1616,7952)	0.04 (0.02,0.09)	3.95 (1.63,7.99)	-0.88 (-0.91,-0.84)	-0.88 (-0.91,-0.83)
Central Europe	6 (3,11)	446 (196,848)	0.01 (0,0.02)	0.81 (0.34,1.57)	-0.53 (-0.63,-0.37)	-0.56 (-0.65,-0.43)
Central Latin America	104 (49,188)	9176 (4376,16498)	0.05 (0.02,0.09)	4.58 (2.16,8.31)	-0.9 (-0.93,-0.87)	-0.9 (-0.93,-0.87)
Central Sub-Saharan Africa	293 (122,571)	25884 (11200,50988)	0.15 (0.07,0.28)	12.74 (5.56,24.62)	-0.87 (-0.91,-0.81)	-0.87 (-0.91,-0.81)
East Asia	42 (20,76)	4392 (2251,7792)	0.01 (0,0.01)	0.6 (0.29,1.08)	-0.98 (-0.99,-0.97)	-0.98 (-0.98,-0.97)
Eastern Europe	3 (2,6)	470 (246,826)	0 (0,0.01)	0.44 (0.23,0.78)	-0.87 (-0.89,-0.85)	-0.84 (-0.87,-0.77)
Eastern Sub-Saharan Africa	1386 (621,2529)	120827 (54450,220050)	0.23 (0.11,0.42)	19.48 (8.94,34.98)	-0.79 (-0.86,-0.67)	-0.79 (-0.87,-0.67)
High-income Asia Pacific	2 (1,3)	202 (94,412)	0 (0,0)	0.25 (0.11,0.52)	-0.53 (-0.62,-0.42)	-0.23 (-0.46,0.04)
High-income North America	4 (2,7)	209 (109,357)	0 (0,0)	0.09 (0.04,0.16)	0 (-0.29,0.79)	-0.5 (-0.68,-0.3)
North Africa and Middle East	469 (205,964)	44567 (20561,89508)	0.08 (0.03,0.16)	7.46 (3.41,15.16)	-0.89 (-0.92,-0.85)	-0.88 (-0.91,-0.84)
Oceania	50 (20,99)	4431 (1813,8837)	0.27 (0.11,0.52)	22.8 (9.44,45.15)	-0.51 (-0.66,-0.3)	-0.5 (-0.67,-0.28)
South Asia	3368 (1595,6027)	283570 (146026,509912)	0.22 (0.1,0.39)	17.48 (8.82,31.91)	-0.87 (-0.91,-0.82)	-0.87 (-0.91,-0.82)
Southeast Asia	436 (209,797)	38844 (19336,69573)	0.08 (0.04,0.14)	6.87 (3.36,12.4)	-0.91 (-0.93,-0.86)	-0.91 (-0.93,-0.86)
Southern Latin America	1 (1,2)	130 (68,222)	0 (0,0.01)	0.3 (0.15,0.52)	-0.83 (-0.87,-0.78)	-0.83 (-0.87,-0.78)
Southern Sub-Saharan Africa	188 (88,363)	16283 (7591,31520)	0.24 (0.11,0.46)	20.38 (9.42,39.68)	-0.66 (-0.73,-0.57)	-0.66 (-0.74,-0.58)
Tropical Latin America	27 (14,48)	2485 (1266,4359)	0.02 (0.01,0.03)	1.43 (0.72,2.53)	-0.97 (-0.98,-0.95)	-0.97 (-0.98,-0.95)
Western Europe	3 (2,6)	321 (154,642)	0 (0,0)	0.13 (0.06,0.27)	0.14 (-0.04,0.4)	-0.1 (-0.18,0)
Western Sub-Saharan Africa	6330 (2626,11977)	558737 (235418,1063371)	0.81 (0.34,1.5)	70.24 (29.58,131.54)	-0.76 (-0.83,-0.65)	-0.76 (-0.83,-0.65)
