# Supplementary material for: Global burden, subtype, risk factors and etiological analysis of enteric infections from 1990-2021: population based study
Source: Front Cell Infect Microbiol. 2025 Mar 20;15:1527765. doi: 10.3389/fcimb.2025.1527765 (PMC11965617; doi:10.3389/fcimb.2025.1527765)
Supplement: Supplementary file 6 [file DataSheet1.zip › Table S35.xlsx]

## Sheet: Table S35
Supplementary table 35: Number, age-standardized rates in 2021 and rate change in age-standardized rates from 1990 to 2021 of enteric infections due to Campylobacter for both sexes in the globe, 5 SDI regions and 21 GBD regions.
Location	Number in 2021		Age-standardized rates in 2021		Rate change in age-standardized rates from 1990 to 2021
	Deaths	DALYs	Deaths	DALYs	Deaths	DALYs
Global	74808 (23609,164526)	3859586 (1756036,6778534)	1.01 (0.34,2.22)	55.83 (25.46,97.61)	-0.77 (-0.83,-0.71)	-0.79 (-0.83,-0.73)
High SDI	749 (147,1862)	20854 (10619,35379)	0.03 (0.01,0.07)	1.82 (1.06,2.66)	0.04 (-0.53,0.5)	-0.36 (-0.53,-0.16)
High-middle SDI	671 (168,1557)	28914 (14940,49103)	0.05 (0.02,0.1)	2.97 (1.61,4.85)	-0.76 (-0.87,-0.6)	-0.82 (-0.87,-0.74)
Middle SDI	9238 (2596,21593)	412315 (200975,743442)	0.45 (0.13,1.03)	20.89 (10.38,36.67)	-0.8 (-0.86,-0.74)	-0.83 (-0.86,-0.78)
Low-middle SDI	35749 (9835,86749)	1533812 (680035,2777393)	2.88 (0.71,7.35)	93.17 (39.72,179.14)	-0.8 (-0.87,-0.72)	-0.85 (-0.89,-0.8)
Low SDI	28369 (10490,55843)	1861408 (825301,3432774)	4.19 (1.08,10.28)	154.79 (64.69,289.52)	-0.7 (-0.78,-0.62)	-0.75 (-0.8,-0.67)
Andean Latin America	134 (41,291)	8915 (4456,16070)	0.23 (0.07,0.5)	14.54 (7.16,26.36)	-0.9 (-0.94,-0.86)	-0.92 (-0.94,-0.89)
Australasia	11 (2,27)	269 (135,488)	0.02 (0,0.04)	0.74 (0.41,1.18)	-0.28 (-0.43,-0.19)	-0.58 (-0.65,-0.5)
Caribbean	121 (51,231)	9724 (4148,18981)	0.3 (0.12,0.57)	25 (10.48,49.21)	-0.64 (-0.76,-0.52)	-0.64 (-0.76,-0.52)
Central Asia	61 (24,119)	5690 (2371,10757)	0.06 (0.02,0.12)	5.74 (2.4,10.83)	-0.89 (-0.92,-0.85)	-0.89 (-0.92,-0.85)
Central Europe	90 (24,206)	2373 (1007,4495)	0.06 (0.02,0.11)	2.75 (1.27,4.79)	-0.13 (-0.55,0.63)	-0.52 (-0.65,-0.32)
Central Latin America	874 (279,1790)	46743 (21707,80318)	0.4 (0.14,0.8)	22.24 (10.46,38.56)	-0.89 (-0.93,-0.86)	-0.91 (-0.93,-0.88)
Central Sub-Saharan Africa	622 (220,1265)	47726 (20337,94615)	0.68 (0.18,1.6)	30.31 (11.78,58.29)	-0.78 (-0.87,-0.68)	-0.83 (-0.88,-0.75)
East Asia	58 (17,134)	4870 (2655,7883)	0.01 (0,0.01)	0.52 (0.27,0.86)	-0.97 (-0.98,-0.95)	-0.96 (-0.97,-0.94)
Eastern Europe	30 (10,64)	3558 (2048,5264)	0.02 (0.01,0.03)	2.64 (1.54,4.08)	-0.84 (-0.89,-0.77)	-0.79 (-0.84,-0.72)
Eastern Sub-Saharan Africa	11019 (4128,21319)	830752 (363605,1526188)	3.63 (1.1,8.03)	167.52 (69.54,311.99)	-0.69 (-0.8,-0.55)	-0.74 (-0.82,-0.64)
High-income Asia Pacific	85 (15,218)	2823 (1518,4630)	0.01 (0,0.03)	1.74 (0.96,2.84)	-0.22 (-0.33,-0.13)	0.09 (-0.06,0.22)
High-income North America	112 (22,285)	1954 (558,4532)	0.02 (0,0.04)	0.38 (0.14,0.77)	3.15 (0.56,5.37)	-0.17 (-0.63,0.7)
North Africa and Middle East	820 (341,1567)	74191 (35747,130761)	0.16 (0.06,0.3)	12.79 (6.13,22.68)	-0.87 (-0.91,-0.83)	-0.87 (-0.91,-0.83)
Oceania	278 (100,561)	20663 (8396,40960)	2.69 (0.76,5.98)	124.52 (49.45,246.37)	-0.48 (-0.6,-0.33)	-0.47 (-0.63,-0.24)
South Asia	46134 (11412,115412)	1774886 (733476,3393759)	3.9 (0.91,10.11)	119.81 (47.79,237.1)	-0.8 (-0.87,-0.73)	-0.84 (-0.88,-0.78)
Southeast Asia	2485 (770,5608)	125259 (61130,223433)	0.48 (0.14,1.09)	21.96 (10.67,39.57)	-0.86 (-0.91,-0.78)	-0.88 (-0.91,-0.82)
Southern Latin America	20 (5,49)	620 (301,1093)	0.03 (0.01,0.06)	1.05 (0.55,1.74)	-0.61 (-0.8,-0.46)	-0.78 (-0.84,-0.7)
Southern Sub-Saharan Africa	1216 (471,2336)	83723 (38581,153785)	1.96 (0.7,4.2)	110.5 (50.07,202.49)	-0.59 (-0.7,-0.49)	-0.66 (-0.73,-0.59)
Tropical Latin America	143 (42,321)	6975 (3351,11541)	0.07 (0.02,0.14)	3.63 (1.78,6.04)	-0.94 (-0.97,-0.89)	-0.96 (-0.97,-0.93)
Western Europe	658 (120,1682)	16559 (8337,28488)	0.05 (0.01,0.13)	3.23 (1.84,4.84)	1.17 (0.55,1.44)	0.1 (-0.04,0.33)
Western Sub-Saharan Africa	9837 (3857,19695)	791314 (328900,1580656)	2.13 (0.72,4.43)	115.89 (48.34,226.11)	-0.7 (-0.77,-0.61)	-0.72 (-0.79,-0.63)
