# Supplementary material for: Global burden, subtype, risk factors and etiological analysis of enteric infections from 1990-2021: population based study
Source: Front Cell Infect Microbiol. 2025 Mar 20;15:1527765. doi: 10.3389/fcimb.2025.1527765 (PMC11965617; doi:10.3389/fcimb.2025.1527765)
Supplement: Supplementary file 6 [file DataSheet1.zip › Table S36.xlsx]

## Sheet: Table S36
Supplementary table 36: Number, age-standardized rates in 2021 and rate change in age-standardized rates from 1990 to 2021 of enteric infections due to Cholera for both sexes in the globe, 5 SDI regions and 21 GBD regions.
Location	Number in 2021		Age-standardized rates in 2021		Rate change in age-standardized rates from 1990 to 2021
	Deaths	DALYs	Deaths	DALYs	Deaths	DALYs
Global	86497 (69741,104833)	4523585 (3596776,5587812)	1.13 (0.91,1.39)	63.25 (49.84,78.69)	-0.76 (-0.8,-0.73)	-0.76 (-0.79,-0.72)
High SDI	93 (75,112)	2324 (1837,2841)	0.01 (0,0.01)	0.2 (0.15,0.26)	0.08 (-0.09,0.32)	-0.4 (-0.49,-0.29)
High-middle SDI	1558 (1135,2042)	52375 (39355,65561)	0.1 (0.08,0.13)	4.52 (3.39,5.66)	-0.56 (-0.61,-0.5)	-0.62 (-0.65,-0.59)
Middle SDI	14562 (10952,17834)	531781 (411852,642291)	0.61 (0.46,0.75)	23.61 (18.28,28.87)	-0.65 (-0.68,-0.62)	-0.63 (-0.66,-0.61)
Low-middle SDI	24406 (19181,29967)	1153728 (898838,1424607)	1.58 (1.24,1.93)	64.82 (50.72,79.91)	-0.82 (-0.84,-0.79)	-0.82 (-0.85,-0.79)
Low SDI	45709 (36618,55657)	2775057 (2168306,3470246)	5.61 (4.49,6.83)	238.63 (190.55,290.72)	-0.83 (-0.86,-0.8)	-0.84 (-0.86,-0.81)
Andean Latin America	0 (0,0)	0 (0,0)	0 (0,0)	0 (0,0)	0 (0,0)	0 (0,0)
Australasia	0 (0,0)	0 (0,0)	0 (0,0)	0 (0,0)	0 (0,0)	0 (0,0)
Caribbean	2088 (1515,2736)	100998 (74883,131228)	4.46 (3.29,5.78)	238.37 (176.29,311.71)	0 (0,0)	0 (0,0)
Central Asia	101 (70,132)	6973 (4721,9227)	0.11 (0.08,0.14)	7.12 (4.84,9.41)	-0.65 (-0.69,-0.62)	-0.69 (-0.73,-0.65)
Central Europe	0 (0,0)	0 (0,0)	0 (0,0)	0 (0,0)	-1 (-1,-1)	-1 (-1,-1)
Central Latin America	1644 (1277,2017)	69465 (54935,84212)	0.68 (0.53,0.85)	29.63 (23.17,36.25)	0 (0,0)	0 (0,0)
Central Sub-Saharan Africa	9555 (6514,12496)	555966 (368286,736551)	11.7 (7.92,15.81)	429.7 (294.35,563.07)	-0.74 (-0.78,-0.69)	-0.77 (-0.8,-0.74)
East Asia	110 (72,157)	3195 (2122,4565)	0.01 (0,0.01)	0.22 (0.14,0.3)	-0.77 (-0.81,-0.74)	-0.82 (-0.85,-0.78)
Eastern Europe	0 (0,0)	0 (0,0)	0 (0,0)	0 (0,0)	-0.86 (-0.88,-0.83)	-0.79 (-0.84,-0.72)
Eastern Sub-Saharan Africa	15377 (12718,19060)	911839 (723066,1146642)	5.63 (4.59,6.89)	219.98 (182.71,272.75)	0 (0,0)	0 (0,0)
High-income Asia Pacific	0 (0,0)	0 (0,0)	0 (0,0)	0 (0,0)	-1 (-1,-1)	-1 (-1,-1)
High-income North America	0 (0,0)	0 (0,0)	0 (0,0)	0 (0,0)	0 (0,0)	0 (0,0)
North Africa and Middle East	2392 (1833,3126)	119056 (89347,162441)	0.53 (0.4,0.69)	21.34 (16.2,28.61)	-0.76 (-0.81,-0.71)	-0.8 (-0.83,-0.76)
Oceania	1318 (945,1649)	70189 (50593,89870)	14.52 (10.38,18.09)	517.65 (372.29,648.48)	-0.58 (-0.63,-0.52)	-0.57 (-0.62,-0.52)
South Asia	12390 (8332,16657)	538945 (368999,720641)	0.82 (0.55,1.1)	32.08 (21.95,42.94)	-0.86 (-0.88,-0.84)	-0.86 (-0.88,-0.84)
Southeast Asia	16243 (12560,19511)	594382 (474871,704893)	2.75 (2.11,3.35)	95.18 (74.43,113.53)	-0.77 (-0.81,-0.72)	-0.79 (-0.82,-0.75)
Southern Latin America	0 (0,0)	0 (0,0)	0 (0,0)	0 (0,0)	0 (0,0)	0 (0,0)
Southern Sub-Saharan Africa	1863 (1367,2480)	98138 (71660,131920)	2.73 (2,3.62)	127.86 (93.47,170.82)	-0.57 (-0.62,-0.5)	-0.56 (-0.61,-0.47)
Tropical Latin America	1093 (851,1383)	41146 (32767,50104)	0.47 (0.36,0.59)	19.05 (15.18,22.82)	0 (0,0)	0 (0,0)
Western Europe	0 (0,0)	0 (0,0)	0 (0,0)	0 (0,0)	-1 (-1,-1)	-1 (-1,-1)
Western Sub-Saharan Africa	22325 (16932,28731)	1413292 (1065695,1863921)	6.19 (4.75,7.96)	266.24 (201.55,341.87)	-0.85 (-0.88,-0.82)	-0.86 (-0.89,-0.83)
