# Supplementary material for: Global burden, subtype, risk factors and etiological analysis of enteric infections from 1990-2021: population based study
Source: Front Cell Infect Microbiol. 2025 Mar 20;15:1527765. doi: 10.3389/fcimb.2025.1527765 (PMC11965617; doi:10.3389/fcimb.2025.1527765)
Supplement: Supplementary file 6 [file DataSheet1.zip › Table S37.xlsx]

## Sheet: Table S37
Supplementary table 37: Number, age-standardized rates in 2021 and rate change in age-standardized rates from 1990 to 2021 of enteric infections due to Clostridium difficile for both sexes in the globe, 5 SDI regions and 21 GBD regions.
Location	Number in 2021		Age-standardized rates in 2021		Rate change in age-standardized rates from 1990 to 2021
	Deaths	DALYs	Deaths	DALYs	Deaths	DALYs
Global	15598 (13418,18222)	284051 (249580,325982)	0.19 (0.16,0.23)	3.46 (3.04,3.96)	1.02 (0.91,1.15)	0.89 (0.78,1.02)
High SDI	12378 (10799,14323)	208501 (189101,231914)	0.53 (0.47,0.61)	10.7 (9.81,11.7)	1.86 (1.71,2.03)	1.6 (1.45,1.78)
High-middle SDI	2119 (1695,2628)	37833 (30890,46437)	0.11 (0.09,0.14)	2.23 (1.84,2.72)	0.33 (0.23,0.44)	0.22 (0.15,0.32)
Middle SDI	566 (378,842)	16931 (10936,24646)	0.02 (0.02,0.03)	0.71 (0.47,1.01)	0.23 (0.18,0.29)	0.27 (0.21,0.36)
Low-middle SDI	342 (226,495)	12794 (7973,18997)	0.02 (0.02,0.04)	0.75 (0.48,1.08)	0.36 (0.28,0.45)	0.36 (0.27,0.48)
Low SDI	177 (118,255)	7708 (4693,11825)	0.03 (0.02,0.05)	0.89 (0.59,1.3)	0.28 (0.23,0.35)	0.27 (0.2,0.36)
Andean Latin America	10 (6,13)	370 (225,529)	0.02 (0.01,0.02)	0.59 (0.36,0.84)	0.52 (0.36,0.73)	0.43 (0.26,0.64)
Australasia	130 (103,160)	2157 (1812,2532)	0.22 (0.18,0.27)	4.22 (3.57,4.87)	0.32 (0.14,0.52)	0.26 (0.09,0.45)
Caribbean	6 (4,9)	234 (135,346)	0.01 (0.01,0.02)	0.52 (0.3,0.78)	0.26 (0.17,0.36)	0.26 (0.17,0.38)
Central Asia	37 (28,48)	1161 (818,1630)	0.05 (0.04,0.07)	1.37 (1,1.88)	0.03 (-0.15,0.22)	0.1 (-0.02,0.22)
Central Europe	812 (649,1030)	14510 (11762,18120)	0.36 (0.29,0.45)	7.62 (6.3,9.39)	1.04 (0.74,1.49)	0.87 (0.65,1.18)
Central Latin America	78 (51,117)	2689 (1726,4210)	0.03 (0.02,0.05)	1.14 (0.73,1.75)	0.48 (0.35,0.64)	0.38 (0.27,0.52)
Central Sub-Saharan Africa	26 (17,38)	1134 (690,1722)	0.05 (0.03,0.07)	1.2 (0.81,1.73)	0.21 (0.12,0.3)	0.21 (0.13,0.31)
East Asia	399 (254,609)	9079 (5763,13568)	0.02 (0.01,0.03)	0.54 (0.36,0.78)	0.27 (0.2,0.37)	0.21 (0.13,0.32)
Eastern Europe	322 (275,376)	7611 (6318,9226)	0.1 (0.08,0.11)	2.84 (2.31,3.44)	-0.01 (-0.1,0.08)	0.01 (-0.11,0.12)
Eastern Sub-Saharan Africa	82 (56,119)	3522 (2159,5310)	0.05 (0.03,0.07)	1.18 (0.8,1.7)	0.3 (0.23,0.38)	0.3 (0.23,0.4)
High-income Asia Pacific	1236 (911,1650)	18582 (14641,23682)	0.22 (0.17,0.28)	5.31 (4.39,6.47)	0.15 (0.04,0.27)	0.02 (-0.11,0.16)
High-income North America	8011 (7202,8860)	139788 (129438,149841)	1.16 (1.04,1.27)	22.36 (20.8,23.81)	5.34 (4.77,5.87)	4.4 (4,4.85)
North Africa and Middle East	102 (67,150)	3622 (2201,5419)	0.03 (0.02,0.04)	0.68 (0.44,0.98)	0.55 (0.43,0.73)	0.45 (0.32,0.61)
Oceania	2 (1,2)	67 (38,103)	0.03 (0.02,0.04)	0.65 (0.4,0.94)	0.11 (0.04,0.18)	0.07 (-0.01,0.17)
South Asia	313 (203,464)	11402 (7017,16834)	0.02 (0.01,0.03)	0.68 (0.44,0.99)	0.48 (0.37,0.62)	0.39 (0.26,0.54)
Southeast Asia	129 (81,198)	3887 (2392,5739)	0.02 (0.01,0.03)	0.62 (0.4,0.91)	0.08 (0.04,0.12)	0.08 (0.04,0.11)
Southern Latin America	102 (79,132)	2162 (1707,2754)	0.12 (0.09,0.15)	2.73 (2.16,3.45)	0.78 (0.55,1.11)	0.77 (0.55,1.08)
Southern Sub-Saharan Africa	35 (25,50)	1172 (822,1715)	0.07 (0.05,0.09)	1.75 (1.26,2.46)	0.19 (0.14,0.26)	0.19 (0.14,0.26)
Tropical Latin America	30 (20,43)	1091 (713,1561)	0.01 (0.01,0.02)	0.52 (0.33,0.73)	0.97 (0.72,1.27)	0.58 (0.38,0.84)
Western Europe	3628 (2813,4600)	55302 (44726,67947)	0.33 (0.26,0.41)	6.4 (5.39,7.65)	0.74 (0.62,0.85)	0.71 (0.61,0.82)
Western Sub-Saharan Africa	107 (75,152)	4510 (2812,6691)	0.05 (0.04,0.07)	1.3 (0.9,1.84)	0.28 (0.23,0.35)	0.28 (0.23,0.37)
