# Supplementary material for: Global burden, subtype, risk factors and etiological analysis of enteric infections from 1990-2021: population based study
Source: Front Cell Infect Microbiol. 2025 Mar 20;15:1527765. doi: 10.3389/fcimb.2025.1527765 (PMC11965617; doi:10.3389/fcimb.2025.1527765)
Supplement: Supplementary file 6 [file DataSheet1.zip › Table S38.xlsx]

## Sheet: Table S38
Supplementary table 38: Number, age-standardized rates in 2021 and rate change in age-standardized rates from 1990 to 2021 of enteric infections due to Clostridium difficile for both sexes in the globe, 5 SDI regions and 21 GBD regions.
Location	Number in 2021		Age-standardized rates in 2021		Rate change in age-standardized rates from 1990 to 2021
	Deaths	DALYs	Deaths	DALYs	Deaths	DALYs
Global	117581 (75348,177551)	7366674 (4528091,11293069)	1.7 (1.1,2.53)	112.52 (68.56,173.89)	-0.71 (-0.77,-0.63)	-0.71 (-0.78,-0.61)
High SDI	652 (390,977)	12583 (8691,17795)	0.03 (0.02,0.04)	1.2 (0.82,1.7)	-0.59 (-0.74,-0.34)	-0.8 (-0.86,-0.67)
High-middle SDI	807 (478,1320)	25253 (16362,37032)	0.06 (0.04,0.09)	2.92 (1.85,4.24)	-0.87 (-0.91,-0.81)	-0.92 (-0.93,-0.89)
Middle SDI	9850 (5872,15938)	454959 (275697,695617)	0.53 (0.32,0.85)	26.01 (15.65,40.44)	-0.81 (-0.84,-0.76)	-0.83 (-0.86,-0.78)
Low-middle SDI	35763 (23196,57664)	1706237 (1099478,2531926)	2.9 (1.76,4.98)	101.23 (67.71,150.99)	-0.79 (-0.84,-0.71)	-0.83 (-0.87,-0.78)
Low SDI	70471 (44679,105252)	5165090 (3108108,8055195)	8.69 (5.23,13.67)	367.54 (232.94,549.48)	-0.69 (-0.76,-0.58)	-0.73 (-0.8,-0.63)
Andean Latin America	87 (52,139)	4842 (2937,7649)	0.15 (0.09,0.24)	8.01 (4.87,12.62)	-0.9 (-0.93,-0.86)	-0.93 (-0.95,-0.9)
Australasia	2 (1,3)	33 (21,47)	0 (0,0.01)	0.09 (0.06,0.12)	-0.26 (-0.35,-0.16)	-0.51 (-0.58,-0.42)
Caribbean	252 (147,417)	19429 (10641,32807)	0.62 (0.36,1.04)	50.24 (27.46,84.98)	-0.64 (-0.76,-0.52)	-0.64 (-0.76,-0.51)
Central Asia	147 (83,244)	13124 (7436,21769)	0.15 (0.08,0.25)	13.22 (7.49,21.89)	-0.84 (-0.89,-0.79)	-0.84 (-0.89,-0.79)
Central Europe	164 (105,239)	3074 (2073,4282)	0.09 (0.06,0.12)	3.09 (2.03,4.45)	0.17 (-0.18,0.77)	-0.48 (-0.59,-0.33)
Central Latin America	208 (134,308)	9819 (6125,15427)	0.1 (0.06,0.14)	4.84 (2.95,7.66)	-0.87 (-0.9,-0.84)	-0.9 (-0.93,-0.87)
Central Sub-Saharan Africa	4503 (2550,7081)	319005 (177717,523069)	6.29 (3.2,11.12)	207.64 (118.35,323.68)	-0.78 (-0.86,-0.68)	-0.85 (-0.9,-0.78)
East Asia	345 (197,634)	14527 (9592,22387)	0.03 (0.02,0.05)	1.72 (1.07,2.83)	-0.97 (-0.98,-0.95)	-0.98 (-0.98,-0.97)
Eastern Europe	30 (20,42)	1598 (1081,2346)	0.02 (0.01,0.02)	1.31 (0.84,2.03)	-0.82 (-0.85,-0.77)	-0.83 (-0.86,-0.78)
Eastern Sub-Saharan Africa	21130 (13489,31599)	1474130 (886997,2271651)	8.41 (4.66,13.13)	298.88 (191.64,443.1)	-0.69 (-0.79,-0.5)	-0.77 (-0.85,-0.65)
High-income Asia Pacific	31 (16,51)	474 (310,712)	0 (0,0.01)	0.22 (0.14,0.32)	-0.32 (-0.42,-0.18)	-0.29 (-0.43,-0.16)
High-income North America	193 (113,296)	2689 (1700,3930)	0.03 (0.02,0.04)	0.52 (0.35,0.74)	2.91 (1.8,4.13)	0.06 (-0.21,0.48)
North Africa and Middle East	1551 (930,2370)	124996 (75628,195052)	0.31 (0.19,0.47)	21.78 (13.12,33.93)	-0.86 (-0.9,-0.83)	-0.88 (-0.91,-0.85)
Oceania	102 (59,170)	6870 (3615,12648)	1.28 (0.68,2.07)	43.93 (25.29,74.03)	-0.5 (-0.6,-0.39)	-0.5 (-0.63,-0.34)
South Asia	32368 (19064,58168)	1070046 (664173,1718164)	3.05 (1.7,5.65)	77.09 (47.41,124.33)	-0.8 (-0.86,-0.72)	-0.85 (-0.89,-0.8)
Southeast Asia	1626 (827,2702)	63041 (38750,96217)	0.35 (0.17,0.6)	11.75 (7.15,17.81)	-0.86 (-0.91,-0.78)	-0.89 (-0.92,-0.85)
Southern Latin America	16 (10,23)	359 (239,502)	0.02 (0.01,0.03)	0.65 (0.42,0.95)	-0.62 (-0.71,-0.52)	-0.81 (-0.84,-0.76)
Southern Sub-Saharan Africa	3078 (2047,4651)	172154 (112063,257675)	6.03 (3.64,10)	240.61 (156.87,357.51)	-0.55 (-0.65,-0.43)	-0.66 (-0.73,-0.59)
Tropical Latin America	298 (189,448)	9784 (6439,14188)	0.14 (0.09,0.2)	5.2 (3.36,7.76)	-0.93 (-0.95,-0.89)	-0.96 (-0.97,-0.95)
Western Europe	385 (221,586)	5925 (3881,8523)	0.03 (0.02,0.05)	1.05 (0.71,1.5)	1.11 (0.83,1.34)	0.17 (0.03,0.37)
Western Sub-Saharan Africa	51064 (29484,79204)	4050757 (2266886,6566126)	11.47 (6.99,18.25)	568.98 (331.53,877.84)	-0.72 (-0.79,-0.63)	-0.75 (-0.81,-0.65)
