# Supplementary material for: Global burden, subtype, risk factors and etiological analysis of enteric infections from 1990-2021: population based study
Source: Front Cell Infect Microbiol. 2025 Mar 20;15:1527765. doi: 10.3389/fcimb.2025.1527765 (PMC11965617; doi:10.3389/fcimb.2025.1527765)
Supplement: Supplementary file 6 [file DataSheet1.zip › Table S39.xlsx]

## Sheet: Table S39
Supplementary table 39: Number, age-standardized rates in 2021 and rate change in age-standardized rates from 1990 to 2021 of enteric infections due to Entamoeba for both sexes in the globe, 5 SDI regions and 21 GBD regions.
Location	Number in 2021		Age-standardized rates in 2021		Rate change in age-standardized rates from 1990 to 2021
	Deaths	DALYs	Deaths	DALYs	Deaths	DALYs
Global	37305 (18189,68354)	2376827 (1220597,4193317)	0.01 (0.01,0.02)	34.42 (17.18,61.35)	-0.75 (-0.8,-0.69)	-0.75 (-0.81,-0.69)
High SDI	211 (98,392)	6854 (3639,11400)	3.11 (1.44,5.82)	0.65 (0.33,1.14)	-0.35 (-0.55,-0.11)	-0.57 (-0.7,-0.4)
High-middle SDI	302 (142,574)	17129 (8645,28845)	0 (0,0.01)	1.86 (0.96,3.15)	-0.91 (-0.93,-0.88)	-0.92 (-0.94,-0.88)
Middle SDI	4873 (2303,9111)	269436 (145585,463421)	0.57 (0.25,1.11)	13.5 (7.2,23.43)	-0.84 (-0.87,-0.81)	-0.86 (-0.88,-0.82)
Low-middle SDI	11339 (5283,21331)	642512 (322863,1153310)	0.01 (0.01,0.02)	35.41 (17.63,64.63)	-0.81 (-0.85,-0.76)	-0.84 (-0.87,-0.79)
Low SDI	20542 (9974,37867)	1438227 (716024,2636197)	0.07 (0.03,0.12)	110.94 (55.98,200.46)	-0.7 (-0.78,-0.59)	-0.73 (-0.81,-0.63)
Andean Latin America	40 (18,75)	2750 (1349,5168)	0.32 (0.14,0.62)	4.43 (2.17,8.43)	-0.9 (-0.93,-0.86)	-0.92 (-0.94,-0.89)
Australasia	2 (1,3)	53 (28,91)	0.51 (0.25,0.93)	0.16 (0.09,0.28)	-0.35 (-0.43,-0.28)	-0.58 (-0.65,-0.48)
Caribbean	228 (101,442)	18232 (8150,35780)	3.64 (1.68,6.83)	46.57 (20.47,91.47)	-0.63 (-0.75,-0.51)	-0.64 (-0.75,-0.51)
Central Asia	76 (32,148)	6759 (2919,13030)	2.91 (1.41,5.39)	6.81 (2.94,13.12)	-0.88 (-0.91,-0.84)	-0.87 (-0.91,-0.84)
Central Europe	50 (24,92)	1542 (774,2709)	1.53 (0.62,3.07)	1.79 (0.85,3.33)	-0.17 (-0.38,0.18)	-0.49 (-0.59,-0.36)
Central Latin America	708 (356,1233)	41807 (21435,72150)	0 (0,0.01)	19.46 (9.78,34.01)	-0.88 (-0.91,-0.86)	-0.9 (-0.92,-0.87)
Central Sub-Saharan Africa	1564 (700,3057)	109230 (49055,218035)	0.01 (0.01,0.02)	72.32 (32.46,138.59)	-0.76 (-0.84,-0.66)	-0.81 (-0.87,-0.72)
East Asia	229 (107,463)	15621 (7901,26536)	0.08 (0.03,0.15)	1.65 (0.87,2.86)	-0.97 (-0.98,-0.96)	-0.97 (-0.98,-0.95)
Eastern Europe	16 (8,29)	1398 (691,2510)	0.32 (0.16,0.56)	0.98 (0.49,1.77)	-0.83 (-0.85,-0.79)	-0.8 (-0.85,-0.69)
Eastern Sub-Saharan Africa	11369 (5553,20966)	772405 (392839,1392382)	0.03 (0.02,0.06)	167.28 (83.47,304.8)	-0.69 (-0.8,-0.51)	-0.73 (-0.82,-0.59)
High-income Asia Pacific	55 (23,100)	1792 (830,3262)	0.01 (0,0.02)	1.13 (0.46,2.36)	-0.3 (-0.42,-0.13)	-0.12 (-0.39,0.11)
High-income North America	77 (36,145)	1655 (809,3021)	0.08 (0.03,0.16)	0.34 (0.17,0.6)	2.93 (1.78,4.08)	0.14 (-0.32,0.84)
North Africa and Middle East	435 (189,888)	38550 (17538,75504)	1.51 (0.68,2.83)	6.53 (2.94,12.84)	-0.87 (-0.9,-0.84)	-0.87 (-0.91,-0.83)
Oceania	363 (174,704)	26085 (12274,53535)	0.07 (0.03,0.14)	157.56 (76.97,308.67)	-0.49 (-0.6,-0.38)	-0.49 (-0.63,-0.32)
South Asia	10535 (4672,20869)	516847 (265801,934811)	0.75 (0.32,1.51)	31.68 (15.86,57.28)	-0.82 (-0.86,-0.77)	-0.85 (-0.88,-0.8)
Southeast Asia	1875 (862,3628)	101239 (53802,181342)	3.13 (1.47,5.85)	16.76 (8.72,29.85)	-0.87 (-0.91,-0.81)	-0.89 (-0.92,-0.84)
Southern Latin America	10 (5,18)	377 (205,630)	0.02 (0.01,0.04)	0.66 (0.35,1.14)	-0.68 (-0.75,-0.59)	-0.79 (-0.83,-0.73)
Southern Sub-Saharan Africa	2014 (998,3701)	128000 (65051,221151)	2.24 (1.06,4.2)	164.62 (83.97,286.86)	-0.55 (-0.63,-0.46)	-0.6 (-0.67,-0.51)
Tropical Latin America	103 (51,185)	4823 (2569,8093)	0.74 (0.34,1.39)	2.42 (1.25,4.16)	-0.94 (-0.96,-0.91)	-0.96 (-0.97,-0.94)
Western Europe	44 (19,84)	1215 (602,2135)	1.84 (0.79,3.56)	0.28 (0.13,0.53)	0.95 (0.68,1.18)	0.06 (-0.06,0.32)
Western Sub-Saharan Africa	7513 (3400,14738)	586446 (270429,1153375)	0.23 (0.11,0.42)	87.49 (41.6,167.58)	-0.71 (-0.78,-0.62)	-0.72 (-0.79,-0.63)
