# Supplementary material for: Global burden, subtype, risk factors and etiological analysis of enteric infections from 1990-2021: population based study
Source: Front Cell Infect Microbiol. 2025 Mar 20;15:1527765. doi: 10.3389/fcimb.2025.1527765 (PMC11965617; doi:10.3389/fcimb.2025.1527765)
Supplement: Supplementary file 6 [file DataSheet1.zip › Table S40.xlsx]

## Sheet: Table S40
Supplementary table 40: Number, age-standardized rates in 2021 and rate change in age-standardized rates from 1990 to 2021 of enteric infections due to Enteropathogenic E coli for both sexes in the globe, 5 SDI regions and 21 GBD regions.
Location	Number in 2021		Age-standardized rates in 2021		Rate change in age-standardized rates from 1990 to 2021
	Deaths	DALYs	Deaths	DALYs	Deaths	DALYs
Global	49935 (28165,80406)	4461509 (2553287,7168704)	0.78 (0.44,1.26)	69.93 (39.91,112.91)	-0.72 (-0.79,-0.63)	-0.72 (-0.79,-0.62)
High SDI	36 (22,54)	3655 (2416,5405)	0.01 (0,0.01)	0.65 (0.42,0.98)	-0.65 (-0.74,-0.55)	-0.63 (-0.71,-0.55)
High-middle SDI	95 (55,154)	9919 (5924,15935)	0.01 (0.01,0.02)	1.53 (0.89,2.51)	-0.92 (-0.94,-0.89)	-0.91 (-0.93,-0.88)
Middle SDI	2713 (1520,4705)	249147 (140535,427502)	0.16 (0.09,0.29)	15.13 (8.41,26.51)	-0.82 (-0.86,-0.78)	-0.82 (-0.85,-0.77)
Low-middle SDI	11730 (6809,18728)	1049746 (617753,1676310)	0.63 (0.37,1.01)	55.66 (32.76,89.26)	-0.86 (-0.89,-0.81)	-0.86 (-0.89,-0.81)
Low SDI	35342 (19270,58517)	3147382 (1743854,5209737)	2.18 (1.2,3.56)	190.06 (104.81,312.62)	-0.73 (-0.81,-0.62)	-0.73 (-0.81,-0.62)
Andean Latin America	36 (19,62)	3378 (1844,5768)	0.06 (0.03,0.1)	5.54 (3.01,9.48)	-0.94 (-0.96,-0.91)	-0.94 (-0.96,-0.91)
Australasia	1 (0,1)	57 (36,89)	0 (0,0)	0.3 (0.18,0.47)	-0.58 (-0.66,-0.46)	-0.62 (-0.68,-0.54)
Caribbean	195 (101,348)	17502 (9051,31159)	0.51 (0.26,0.91)	45.73 (23.6,81.44)	-0.64 (-0.77,-0.5)	-0.64 (-0.77,-0.5)
Central Asia	48 (26,82)	4326 (2381,7451)	0.05 (0.03,0.08)	4.35 (2.39,7.49)	-0.88 (-0.92,-0.84)	-0.88 (-0.92,-0.84)
Central Europe	5 (3,9)	459 (267,785)	0.01 (0.01,0.02)	0.86 (0.49,1.5)	-0.59 (-0.68,-0.49)	-0.6 (-0.68,-0.51)
Central Latin America	128 (73,215)	11536 (6586,19259)	0.06 (0.04,0.11)	5.87 (3.31,9.86)	-0.91 (-0.93,-0.88)	-0.91 (-0.93,-0.88)
Central Sub-Saharan Africa	1696 (845,3117)	152759 (77734,278610)	0.85 (0.42,1.53)	74.26 (38.18,134.13)	-0.87 (-0.91,-0.79)	-0.87 (-0.91,-0.79)
East Asia	31 (17,53)	3327 (1926,5605)	0 (0,0.01)	0.5 (0.28,0.86)	-0.98 (-0.99,-0.97)	-0.98 (-0.98,-0.97)
Eastern Europe	4 (3,7)	629 (400,973)	0 (0,0.01)	0.62 (0.39,0.94)	-0.89 (-0.9,-0.87)	-0.86 (-0.88,-0.83)
Eastern Sub-Saharan Africa	9049 (5079,14754)	806539 (461866,1309353)	1.47 (0.83,2.39)	128.04 (72.98,206.81)	-0.79 (-0.86,-0.68)	-0.79 (-0.87,-0.68)
High-income Asia Pacific	3 (2,5)	651 (385,1078)	0 (0,0.01)	0.87 (0.51,1.45)	-0.56 (-0.65,-0.46)	-0.25 (-0.42,-0.08)
High-income North America	22 (13,33)	1558 (955,2457)	0.01 (0.01,0.01)	0.73 (0.42,1.18)	-0.27 (-0.41,-0.09)	-0.52 (-0.63,-0.41)
North Africa and Middle East	412 (214,732)	39012 (20768,68056)	0.07 (0.04,0.13)	6.64 (3.53,11.6)	-0.89 (-0.92,-0.85)	-0.88 (-0.91,-0.85)
Oceania	56 (27,103)	5033 (2474,9300)	0.29 (0.14,0.52)	25.45 (12.6,46.95)	-0.53 (-0.68,-0.34)	-0.53 (-0.68,-0.34)
South Asia	8458 (4267,14405)	755457 (389964,1280064)	0.55 (0.28,0.94)	48.43 (24.92,82.59)	-0.88 (-0.93,-0.83)	-0.88 (-0.92,-0.83)
Southeast Asia	503 (294,857)	46863 (28146,79169)	0.09 (0.05,0.16)	8.46 (5,14.43)	-0.91 (-0.93,-0.86)	-0.9 (-0.93,-0.85)
Southern Latin America	11 (6,17)	1061 (646,1643)	0.03 (0.01,0.04)	2.59 (1.55,4.04)	-0.86 (-0.89,-0.81)	-0.85 (-0.88,-0.81)
Southern Sub-Saharan Africa	880 (505,1455)	78306 (44303,130329)	1.12 (0.64,1.85)	99.19 (55.77,165.77)	-0.7 (-0.76,-0.62)	-0.71 (-0.77,-0.63)
Tropical Latin America	49 (28,82)	4747 (2820,7955)	0.03 (0.02,0.05)	2.77 (1.62,4.68)	-0.98 (-0.98,-0.97)	-0.97 (-0.98,-0.97)
Western Europe	6 (3,9)	901 (550,1441)	0 (0,0)	0.39 (0.24,0.63)	0.04 (-0.14,0.26)	-0.06 (-0.14,0.03)
Western Sub-Saharan Africa	28344 (15120,46950)	2527409 (1349094,4187007)	3.57 (1.94,5.85)	313.69 (170.65,517.14)	-0.73 (-0.8,-0.62)	-0.73 (-0.8,-0.62)
