# Supplementary material for: Global burden, subtype, risk factors and etiological analysis of enteric infections from 1990-2021: population based study
Source: Front Cell Infect Microbiol. 2025 Mar 20;15:1527765. doi: 10.3389/fcimb.2025.1527765 (PMC11965617; doi:10.3389/fcimb.2025.1527765)
Supplement: Supplementary file 6 [file DataSheet1.zip › Table S41.xlsx]

## Sheet: Table S41
Supplementary table 41: Number, age-standardized rates in 2021 and rate change in age-standardized rates from 1990 to 2021 of enteric infections due to Enterotoxigenic E coli for both sexes in the globe, 5 SDI regions and 21 GBD regions.
Location	Number in 2021		Age-standardized rates in 2021		Rate change in age-standardized rates from 1990 to 2021
	Deaths	DALYs	Deaths	DALYs	Deaths	DALYs
Global	99663 (65578,153486)	5384135 (3360187,8387555)	1.39 (0.91,2.12)	80.82 (49.55,127.36)	-0.74 (-0.79,-0.68)	-0.74 (-0.8,-0.66)
High SDI	497 (291,783)	9645 (6688,13823)	0.02 (0.01,0.03)	0.79 (0.56,1.11)	-0.27 (-0.56,0.08)	-0.65 (-0.77,-0.5)
High-middle SDI	826 (425,1411)	29750 (19205,45454)	0.06 (0.04,0.1)	3.51 (2.19,5.48)	-0.78 (-0.84,-0.69)	-0.83 (-0.87,-0.79)
Middle SDI	12078 (6293,20308)	438348 (280152,673592)	0.62 (0.33,1.02)	23.9 (15.4,37.33)	-0.84 (-0.88,-0.78)	-0.85 (-0.88,-0.81)
Low-middle SDI	35612 (21982,59742)	1382600 (914270,2070789)	3.07 (1.71,5.52)	87.14 (57.93,133.11)	-0.79 (-0.85,-0.71)	-0.84 (-0.88,-0.79)
Low SDI	50604 (32090,77092)	3521059 (2061603,5651529)	7.05 (4.18,11.48)	266.82 (171.23,401.69)	-0.69 (-0.77,-0.59)	-0.73 (-0.8,-0.64)
Andean Latin America	98 (58,159)	5440 (3334,8909)	0.17 (0.1,0.28)	9.03 (5.51,14.76)	-0.89 (-0.92,-0.84)	-0.92 (-0.94,-0.89)
Australasia	6 (4,10)	107 (72,155)	0.01 (0.01,0.02)	0.26 (0.19,0.37)	-0.26 (-0.35,-0.17)	-0.53 (-0.6,-0.46)
Caribbean	234 (135,379)	17822 (9534,29666)	0.58 (0.32,0.94)	45.97 (24.46,76.84)	-0.64 (-0.75,-0.52)	-0.64 (-0.76,-0.51)
Central Asia	145 (78,245)	13126 (7098,22057)	0.15 (0.08,0.25)	13.22 (7.16,22.19)	-0.89 (-0.92,-0.85)	-0.89 (-0.92,-0.85)
Central Europe	87 (56,133)	1861 (1275,2661)	0.05 (0.03,0.07)	2.02 (1.27,3.05)	0.01 (-0.3,0.54)	-0.51 (-0.61,-0.38)
Central Latin America	393 (263,569)	18702 (11952,28306)	0.18 (0.12,0.26)	9.18 (5.83,14)	-0.87 (-0.89,-0.84)	-0.9 (-0.92,-0.87)
Central Sub-Saharan Africa	873 (524,1389)	62626 (34885,106644)	1.22 (0.61,2.17)	41.32 (25.47,65.32)	-0.76 (-0.85,-0.66)	-0.84 (-0.88,-0.76)
East Asia	55 (31,103)	2774 (1799,4367)	0 (0,0.01)	0.33 (0.2,0.56)	-0.97 (-0.98,-0.95)	-0.97 (-0.98,-0.96)
Eastern Europe	9 (6,12)	699 (481,1010)	0 (0,0.01)	0.57 (0.38,0.85)	-0.84 (-0.87,-0.8)	-0.83 (-0.86,-0.79)
Eastern Sub-Saharan Africa	19011 (11812,29357)	1332198 (782158,2147538)	7.72 (4.32,12.42)	276.19 (174.9,418.71)	-0.68 (-0.79,-0.51)	-0.76 (-0.84,-0.63)
High-income Asia Pacific	106 (56,173)	1991 (1342,3008)	0.02 (0.01,0.02)	0.92 (0.61,1.38)	-0.28 (-0.39,-0.15)	-0.14 (-0.27,-0.02)
High-income North America	155 (93,242)	2213 (1440,3247)	0.02 (0.01,0.03)	0.39 (0.27,0.55)	3.54 (2.35,4.65)	0.04 (-0.27,0.49)
North Africa and Middle East	1056 (644,1713)	86783 (50183,142800)	0.22 (0.14,0.36)	15.14 (8.84,24.61)	-0.85 (-0.89,-0.81)	-0.87 (-0.9,-0.84)
Oceania	132 (77,215)	9028 (4589,15942)	1.59 (0.89,2.68)	57.04 (32.75,93.42)	-0.51 (-0.59,-0.42)	-0.52 (-0.64,-0.37)
South Asia	38139 (21517,68843)	1169551 (739480,1810874)	3.56 (1.93,6.67)	85.87 (53.19,135.68)	-0.79 (-0.85,-0.71)	-0.84 (-0.89,-0.79)
Southeast Asia	8773 (4397,14689)	305639 (194976,472463)	1.86 (0.88,3.22)	57.3 (36.01,88.43)	-0.86 (-0.92,-0.77)	-0.89 (-0.92,-0.84)
Southern Latin America	48 (29,72)	1164 (828,1601)	0.06 (0.04,0.08)	2.03 (1.42,2.94)	-0.61 (-0.71,-0.5)	-0.8 (-0.84,-0.74)
Southern Sub-Saharan Africa	874 (575,1327)	54024 (33322,84805)	1.58 (0.98,2.49)	73.9 (46.96,114.27)	-0.55 (-0.64,-0.44)	-0.63 (-0.7,-0.55)
Tropical Latin America	122 (79,177)	4021 (2833,5755)	0.05 (0.04,0.08)	2.1 (1.43,3.13)	-0.92 (-0.95,-0.89)	-0.96 (-0.97,-0.95)
Western Europe	208 (115,334)	3659 (2419,5451)	0.02 (0.01,0.03)	0.58 (0.41,0.85)	1.05 (0.83,1.23)	0.16 (0.03,0.33)
Western Sub-Saharan Africa	29140 (16835,47878)	2290708 (1290109,3819811)	6.92 (4.15,10.98)	331.07 (194.03,537.6)	-0.7 (-0.78,-0.61)	-0.73 (-0.8,-0.64)
