# Supplementary material for: Global burden, subtype, risk factors and etiological analysis of enteric infections from 1990-2021: population based study
Source: Front Cell Infect Microbiol. 2025 Mar 20;15:1527765. doi: 10.3389/fcimb.2025.1527765 (PMC11965617; doi:10.3389/fcimb.2025.1527765)
Supplement: Supplementary file 6 [file DataSheet1.zip › Table S42.xlsx]

## Sheet: Table S42
Supplementary table 42: Number, age-standardized rates in 2021 and rate change in age-standardized rates from 1990 to 2021 of enteric infections due to Non-typhoidal Salmonella for both sexes in the globe, 5 SDI regions and 21 GBD regions.
Location	Number in 2021		Age-standardized rates in 2021		Rate change in age-standardized rates from 1990 to 2021
	Deaths	DALYs	Deaths	DALYs	Deaths	DALYs
Global	23437 (1754,56196)	1492819 (214187,3421330)	0.33 (0.03,0.77)	22.07 (3.27,50.14)	-0.74 (-0.82,-0.69)	-0.75 (-0.81,-0.68)
High SDI	475 (4,1203)	13104 (2820,26335)	0.02 (0,0.06)	1.21 (0.4,2.16)	-0.23 (-0.85,0.23)	-0.53 (-0.74,-0.29)
High-middle SDI	364 (14,949)	16915 (4099,34761)	0.03 (0,0.07)	1.92 (0.52,3.89)	-0.86 (-0.93,-0.81)	-0.89 (-0.92,-0.8)
Middle SDI	3327 (211,8639)	177584 (33398,390217)	0.16 (0.01,0.39)	9.27 (1.86,20.14)	-0.84 (-0.89,-0.79)	-0.85 (-0.88,-0.8)
Low-middle SDI	7049 (424,17768)	378106 (57053,850949)	0.48 (0.02,1.25)	21.37 (3,48.4)	-0.82 (-0.89,-0.76)	-0.84 (-0.88,-0.79)
Low SDI	12206 (1127,29486)	906050 (112922,2134785)	1.23 (0.07,3.03)	65.22 (7.09,156.03)	-0.71 (-0.8,-0.62)	-0.73 (-0.8,-0.61)
Andean Latin America	11 (1,28)	754 (120,1704)	0.02 (0,0.05)	1.23 (0.2,2.77)	-0.9 (-0.95,-0.86)	-0.92 (-0.94,-0.88)
Australasia	3 (0,7)	70 (14,147)	0.01 (0,0.01)	0.22 (0.06,0.42)	-0.36 (-0.67,-0.27)	-0.57 (-0.69,-0.48)
Caribbean	103 (13,232)	7854 (1302,16782)	0.25 (0.03,0.56)	19.99 (3.36,42.54)	-0.68 (-0.79,-0.57)	-0.68 (-0.78,-0.57)
Central Asia	12 (2,27)	1039 (213,2348)	0.01 (0,0.03)	1.05 (0.21,2.36)	-0.88 (-0.92,-0.84)	-0.88 (-0.91,-0.84)
Central Europe	15 (0,36)	433 (50,941)	0.01 (0,0.02)	0.51 (0.09,1.08)	-0.18 (-0.69,0.91)	-0.5 (-0.69,-0.12)
Central Latin America	144 (7,335)	7930 (1073,17047)	0.07 (0,0.15)	3.74 (0.51,8)	-0.88 (-0.95,-0.84)	-0.9 (-0.94,-0.87)
Central Sub-Saharan Africa	672 (61,1708)	48839 (6702,119430)	0.62 (0.03,1.75)	30.56 (3.46,76.12)	-0.76 (-0.9,-0.66)	-0.81 (-0.89,-0.73)
East Asia	132 (7,340)	8514 (2450,17554)	0.01 (0,0.03)	0.96 (0.29,1.98)	-0.97 (-0.98,-0.96)	-0.97 (-0.98,-0.94)
Eastern Europe	8 (0,19)	659 (222,1180)	0 (0,0.01)	0.49 (0.18,0.85)	-0.83 (-0.91,-0.74)	-0.82 (-0.87,-0.71)
Eastern Sub-Saharan Africa	4099 (330,10072)	291217 (38832,701932)	1.26 (0.05,3.27)	59.91 (6.57,143.83)	-0.71 (-0.86,-0.55)	-0.75 (-0.85,-0.63)
High-income Asia Pacific	77 (0,201)	2213 (547,4291)	0.02 (0,0.04)	1.36 (0.53,2.4)	-0.25 (-0.56,-0.12)	-0.08 (-0.26,0.21)
High-income North America	154 (1,393)	3211 (189,7573)	0.02 (0,0.06)	0.68 (0.08,1.51)	2.62 (-0.49,5.57)	0.09 (-0.74,1.5)
North Africa and Middle East	593 (84,1363)	51625 (12516,111589)	0.11 (0.01,0.25)	8.77 (2.09,18.93)	-0.87 (-0.91,-0.83)	-0.87 (-0.9,-0.82)
Oceania	111 (8,267)	8301 (906,19967)	0.91 (0.04,2.36)	48.34 (4.64,114.38)	-0.49 (-0.72,-0.25)	-0.49 (-0.69,-0.28)
South Asia	6582 (269,17944)	270464 (41193,635502)	0.5 (0.02,1.4)	17.48 (2.51,41.7)	-0.82 (-0.92,-0.76)	-0.85 (-0.91,-0.79)
Southeast Asia	1392 (80,3518)	71982 (12754,156787)	0.25 (0.01,0.64)	12.27 (2.21,26.6)	-0.87 (-0.93,-0.8)	-0.89 (-0.92,-0.83)
Southern Latin America	16 (0,40)	612 (123,1235)	0.02 (0,0.05)	1.13 (0.25,2.28)	-0.7 (-0.91,-0.54)	-0.81 (-0.89,-0.72)
Southern Sub-Saharan Africa	940 (82,2243)	61575 (9876,138303)	1.38 (0.1,3.3)	79.81 (12.33,180)	-0.56 (-0.73,-0.45)	-0.62 (-0.72,-0.53)
Tropical Latin America	113 (6,268)	4998 (959,10470)	0.05 (0,0.12)	2.54 (0.51,5.31)	-0.94 (-0.99,-0.87)	-0.96 (-0.98,-0.92)
Western Europe	296 (2,753)	7241 (1665,14398)	0.03 (0,0.07)	1.55 (0.57,2.72)	1 (-0.24,1.39)	0.1 (-0.14,0.41)
Western Sub-Saharan Africa	7964 (835,19268)	643287 (84899,1539471)	1.47 (0.1,3.64)	91.27 (10.59,218.96)	-0.72 (-0.78,-0.61)	-0.73 (-0.8,-0.59)
