# Supplementary material for: Global burden, subtype, risk factors and etiological analysis of enteric infections from 1990-2021: population based study
Source: Front Cell Infect Microbiol. 2025 Mar 20;15:1527765. doi: 10.3389/fcimb.2025.1527765 (PMC11965617; doi:10.3389/fcimb.2025.1527765)
Supplement: Supplementary file 6 [file DataSheet1.zip › Table S43.xlsx]

## Sheet: Table S43
Supplementary table 43: Number, age-standardized rates in 2021 and rate change in age-standardized rates from 1990 to 2021 of enteric infections due to Norovirus for both sexes in the globe, 5 SDI regions and 21 GBD regions.
Location	Number in 2021		Age-standardized rates in 2021		Rate change in age-standardized rates from 1990 to 2021
	Deaths	DALYs	Deaths	DALYs	Deaths	DALYs
Global	124034 (25801,224109)	5687764 (1879821,9670492)	1.62 (0.35,2.91)	79.02 (26.61,132.26)	-0.74 (-0.79,-0.68)	-0.75 (-0.8,-0.68)
High SDI	3926 (577,6830)	88324 (37544,139642)	0.16 (0.03,0.27)	6.43 (3.01,10.08)	0.64 (0.05,0.95)	-0.18 (-0.35,-0.01)
High-middle SDI	2068 (342,3737)	73428 (31932,118761)	0.13 (0.03,0.22)	6.47 (3.04,10.12)	-0.76 (-0.86,-0.68)	-0.84 (-0.88,-0.75)
Middle SDI	17507 (2969,32421)	697165 (249285,1177766)	0.8 (0.16,1.44)	32.52 (11.75,54.54)	-0.82 (-0.86,-0.76)	-0.83 (-0.86,-0.77)
Low-middle SDI	53653 (9954,103456)	2021327 (663148,3416910)	4.3 (0.7,8.58)	124.36 (38.01,212.59)	-0.79 (-0.85,-0.71)	-0.82 (-0.86,-0.77)
Low SDI	46814 (11105,84692)	2803853 (894318,4831669)	7.28 (1.32,14.27)	251.88 (71.17,441.43)	-0.69 (-0.76,-0.59)	-0.72 (-0.78,-0.63)
Andean Latin America	302 (60,546)	16971 (6292,27902)	0.51 (0.1,0.93)	27.42 (10.12,45.18)	-0.88 (-0.92,-0.83)	-0.9 (-0.93,-0.87)
Australasia	40 (6,71)	833 (330,1345)	0.07 (0.01,0.11)	2.08 (0.96,3.27)	-0.26 (-0.36,-0.18)	-0.56 (-0.65,-0.43)
Caribbean	612 (194,1118)	41594 (14211,76787)	1.42 (0.46,2.6)	103.62 (35.87,190.65)	-0.63 (-0.73,-0.52)	-0.63 (-0.74,-0.5)
Central Asia	136 (47,242)	12402 (5157,22068)	0.14 (0.05,0.25)	12.55 (5.24,22.38)	-0.89 (-0.92,-0.86)	-0.89 (-0.92,-0.85)
Central Europe	281 (47,482)	5646 (1458,9020)	0.14 (0.03,0.23)	4.46 (1.6,7.02)	0.79 (-0.26,1.86)	-0.27 (-0.56,0.1)
Central Latin America	1173 (224,1930)	55292 (17723,91917)	0.52 (0.1,0.85)	25.13 (8.08,41.91)	-0.83 (-0.88,-0.8)	-0.86 (-0.89,-0.82)
Central Sub-Saharan Africa	2072 (513,3879)	128901 (44183,228449)	2.98 (0.55,5.58)	102.79 (31.66,183.1)	-0.73 (-0.83,-0.62)	-0.79 (-0.86,-0.7)
East Asia	590 (100,1218)	34278 (15161,55923)	0.04 (0.01,0.08)	3 (1.39,4.94)	-0.96 (-0.98,-0.94)	-0.96 (-0.97,-0.93)
Eastern Europe	53 (10,85)	4514 (2011,7208)	0.02 (0.01,0.03)	2.82 (1.27,4.75)	-0.75 (-0.85,-0.67)	-0.72 (-0.81,-0.62)
Eastern Sub-Saharan Africa	16121 (3939,29207)	994414 (321553,1723334)	6.86 (1.2,12.53)	246.4 (70.7,428.01)	-0.66 (-0.78,-0.47)	-0.71 (-0.8,-0.57)
High-income Asia Pacific	1082 (153,1954)	29743 (12815,48171)	0.17 (0.03,0.29)	15.89 (5.32,26.94)	-0.18 (-0.27,-0.11)	0.13 (-0.12,0.27)
High-income North America	1249 (186,2178)	20801 (3819,34655)	0.18 (0.03,0.3)	3.48 (0.79,5.63)	5.22 (2.2,6.6)	0.37 (-0.6,1.75)
North Africa and Middle East	1389 (451,2527)	120407 (50312,215359)	0.28 (0.08,0.53)	20.53 (8.56,37.04)	-0.85 (-0.89,-0.8)	-0.85 (-0.89,-0.8)
Oceania	259 (52,469)	15163 (4250,27277)	3.38 (0.53,6.36)	110.7 (27.25,196.81)	-0.53 (-0.61,-0.44)	-0.52 (-0.61,-0.41)
South Asia	62532 (9584,124692)	2029146 (628980,3622379)	5.23 (0.79,10.63)	135.19 (39.78,246.67)	-0.79 (-0.85,-0.72)	-0.82 (-0.86,-0.76)
Southeast Asia	8532 (1537,16129)	332235 (114004,558299)	1.61 (0.29,3.11)	55.4 (18.94,93.26)	-0.85 (-0.91,-0.75)	-0.86 (-0.9,-0.79)
Southern Latin America	166 (26,292)	4474 (1739,7027)	0.19 (0.03,0.34)	6.79 (2.82,10.37)	-0.49 (-0.68,-0.4)	-0.71 (-0.79,-0.65)
Southern Sub-Saharan Africa	2771 (648,4999)	151384 (52612,263856)	4.57 (0.95,8.28)	202.55 (67.41,350.71)	-0.51 (-0.61,-0.38)	-0.57 (-0.64,-0.47)
Tropical Latin America	388 (71,667)	13494 (5365,21182)	0.17 (0.03,0.28)	6.38 (2.63,9.98)	-0.88 (-0.95,-0.82)	-0.93 (-0.96,-0.89)
Western Europe	1975 (281,3494)	39296 (15885,63639)	0.16 (0.03,0.28)	6.36 (2.91,10.1)	1.7 (1.25,1.91)	0.08 (-0.17,0.61)
Western Sub-Saharan Africa	22313 (6147,39231)	1636774 (492928,2999836)	5.78 (1.26,10.72)	267.03 (75.07,463.41)	-0.7 (-0.78,-0.6)	-0.73 (-0.79,-0.63)
