# Supplementary material for: Global burden, subtype, risk factors and etiological analysis of enteric infections from 1990-2021: population based study
Source: Front Cell Infect Microbiol. 2025 Mar 20;15:1527765. doi: 10.3389/fcimb.2025.1527765 (PMC11965617; doi:10.3389/fcimb.2025.1527765)
Supplement: Supplementary file 6 [file DataSheet1.zip › Table S44.xlsx]

## Sheet: Table S44
Supplementary table 44: Number, age-standardized rates in 2021 and rate change in age-standardized rates from 1990 to 2021 of enteric infections due to Rotavirus for both sexes in the globe, 5 SDI regions and 21 GBD regions.
Location	Number in 2021		Age-standardized rates in 2021		Rate change in age-standardized rates from 1990 to 2021
	Deaths	DALYs	Deaths	DALYs	Deaths	DALYs
Global	243 (157,360)	20584 (14034,30023)	0.4 (0.26,0.59)	33.29 (22.57,48.62)	-0.94 (-0.95,-0.91)	-0.94 (-0.96,-0.92)
High SDI	8 (6,10)	309 (249,388)	0.02 (0.01,0.02)	1.13 (0.89,1.45)	-0.64 (-0.69,-0.59)	-0.8 (-0.82,-0.77)
High-middle SDI	1106 (726,1542)	95527 (63214,135180)	2.83 (1.85,3.96)	247.18 (163.2,351.06)	-0.72 (-0.81,-0.61)	-0.72 (-0.81,-0.61)
Middle SDI	18145 (11281,28780)	1557777 (953275,2482177)	8.65 (5.65,12.99)	638.12 (402.18,994.61)	-0.74 (-0.81,-0.65)	-0.76 (-0.83,-0.66)
Low-middle SDI	530 (353,746)	48527 (32793,67779)	0.53 (0.36,0.75)	48.9 (33.1,68.27)	-0.9 (-0.93,-0.87)	-0.9 (-0.93,-0.87)
Low SDI	211 (174,253)	10126 (8268,12410)	0.22 (0.18,0.27)	16.01 (12.79,20)	-0.45 (-0.55,-0.34)	-0.56 (-0.64,-0.47)
Andean Latin America	1717 (1267,2227)	124171 (89955,167189)	0.81 (0.59,1.06)	60.09 (42.98,81.74)	-0.92 (-0.94,-0.9)	-0.93 (-0.95,-0.91)
Australasia	8847 (5199,13963)	744783 (448478,1192533)	5.96 (3.64,9.18)	399.3 (242.51,618.28)	-0.84 (-0.9,-0.77)	-0.87 (-0.91,-0.8)
Caribbean	686 (493,987)	62360 (48191,80538)	0.08 (0.06,0.11)	7.88 (5.99,10.5)	-0.98 (-0.98,-0.97)	-0.97 (-0.98,-0.97)
Central Asia	38 (32,47)	5900 (4437,7973)	0.03 (0.02,0.04)	4.89 (3.72,6.44)	-0.91 (-0.92,-0.91)	-0.87 (-0.89,-0.84)
Central Europe	28565 (19828,40340)	2427212 (1667723,3447740)	5.61 (3.96,7.6)	408.67 (285.75,570.98)	-0.78 (-0.85,-0.68)	-0.8 (-0.86,-0.7)
Central Latin America	175664 (131309,230151)	13449377 (9849113,17899169)	2.58 (1.92,3.42)	204.67 (148.85,272.99)	-0.8 (-0.84,-0.75)	-0.8 (-0.84,-0.74)
Central Sub-Saharan Africa	959 (753,1185)	53427 (42402,69649)	0.06 (0.05,0.08)	7.13 (5.49,9.56)	-0.57 (-0.66,-0.46)	-0.59 (-0.67,-0.52)
East Asia	158 (110,228)	9417 (7177,12622)	0.06 (0.05,0.07)	9.77 (7.16,13.6)	-0.52 (-0.63,-0.37)	-0.29 (-0.42,-0.15)
Eastern Europe	1323 (988,1744)	105912 (80724,135753)	0.14 (0.11,0.19)	13.95 (10.51,18.14)	-0.92 (-0.93,-0.9)	-0.91 (-0.93,-0.89)
Eastern Sub-Saharan Africa	105829 (75552,144330)	8807840 (6275229,12264620)	8.29 (6.11,11.13)	569.48 (408.4,775.47)	-0.76 (-0.81,-0.69)	-0.77 (-0.83,-0.68)
High-income Asia Pacific	52535 (38142,75406)	3395800 (2520905,4636126)	3.37 (2.38,5.02)	186.35 (139.66,254.11)	-0.86 (-0.89,-0.82)	-0.88 (-0.91,-0.85)
High-income North America	14901 (10564,20241)	1076758 (813099,1408380)	0.78 (0.56,1.04)	59.68 (45.23,79.47)	-0.9 (-0.92,-0.88)	-0.9 (-0.92,-0.88)
North Africa and Middle East	3959 (2635,6270)	395089 (276191,605273)	0.68 (0.46,1.08)	66.24 (46.16,101.8)	-0.89 (-0.92,-0.86)	-0.89 (-0.91,-0.85)
Oceania	692 (417,1078)	58228 (35009,91986)	4.44 (2.84,6.56)	313.04 (190.44,484.75)	-0.5 (-0.63,-0.35)	-0.49 (-0.65,-0.29)
South Asia	47360 (30559,74221)	2524981 (1752053,3575851)	3.4 (2.18,5.38)	159.57 (110.11,224.53)	-0.86 (-0.9,-0.82)	-0.89 (-0.92,-0.85)
Southeast Asia	10235 (7196,13660)	766281 (580048,1007050)	1.81 (1.27,2.43)	133.24 (100.09,175.41)	-0.9 (-0.93,-0.86)	-0.91 (-0.93,-0.86)
Southern Latin America	59 (47,74)	3981 (3160,5054)	0.1 (0.08,0.13)	8.36 (6.46,10.76)	-0.84 (-0.87,-0.8)	-0.86 (-0.89,-0.83)
Southern Sub-Saharan Africa	2417 (1718,3341)	197207 (139669,272637)	3.2 (2.28,4.39)	249.14 (176.45,344.48)	-0.73 (-0.79,-0.67)	-0.75 (-0.81,-0.69)
Tropical Latin America	275 (213,348)	21185 (16325,27636)	0.14 (0.11,0.18)	11.8 (9.01,15.48)	-0.98 (-0.98,-0.97)	-0.98 (-0.98,-0.97)
Western Europe	522 (401,655)	29542 (22156,40815)	0.07 (0.05,0.08)	9.63 (6.74,13.98)	0.32 (0.18,0.47)	-0.2 (-0.26,-0.14)
Western Sub-Saharan Africa	67776 (46075,97607)	5895988 (4012445,8533752)	9.63 (6.63,13.54)	757.66 (517.73,1085.2)	-0.76 (-0.82,-0.67)	-0.76 (-0.83,-0.67)
