# Supplementary material for: Global burden, subtype, risk factors and etiological analysis of enteric infections from 1990-2021: population based study
Source: Front Cell Infect Microbiol. 2025 Mar 20;15:1527765. doi: 10.3389/fcimb.2025.1527765 (PMC11965617; doi:10.3389/fcimb.2025.1527765)
Supplement: Supplementary file 6 [file DataSheet1.zip › Table S45.xlsx]

## Sheet: Table S45
Supplementary table 45: Number, age-standardized rates in 2021 and rate change in age-standardized rates from 1990 to 2021 of enteric infections due to Shigella for both sexes in the globe, 5 SDI regions and 21 GBD regions.
Location	Number in 2021		Age-standardized rates in 2021		Rate change in age-standardized rates from 1990 to 2021
	Deaths	DALYs	Deaths	DALYs	Deaths	DALYs
Global	116683 (71866,177994)	9409723 (5947046,14821604)	1.72 (1.06,2.62)	142.29 (89.87,226.48)	-0.8 (-0.84,-0.75)	-0.72 (-0.78,-0.64)
High SDI	121 (78,179)	8647 (5731,13304)	0.01 (0.01,0.01)	1.21 (0.76,1.95)	-0.57 (-0.66,-0.46)	-0.7 (-0.8,-0.54)
High-middle SDI	400 (239,621)	35146 (22994,54812)	0.04 (0.03,0.07)	4.57 (2.86,7.4)	-0.92 (-0.93,-0.9)	-0.9 (-0.92,-0.87)
Middle SDI	8393 (5058,13273)	661737 (426766,1082260)	0.45 (0.27,0.71)	36.47 (22.71,60.4)	-0.9 (-0.92,-0.88)	-0.83 (-0.85,-0.79)
Low-middle SDI	30935 (19396,47024)	2262748 (1436002,3485606)	1.89 (1.19,2.92)	121.24 (77.2,186.52)	-0.86 (-0.89,-0.82)	-0.83 (-0.86,-0.79)
Low SDI	76778 (46854,122429)	6436581 (3922852,10689344)	6.03 (3.79,9.2)	421.04 (260.88,675.48)	-0.76 (-0.81,-0.69)	-0.72 (-0.79,-0.64)
Andean Latin America	95 (54,158)	8670 (5066,14541)	0.16 (0.09,0.26)	14.08 (8.24,23.63)	-0.94 (-0.95,-0.91)	-0.93 (-0.95,-0.9)
Australasia	1 (1,2)	67 (45,102)	0 (0,0)	0.29 (0.18,0.46)	-0.64 (-0.69,-0.59)	-0.47 (-0.55,-0.37)
Caribbean	164 (85,301)	14395 (7446,26554)	0.42 (0.22,0.78)	37.39 (19.28,69.17)	-0.72 (-0.81,-0.61)	-0.66 (-0.77,-0.53)
Central Asia	253 (137,428)	23178 (12773,39109)	0.25 (0.14,0.43)	23.33 (12.87,39.33)	-0.9 (-0.93,-0.87)	-0.85 (-0.89,-0.79)
Central Europe	21 (14,31)	1127 (694,1818)	0.02 (0.01,0.04)	1.85 (1.07,3.06)	-0.45 (-0.55,-0.34)	-0.49 (-0.59,-0.36)
Central Latin America	743 (465,1182)	60980 (37180,98981)	0.36 (0.22,0.58)	29.96 (17.91,48.9)	-0.92 (-0.94,-0.9)	-0.88 (-0.91,-0.84)
Central Sub-Saharan Africa	3711 (1993,6480)	315124 (174341,554908)	2.45 (1.37,4.02)	169.06 (94.36,288.4)	-0.84 (-0.9,-0.77)	-0.8 (-0.86,-0.73)
East Asia	135 (83,212)	14960 (9224,23700)	0.02 (0.01,0.03)	1.88 (1.15,3.09)	-0.98 (-0.98,-0.97)	-0.98 (-0.98,-0.97)
Eastern Europe	5 (3,7)	724 (451,1156)	0 (0,0.01)	0.62 (0.38,1)	-0.91 (-0.92,-0.91)	-0.87 (-0.89,-0.86)
Eastern Sub-Saharan Africa	24211 (14764,38571)	2026690 (1239461,3330234)	5.18 (3.25,8.18)	353.17 (218.27,564.68)	-0.78 (-0.85,-0.68)	-0.75 (-0.84,-0.62)
High-income Asia Pacific	8 (5,13)	685 (420,1087)	0 (0,0)	0.68 (0.39,1.17)	-0.52 (-0.63,-0.37)	-0.39 (-0.47,-0.28)
High-income North America	23 (15,35)	670 (433,1003)	0 (0,0.01)	0.21 (0.13,0.35)	0.11 (-0.09,0.35)	0.73 (0.25,1.52)
North Africa and Middle East	1106 (612,1937)	112898 (67146,194312)	0.19 (0.11,0.34)	18.85 (11.11,32.52)	-0.89 (-0.92,-0.86)	-0.88 (-0.91,-0.84)
Oceania	551 (295,1022)	48307 (25608,90262)	3.28 (1.81,5.77)	255.28 (138.97,467.17)	-0.5 (-0.63,-0.35)	-0.5 (-0.63,-0.32)
South Asia	26813 (16031,44061)	1754592 (1075460,2778757)	1.87 (1.1,3.12)	107.67 (65.14,169.58)	-0.86 (-0.9,-0.82)	-0.84 (-0.89,-0.79)
Southeast Asia	2359 (1428,3944)	189370 (114670,314872)	0.42 (0.25,0.71)	33.1 (20.05,55.49)	-0.9 (-0.93,-0.86)	-0.9 (-0.93,-0.86)
Southern Latin America	19 (12,27)	1441 (931,2312)	0.03 (0.02,0.05)	3.09 (1.96,5.03)	-0.84 (-0.87,-0.8)	-0.81 (-0.85,-0.76)
Southern Sub-Saharan Africa	2128 (1292,3366)	174792 (105289,286745)	2.83 (1.74,4.41)	220.75 (133.01,362.73)	-0.73 (-0.79,-0.67)	-0.65 (-0.71,-0.56)
Tropical Latin America	189 (124,295)	15347 (9661,25426)	0.1 (0.06,0.16)	8.6 (5.32,14.5)	-0.98 (-0.98,-0.97)	-0.96 (-0.97,-0.95)
Western Europe	71 (42,107)	4145 (2677,6435)	0.01 (0.01,0.01)	1.43 (0.87,2.4)	0.32 (0.18,0.47)	0.47 (0.24,0.7)
Western Sub-Saharan Africa	54078 (31910,89929)	4641560 (2741944,7823387)	8.47 (5.24,12.82)	623.91 (376.65,1018.74)	-0.76 (-0.82,-0.67)	-0.72 (-0.78,-0.63)
