# Supplementary material for: Global burden, subtype, risk factors and etiological analysis of enteric infections from 1990-2021: population based study
Source: Front Cell Infect Microbiol. 2025 Mar 20;15:1527765. doi: 10.3389/fcimb.2025.1527765 (PMC11965617; doi:10.3389/fcimb.2025.1527765)
Supplement: Supplementary file 6 [file DataSheet1.zip › Table S46.xlsx]

## Sheet: Table S46
Supplementary table 46: Number, age-standardized rates in 2021 and rate change in age-standardized rates from 1990 to 2021 of enteric infections due to Adenovirus for both sexes in 204 countries and territories.
Location	Number in 2021		Age-standardized rates in 2021		Rate change in age-standardized rates from 1990 to 2021
	Deaths	DALYs	Deaths	DALYs	Deaths	DALYs
American Samoa	0 (0,0)	6 (4,10)	0.32 (0.18,0.57)	15.91 (9.07,27.76)	-0.22 (-0.41,0.07)	-0.17 (-0.42,0.19)
Antigua and Barbuda	0 (0,0)	4 (3,7)	0.08 (0.05,0.12)	7.73 (4.46,12.06)	-0.7 (-0.75,-0.62)	-0.63 (-0.72,-0.51)
Arab Republic of Egypt	187 (93,327)	17414 (8489,30791)	0.17 (0.09,0.29)	14.08 (7,24.6)	-0.92 (-0.95,-0.87)	-0.92 (-0.95,-0.87)
Argentine Republic	12 (7,18)	811 (479,1301)	0.03 (0.02,0.05)	2.68 (1.54,4.26)	-0.83 (-0.87,-0.78)	-0.86 (-0.89,-0.82)
Australia	2 (1,3)	68 (43,101)	0 (0,0.01)	0.35 (0.21,0.55)	-0.57 (-0.66,-0.48)	-0.7 (-0.75,-0.63)
Barbados	0 (0,0)	10 (5,16)	0.05 (0.03,0.08)	6.07 (3.25,9.68)	-0.76 (-0.82,-0.66)	-0.65 (-0.76,-0.51)
Belize	1 (0,1)	66 (37,106)	0.2 (0.11,0.31)	17.32 (9.5,28.07)	-0.88 (-0.91,-0.84)	-0.88 (-0.91,-0.84)
Bermuda	0 (0,0)	1 (1,2)	0.02 (0.01,0.03)	3.91 (1.57,6.93)	-0.85 (-0.89,-0.8)	-0.58 (-0.78,-0.37)
Bolivarian Republic of Venezuela	36 (17,60)	2995 (1375,5087)	0.16 (0.07,0.27)	13.51 (6.09,22.98)	-0.81 (-0.89,-0.74)	-0.81 (-0.9,-0.74)
Bosnia and Herzegovina	0 (0,1)	19 (11,33)	0.01 (0.01,0.03)	1.22 (0.63,2.18)	-0.42 (-0.64,0.05)	-0.46 (-0.64,-0.11)
Brunei Darussalam	0 (0,0)	1 (1,2)	0.01 (0,0.01)	0.43 (0.23,0.72)	-0.12 (-0.36,0.26)	-0.14 (-0.39,0.26)
Burkina Faso	801 (409,1442)	69581 (34711,126237)	2.28 (1.23,3.83)	170.52 (89.11,304.8)	-0.74 (-0.83,-0.61)	-0.75 (-0.84,-0.61)
Canada	10 (6,15)	246 (160,351)	0.02 (0.01,0.02)	0.88 (0.52,1.38)	3.09 (2.3,3.94)	0.08 (-0.28,0.93)
Central African Republic	115 (54,217)	9992 (4669,19021)	1.63 (0.83,2.83)	121.31 (57.1,226.53)	-0.52 (-0.69,-0.28)	-0.55 (-0.72,-0.3)
Commonwealth of Dominica	0 (0,0)	8 (4,14)	0.26 (0.13,0.48)	23.14 (11.31,42.34)	-0.24 (-0.55,0.23)	-0.17 (-0.5,0.33)
Commonwealth of the Bahamas	0 (0,0)	13 (7,21)	0.06 (0.03,0.09)	5.67 (3.01,9.04)	-0.79 (-0.85,-0.71)	-0.77 (-0.84,-0.69)
Cook Islands	0 (0,0)	1 (0,1)	0.05 (0.03,0.09)	5.62 (2.72,9.44)	-0.36 (-0.56,-0.05)	0.03 (-0.29,0.38)
Czech Republic	4 (2,6)	168 (100,276)	0.04 (0.02,0.06)	2.61 (1.42,4.42)	0.42 (0.05,0.87)	0.13 (-0.14,0.49)
Democratic People's Republic of Korea	1 (1,2)	239 (105,401)	0.01 (0,0.01)	1.37 (0.62,2.3)	-0.72 (-0.84,-0.5)	-0.44 (-0.69,-0.09)
Democratic Republic of Sao Tome and Principe	1 (1,2)	106 (55,194)	0.67 (0.38,1.12)	45.57 (23.75,81.37)	-0.94 (-0.96,-0.91)	-0.95 (-0.97,-0.92)
Democratic Republic of the Congo	559 (239,1108)	48239 (20362,97988)	0.57 (0.28,1.06)	38.74 (17.19,75.41)	-0.83 (-0.9,-0.73)	-0.85 (-0.92,-0.75)
Democratic Republic of Timor-Leste	14 (7,25)	1224 (626,2218)	0.87 (0.45,1.46)	66.48 (34.42,118.71)	-0.92 (-0.94,-0.87)	-0.92 (-0.95,-0.87)
Democratic Socialist Republic of Sri Lanka	22 (11,38)	1526 (891,2385)	0.12 (0.06,0.2)	8.76 (4.94,13.98)	-0.91 (-0.94,-0.88)	-0.9 (-0.93,-0.85)
Dominican Republic	51 (24,89)	4338 (1917,7612)	0.5 (0.24,0.86)	42.14 (18.62,73.99)	-0.86 (-0.93,-0.79)	-0.87 (-0.93,-0.8)
Eastern Republic of Uruguay	2 (1,3)	82 (51,126)	0.05 (0.03,0.08)	3.8 (2.12,6.16)	-0.74 (-0.8,-0.67)	-0.79 (-0.84,-0.74)
Federal Democratic Republic of Ethiopia	2147 (1204,3445)	177349 (95311,290839)	1.92 (1.18,3.01)	120.84 (68.12,192.41)	-0.8 (-0.88,-0.59)	-0.83 (-0.9,-0.65)
Federal Democratic Republic of Nepal	88 (48,152)	5872 (3194,10281)	0.37 (0.2,0.64)	19.83 (10.72,34.01)	-0.91 (-0.94,-0.87)	-0.93 (-0.96,-0.9)
Federal Republic of Germany	22 (12,36)	695 (416,1024)	0.01 (0.01,0.02)	1.13 (0.63,1.88)	0.43 (0.11,0.82)	-0.28 (-0.41,-0.07)
Federal Republic of Nigeria	28735 (15049,47355)	2532862 (1324964,4199468)	8.38 (4.65,13.32)	684.22 (362.73,1121.47)	-0.73 (-0.8,-0.62)	-0.74 (-0.81,-0.62)
Federal Republic of Somalia	2086 (1038,3718)	179841 (86972,324677)	7.02 (4,11.85)	462.2 (248.2,817.55)	-0.62 (-0.73,-0.45)	-0.66 (-0.78,-0.49)
Federated States of Micronesia	0 (0,0)	14 (8,25)	0.37 (0.19,0.68)	16.64 (9.24,27.96)	-0.67 (-0.79,-0.51)	-0.75 (-0.85,-0.6)
Federative Republic of Brazil	185 (118,273)	13139 (7496,20331)	0.1 (0.06,0.15)	7.7 (4.28,12.12)	-0.96 (-0.97,-0.95)	-0.97 (-0.97,-0.95)
French Republic	5 (3,9)	518 (246,905)	0.01 (0,0.01)	1.24 (0.56,2.29)	-0.44 (-0.53,-0.33)	0.03 (-0.26,0.27)
Gabonese Republic	9 (3,21)	790 (288,1749)	0.58 (0.22,1.23)	39.71 (14.95,86.51)	-0.86 (-0.91,-0.77)	-0.87 (-0.92,-0.8)
Georgia	0 (0,0)	33 (17,58)	0.01 (0.01,0.02)	1.36 (0.7,2.38)	-0.98 (-0.98,-0.97)	-0.97 (-0.98,-0.95)
Grand Duchy of Luxembourg	0 (0,0)	4 (3,7)	0.01 (0.01,0.02)	0.98 (0.57,1.59)	0.52 (0.19,0.9)	-0.1 (-0.23,0.11)
Greenland	0 (0,0)	0 (0,1)	0.02 (0.01,0.04)	1.09 (0.56,1.95)	-0.4 (-0.66,0.38)	-0.55 (-0.71,0.09)
Grenada	0 (0,0)	6 (3,10)	0.06 (0.03,0.09)	8.01 (4.22,13.05)	-0.81 (-0.85,-0.76)	-0.71 (-0.81,-0.58)
Guam	0 (0,0)	12 (7,19)	0.09 (0.05,0.16)	8.85 (4.92,14.44)	-0.36 (-0.62,0.01)	0.06 (-0.25,0.42)
Hashemite Kingdom of Jordan	4 (2,7)	414 (226,676)	0.04 (0.02,0.07)	3.81 (2.06,6.24)	-0.73 (-0.81,-0.61)	-0.72 (-0.81,-0.61)
Hellenic Republic	0 (0,0)	24 (10,45)	0 (0,0)	0.45 (0.17,0.89)	1.43 (0.96,1.97)	-0.15 (-0.23,-0.01)
Hungary	3 (2,4)	157 (92,251)	0.04 (0.02,0.06)	3.07 (1.65,5.24)	0.66 (0.23,1.27)	0.34 (-0.03,0.82)
Independent State of Papua New Guinea	222 (108,395)	19258 (9258,34550)	1.81 (0.98,3.06)	128.48 (64.27,225.06)	-0.56 (-0.68,-0.42)	-0.57 (-0.7,-0.38)
Independent State of Samoa	0 (0,0)	19 (10,32)	0.15 (0.07,0.28)	7.49 (4.02,12.35)	-0.44 (-0.57,-0.24)	-0.47 (-0.62,-0.22)
Ireland	0 (0,0)	29 (11,52)	0 (0,0.01)	0.84 (0.34,1.61)	0.45 (0.13,0.78)	0.1 (-0.02,0.24)
Islamic Republic of Afghanistan	337 (159,643)	30534 (14418,58035)	0.6 (0.29,1.14)	54.17 (25.73,102.14)	-0.81 (-0.88,-0.68)	-0.81 (-0.88,-0.67)
Islamic Republic of Iran	17 (9,27)	1583 (838,2501)	0.03 (0.02,0.04)	2.39 (1.28,3.7)	-0.94 (-0.97,-0.89)	-0.94 (-0.97,-0.89)
Islamic Republic of Mauritania	83 (37,174)	7342 (3233,15294)	1.62 (0.83,3.04)	119.98 (56.07,242.61)	-0.83 (-0.89,-0.74)	-0.83 (-0.9,-0.74)
Islamic Republic of Pakistan	1948 (996,3420)	163114 (80273,286377)	0.89 (0.51,1.57)	58.69 (30.04,101.46)	-0.84 (-0.89,-0.74)	-0.86 (-0.91,-0.77)
Jamaica	3 (2,5)	209 (114,335)	0.14 (0.08,0.23)	11.37 (5.9,18.73)	-0.87 (-0.9,-0.82)	-0.87 (-0.91,-0.83)
Japan	28 (15,46)	1502 (713,2445)	0.01 (0.01,0.01)	2.21 (0.92,3.94)	-0.24 (-0.32,-0.17)	0.03 (-0.18,0.15)
Kingdom of Bahrain	0 (0,0)	28 (15,42)	0.04 (0.02,0.08)	2.95 (1.67,4.48)	-0.72 (-0.8,-0.6)	-0.75 (-0.83,-0.65)
Kingdom of Belgium	5 (3,8)	131 (82,191)	0.02 (0.01,0.03)	1.48 (0.88,2.33)	1 (0.54,1.58)	0.11 (-0.11,0.46)
Kingdom of Bhutan	7 (3,14)	426 (197,833)	1.25 (0.6,2.56)	69.88 (32.12,136.55)	-0.9 (-0.94,-0.84)	-0.92 (-0.95,-0.85)
Kingdom of Cambodia	37 (20,62)	2996 (1574,5147)	0.27 (0.15,0.44)	17.96 (9.51,30.42)	-0.92 (-0.95,-0.88)	-0.93 (-0.95,-0.89)
Kingdom of Denmark	2 (1,4)	85 (51,126)	0.02 (0.02,0.04)	1.95 (1.07,3.01)	0.62 (0.23,1.06)	0.12 (-0.04,0.28)
Kingdom of Eswatini	21 (11,37)	1833 (952,3209)	1.68 (0.89,2.81)	134.71 (71.01,234.38)	-0.69 (-0.78,-0.58)	-0.69 (-0.78,-0.58)
Kingdom of Lesotho	66 (36,112)	5582 (2937,9657)	3.56 (1.93,5.85)	282.07 (149.73,485.52)	-0.45 (-0.61,-0.25)	-0.43 (-0.61,-0.22)
Kingdom of Morocco	60 (32,109)	5264 (2653,9428)	0.2 (0.1,0.35)	16.66 (8.37,29.97)	-0.93 (-0.95,-0.89)	-0.93 (-0.95,-0.89)
Kingdom of Norway	2 (1,3)	41 (24,61)	0.02 (0.01,0.03)	0.71 (0.37,1.16)	3.54 (2.74,4.14)	0.12 (-0.09,0.7)
Kingdom of Saudi Arabia	11 (6,17)	1005 (571,1558)	0.07 (0.04,0.12)	4.09 (2.28,6.45)	-0.86 (-0.93,-0.75)	-0.89 (-0.94,-0.82)
Kingdom of Spain	5 (3,9)	220 (117,353)	0.01 (0,0.01)	0.86 (0.43,1.5)	0.25 (0,0.51)	-0.06 (-0.16,0.06)
Kingdom of Sweden	2 (1,4)	47 (27,70)	0.01 (0,0.01)	0.41 (0.22,0.69)	13.41 (10.68,15.67)	0.64 (0.24,1.95)
Kingdom of Thailand	81 (41,144)	3363 (2118,5163)	0.13 (0.08,0.2)	8.48 (5.08,13.37)	-0.85 (-0.93,-0.59)	-0.84 (-0.92,-0.63)
Kingdom of the Netherlands	3 (1,4)	191 (81,336)	0.01 (0.01,0.01)	1.78 (0.72,3.31)	1.45 (0.91,2.09)	0.72 (0.53,0.98)
Kingdom of Tonga	0 (0,0)	10 (5,16)	0.11 (0.06,0.21)	7.38 (4.11,12.09)	-0.56 (-0.73,-0.3)	-0.55 (-0.73,-0.27)
Kyrgyz Republic	5 (3,9)	501 (261,855)	0.07 (0.04,0.12)	6.51 (3.4,11.12)	-0.94 (-0.95,-0.92)	-0.94 (-0.95,-0.92)
Lao People's Democratic Republic	82 (41,143)	7085 (3412,12628)	1.14 (0.61,1.87)	87.12 (43.37,153)	-0.93 (-0.96,-0.87)	-0.93 (-0.96,-0.87)
Lebanese Republic	4 (2,7)	316 (174,526)	0.09 (0.05,0.15)	7.41 (3.91,12.39)	-0.67 (-0.79,-0.43)	-0.66 (-0.79,-0.36)
Malaysia	31 (17,49)	2758 (1538,4460)	0.13 (0.07,0.21)	10.72 (6.02,17.33)	-0.66 (-0.79,-0.43)	-0.62 (-0.77,-0.39)
Mongolia	2 (1,5)	195 (66,470)	0.06 (0.02,0.14)	5.2 (1.75,12.52)	-0.9 (-0.96,-0.75)	-0.9 (-0.96,-0.76)
Montenegro	0 (0,0)	1 (0,1)	0 (0,0)	0.19 (0.09,0.37)	-0.72 (-0.85,-0.49)	-0.67 (-0.79,-0.51)
New Zealand	1 (1,2)	50 (31,79)	0.02 (0.01,0.03)	1.33 (0.77,2.17)	-0.08 (-0.24,0.08)	-0.36 (-0.46,-0.22)
North Macedonia	0 (0,1)	31 (16,52)	0.04 (0.02,0.06)	3.14 (1.62,5.39)	-0.89 (-0.93,-0.84)	-0.9 (-0.94,-0.86)
Northern Mariana Islands	0 (0,0)	3 (2,5)	0.21 (0.1,0.37)	8.74 (4.99,13.4)	-0.11 (-0.31,0.2)	-0.05 (-0.26,0.22)
Palestine	2 (1,3)	162 (83,271)	0.03 (0.02,0.05)	2.79 (1.48,4.57)	-0.91 (-0.94,-0.86)	-0.91 (-0.94,-0.85)
People's Democratic Republic of Algeria	20 (9,36)	2089 (1018,3559)	0.05 (0.03,0.09)	4.74 (2.35,7.98)	-0.81 (-0.88,-0.69)	-0.81 (-0.87,-0.7)
People's Republic of Bangladesh	1829 (902,3561)	103112 (57088,172621)	1.48 (0.71,2.98)	71.67 (39.53,120.29)	-0.86 (-0.93,-0.73)	-0.9 (-0.94,-0.83)
People's Republic of China	69 (41,109)	6093 (3502,9686)	0.01 (0.01,0.02)	0.9 (0.5,1.45)	-0.97 (-0.98,-0.97)	-0.97 (-0.98,-0.96)
Plurinational State of Bolivia	55 (28,92)	4610 (2312,8091)	0.49 (0.26,0.8)	39.27 (19.75,68.63)	-0.87 (-0.91,-0.82)	-0.88 (-0.92,-0.82)
Portuguese Republic	1 (1,2)	44 (26,66)	0.01 (0,0.01)	0.64 (0.35,1.04)	-0.52 (-0.68,-0.28)	-0.63 (-0.71,-0.55)
Principality of Andorra	0 (0,0)	0 (0,0)	0 (0,0)	0.73 (0.23,1.47)	-0.59 (-0.77,-0.32)	-0.04 (-0.23,0.11)
Principality of Monaco	0 (0,0)	0 (0,0)	0 (0,0)	0.79 (0.32,1.5)	0.23 (-0.29,1.92)	0.03 (-0.14,0.25)
Puerto Rico	2 (1,3)	97 (59,145)	0.06 (0.04,0.09)	6.19 (3.49,9.72)	-0.41 (-0.53,-0.26)	-0.35 (-0.48,-0.2)
Republic of Albania	0 (0,1)	39 (19,69)	0.03 (0.01,0.05)	2.77 (1.3,4.95)	-0.81 (-0.89,-0.7)	-0.81 (-0.9,-0.7)
Republic of Angola	171 (88,301)	14804 (7524,26692)	0.46 (0.25,0.75)	29.47 (15.34,50.34)	-0.91 (-0.94,-0.85)	-0.92 (-0.95,-0.88)
Republic of Armenia	0 (0,1)	33 (18,55)	0.02 (0.01,0.03)	1.8 (1,3.08)	-0.98 (-0.98,-0.97)	-0.97 (-0.98,-0.97)
Republic of Austria	1 (0,1)	36 (17,60)	0 (0,0.01)	0.66 (0.28,1.22)	0.13 (-0.21,0.59)	-0.55 (-0.6,-0.45)
Republic of Azerbaijan	16 (8,31)	1504 (719,2809)	0.25 (0.12,0.46)	22.37 (10.59,42.09)	-0.85 (-0.9,-0.77)	-0.85 (-0.9,-0.77)
Republic of Belarus	0 (0,1)	83 (38,141)	0.01 (0,0.01)	1.6 (0.76,2.71)	-0.89 (-0.93,-0.84)	-0.78 (-0.87,-0.68)
Republic of Benin	951 (437,1953)	80554 (36335,168602)	5.77 (3.03,10.68)	374.84 (179.9,753.05)	-0.79 (-0.86,-0.67)	-0.81 (-0.89,-0.68)
Republic of Botswana	17 (8,28)	1407 (722,2428)	0.77 (0.41,1.27)	60.7 (31.27,104.08)	-0.56 (-0.68,-0.43)	-0.54 (-0.68,-0.38)
Republic of Bulgaria	1 (1,2)	60 (34,101)	0.02 (0.01,0.04)	1.86 (0.96,3.29)	0.06 (-0.22,0.42)	-0.08 (-0.32,0.22)
Republic of Burundi	460 (197,952)	38592 (16258,81354)	3.22 (1.58,5.85)	200.11 (91.28,404.12)	-0.67 (-0.78,-0.51)	-0.72 (-0.83,-0.56)
Republic of Cabo Verde	3 (2,5)	235 (124,395)	0.72 (0.38,1.18)	53.65 (27.99,91.27)	-0.9 (-0.94,-0.83)	-0.91 (-0.94,-0.85)
Republic of Cameroon	1054 (431,2257)	92344 (37691,199103)	2.63 (1.26,5.13)	198.61 (84.98,418.53)	-0.73 (-0.84,-0.54)	-0.73 (-0.86,-0.52)
Republic of Chad	4703 (2357,8684)	413307 (204042,768156)	14.31 (7.85,24.68)	1125.73 (574.69,2044.63)	-0.51 (-0.67,-0.31)	-0.52 (-0.68,-0.28)
Republic of Chile	5 (3,7)	245 (147,378)	0.03 (0.02,0.04)	2.04 (1.19,3.24)	-0.78 (-0.82,-0.73)	-0.81 (-0.85,-0.77)
Republic of Colombia	35 (19,59)	2797 (1414,4909)	0.09 (0.05,0.16)	7.97 (3.9,14.22)	-0.91 (-0.93,-0.87)	-0.91 (-0.94,-0.87)
Republic of Costa Rica	2 (1,3)	159 (92,253)	0.05 (0.03,0.08)	4.77 (2.73,7.7)	-0.85 (-0.88,-0.81)	-0.82 (-0.87,-0.75)
Republic of Croatia	1 (0,1)	26 (16,43)	0.02 (0.01,0.03)	1.25 (0.67,2.13)	0.48 (0.08,0.98)	0.24 (-0.1,0.68)
Republic of Cuba	6 (4,9)	420 (241,625)	0.06 (0.04,0.09)	6.21 (3.52,9.64)	-0.83 (-0.86,-0.79)	-0.78 (-0.84,-0.7)
Republic of Cyprus	0 (0,0)	12 (6,19)	0.02 (0.01,0.03)	1.36 (0.67,2.23)	-0.64 (-0.79,-0.31)	-0.59 (-0.76,-0.26)
Republic of Côte d'Ivoire	761 (360,1466)	66694 (31232,129351)	2.16 (1.13,3.76)	160.06 (78.43,302.31)	-0.76 (-0.84,-0.65)	-0.77 (-0.86,-0.65)
Republic of Djibouti	17 (8,32)	1390 (632,2803)	1.55 (0.76,2.78)	102.28 (48.3,200.75)	-0.84 (-0.92,-0.74)	-0.87 (-0.93,-0.77)
Republic of Ecuador	12 (7,19)	1050 (574,1678)	0.08 (0.04,0.12)	6.47 (3.53,10.38)	-0.96 (-0.97,-0.95)	-0.96 (-0.97,-0.95)
Republic of El Salvador	10 (5,17)	755 (391,1326)	0.16 (0.09,0.28)	12.87 (6.63,22.71)	-0.94 (-0.96,-0.91)	-0.94 (-0.97,-0.92)
Republic of Equatorial Guinea	3 (2,6)	304 (143,563)	0.26 (0.14,0.47)	17.88 (8.84,32.36)	-0.96 (-0.98,-0.93)	-0.96 (-0.98,-0.93)
Republic of Estonia	0 (0,0)	12 (5,22)	0 (0,0.01)	1.63 (0.73,2.96)	-0.92 (-0.94,-0.9)	-0.74 (-0.85,-0.62)
Republic of Fiji	4 (2,7)	241 (125,427)	0.62 (0.32,1.17)	28.88 (15.33,50.91)	-0.44 (-0.63,-0.14)	-0.49 (-0.69,-0.15)
Republic of Finland	0 (0,1)	22 (12,36)	0 (0,0.01)	0.65 (0.32,1.17)	0.22 (0.04,0.41)	-0.23 (-0.31,-0.05)
Republic of Ghana	277 (150,471)	22713 (12281,39404)	0.86 (0.47,1.39)	54.08 (30.06,91.35)	-0.82 (-0.89,-0.72)	-0.85 (-0.91,-0.74)
Republic of Guatemala	149 (83,249)	12302 (6520,21304)	1.05 (0.6,1.74)	83.3 (44.03,144.54)	-0.81 (-0.86,-0.74)	-0.8 (-0.86,-0.73)
Republic of Guinea	401 (177,783)	32932 (14046,66584)	2.69 (1.34,4.79)	163.58 (74.93,310.9)	-0.86 (-0.93,-0.75)	-0.88 (-0.94,-0.77)
Republic of Guinea-Bissau	59 (29,103)	4960 (2424,8770)	2.72 (1.44,4.41)	167.93 (87.3,288.61)	-0.83 (-0.9,-0.74)	-0.87 (-0.91,-0.79)
Republic of Guyana	3 (2,5)	253 (133,425)	0.46 (0.26,0.75)	34.83 (18.4,58.42)	-0.84 (-0.89,-0.78)	-0.85 (-0.9,-0.79)
Republic of Haiti	619 (313,1050)	54613 (27149,93231)	4.02 (2.09,6.77)	343.42 (172.49,583.94)	-0.72 (-0.82,-0.61)	-0.73 (-0.82,-0.61)
Republic of Honduras	103 (56,164)	8281 (4386,13601)	1.12 (0.64,1.72)	78.9 (42.68,128.17)	-0.84 (-0.9,-0.76)	-0.86 (-0.92,-0.79)
Republic of Iceland	0 (0,0)	2 (1,4)	0 (0,0.01)	0.82 (0.34,1.52)	0.57 (0.22,0.94)	0.09 (-0.03,0.23)
Republic of India	40647 (25054,63820)	2523096 (1466498,3854672)	4.05 (2.52,6.36)	226.27 (128.82,349.5)	-0.83 (-0.88,-0.77)	-0.84 (-0.9,-0.78)
Republic of Indonesia	2123 (1279,3211)	153537 (90938,246983)	1.13 (0.65,1.79)	71.54 (42.2,114.56)	-0.89 (-0.92,-0.84)	-0.91 (-0.93,-0.86)
Republic of Iraq	46 (24,77)	4434 (2334,7390)	0.13 (0.07,0.21)	10.82 (5.74,18.01)	-0.81 (-0.87,-0.72)	-0.81 (-0.87,-0.72)
Republic of Italy	19 (11,31)	482 (320,700)	0.02 (0.01,0.03)	1.35 (0.8,2.18)	3.69 (2.76,4.75)	0.44 (0.03,1.33)
Republic of Kazakhstan	3 (2,5)	328 (178,558)	0.01 (0.01,0.03)	1.67 (0.91,2.85)	-0.98 (-0.99,-0.98)	-0.98 (-0.98,-0.97)
Republic of Kenya	719 (398,1150)	61765 (35253,99616)	1.55 (0.91,2.39)	111.58 (63.7,180.12)	-0.74 (-0.82,-0.63)	-0.75 (-0.83,-0.64)
Republic of Kiribati	2 (1,3)	116 (57,208)	1.9 (1.06,3.15)	92.49 (48.12,160)	-0.67 (-0.77,-0.57)	-0.74 (-0.82,-0.64)
Republic of Korea	2 (1,3)	41 (23,66)	0 (0,0)	0.16 (0.09,0.26)	-0.65 (-0.77,-0.41)	-0.66 (-0.78,-0.49)
Republic of Latvia	0 (0,0)	12 (5,20)	0 (0,0.01)	1.16 (0.53,2.01)	-0.91 (-0.93,-0.87)	-0.78 (-0.86,-0.7)
Republic of Liberia	239 (107,470)	21016 (9315,41450)	3.72 (1.81,6.84)	284.71 (129.14,552.53)	-0.84 (-0.9,-0.73)	-0.85 (-0.91,-0.74)
Republic of Lithuania	0 (0,0)	29 (14,48)	0.01 (0.01,0.01)	1.92 (0.93,3.34)	-0.85 (-0.89,-0.8)	-0.73 (-0.82,-0.63)
Republic of Madagascar	1416 (697,2470)	124416 (61291,219229)	4.01 (2.06,6.54)	317.77 (161,549.26)	-0.6 (-0.75,-0.41)	-0.61 (-0.77,-0.41)
Republic of Malawi	621 (329,1063)	51077 (27016,87959)	3.35 (1.88,5.38)	207.78 (112.4,351.23)	-0.83 (-0.9,-0.74)	-0.86 (-0.91,-0.79)
Republic of Maldives	1 (0,1)	68 (39,113)	0.24 (0.14,0.4)	21.57 (12.16,36.44)	-0.96 (-0.97,-0.94)	-0.95 (-0.97,-0.93)
Republic of Mali	1054 (557,1840)	90431 (47306,159052)	3.28 (1.8,5.54)	213.46 (116.45,356.25)	-0.81 (-0.88,-0.71)	-0.83 (-0.9,-0.74)
Republic of Malta	0 (0,0)	2 (1,4)	0 (0,0.01)	0.83 (0.33,1.59)	0.98 (0.58,1.5)	0.15 (0,0.39)
Republic of Mauritius	3 (2,4)	205 (135,280)	0.33 (0.22,0.45)	27.91 (18.16,39.22)	-0.66 (-0.73,-0.57)	-0.66 (-0.73,-0.56)
Republic of Moldova	1 (0,1)	63 (36,104)	0.04 (0.02,0.06)	4.07 (2.28,6.98)	-0.89 (-0.92,-0.83)	-0.87 (-0.91,-0.81)
Republic of Mozambique	960 (466,1870)	81504 (38178,158586)	2.61 (1.33,4.81)	173.54 (85.95,332.36)	-0.81 (-0.9,-0.65)	-0.84 (-0.92,-0.69)
Republic of Namibia	36 (18,62)	3052 (1469,5296)	1.46 (0.74,2.48)	113 (54.7,194.65)	-0.65 (-0.74,-0.52)	-0.64 (-0.75,-0.51)
Republic of Nauru	0 (0,0)	3 (1,5)	0.36 (0.2,0.63)	20.49 (11.07,34.36)	-0.47 (-0.67,-0.2)	-0.5 (-0.7,-0.19)
Republic of Nicaragua	10 (5,18)	900 (455,1596)	0.17 (0.09,0.3)	14.32 (7.24,25.41)	-0.93 (-0.96,-0.9)	-0.94 (-0.97,-0.9)
Republic of Niue	0 (0,0)	0 (0,1)	0.48 (0.24,0.87)	34.8 (16.58,65.89)	0.03 (-0.34,0.52)	0.29 (-0.21,1.03)
Republic of Palau	0 (0,0)	3 (1,4)	0.53 (0.28,0.94)	23.46 (13.19,37.12)	-0.47 (-0.65,-0.26)	-0.57 (-0.74,-0.33)
Republic of Panama	8 (4,13)	686 (356,1161)	0.21 (0.11,0.35)	19.01 (9.77,32.36)	-0.73 (-0.8,-0.63)	-0.71 (-0.79,-0.61)
Republic of Paraguay	24 (12,46)	2011 (1005,3756)	0.39 (0.2,0.74)	31.77 (15.69,59.62)	-0.9 (-0.94,-0.81)	-0.91 (-0.95,-0.82)
Republic of Peru	48 (25,82)	4059 (2151,7182)	0.14 (0.07,0.25)	12.26 (6.49,21.82)	-0.93 (-0.96,-0.88)	-0.93 (-0.96,-0.89)
Republic of Poland	5 (3,8)	175 (104,276)	0.01 (0.01,0.02)	0.78 (0.43,1.31)	0.61 (0.22,1.18)	0.01 (-0.24,0.31)
Republic of Rwanda	264 (133,453)	22621 (11672,39142)	1.87 (0.98,3.1)	135.7 (70.13,231.52)	-0.81 (-0.88,-0.68)	-0.83 (-0.9,-0.69)
Republic of San Marino	0 (0,0)	0 (0,0)	0 (0,0)	0.67 (0.23,1.33)	-0.62 (-0.79,-0.1)	-0.14 (-0.4,0.05)
Republic of Senegal	295 (161,505)	24874 (13346,43539)	1.75 (0.99,2.83)	118.42 (66.18,199.53)	-0.9 (-0.93,-0.85)	-0.91 (-0.94,-0.87)
Republic of Serbia	1 (0,1)	31 (17,53)	0.01 (0,0.02)	0.79 (0.39,1.43)	-0.66 (-0.81,0.14)	-0.67 (-0.81,-0.03)
Republic of Seychelles	0 (0,0)	10 (5,17)	0.17 (0.1,0.28)	12.06 (6.44,21)	-0.57 (-0.7,-0.39)	-0.57 (-0.71,-0.37)
Republic of Sierra Leone	376 (188,698)	31834 (15830,59548)	3.61 (1.9,6.28)	249.51 (126.87,458.67)	-0.79 (-0.86,-0.69)	-0.82 (-0.88,-0.72)
Republic of Singapore	0 (0,0)	6 (3,9)	0 (0,0)	0.17 (0.09,0.26)	-0.66 (-0.73,-0.59)	-0.72 (-0.78,-0.64)
Republic of Slovenia	0 (0,0)	6 (3,9)	0.01 (0,0.01)	0.49 (0.26,0.81)	0.17 (-0.15,0.67)	-0.05 (-0.27,0.25)
Republic of South Africa	818 (481,1333)	66934 (38269,111780)	1.75 (1.04,2.82)	137.77 (78.38,229.86)	-0.71 (-0.77,-0.63)	-0.72 (-0.79,-0.65)
Republic of South Sudan	1456 (735,2702)	125441 (61791,235680)	10.89 (6.05,18.97)	794.64 (410.58,1456.4)	-0.45 (-0.62,-0.19)	-0.49 (-0.65,-0.24)
Republic of Sudan	88 (29,236)	8331 (3043,22045)	0.18 (0.06,0.44)	15.36 (5.74,39.75)	-0.91 (-0.96,-0.86)	-0.91 (-0.95,-0.86)
Republic of Suriname	3 (1,4)	218 (113,377)	0.59 (0.31,1.01)	49.36 (25.19,86.06)	-0.76 (-0.87,-0.64)	-0.77 (-0.87,-0.65)
Republic of Tajikistan	116 (60,205)	10411 (5460,18485)	0.86 (0.45,1.52)	76.95 (40.45,136.39)	-0.72 (-0.82,-0.6)	-0.72 (-0.82,-0.6)
Republic of the Congo	39 (16,81)	3254 (1340,6946)	0.81 (0.37,1.54)	55.37 (23.34,115.4)	-0.81 (-0.88,-0.72)	-0.83 (-0.89,-0.75)
Republic of the Gambia	47 (24,78)	3968 (2022,6724)	1.66 (0.89,2.67)	117.33 (61.15,193.07)	-0.8 (-0.87,-0.71)	-0.82 (-0.88,-0.72)
Republic of the Marshall Islands	0 (0,0)	12 (6,22)	0.46 (0.25,0.79)	23.54 (12.56,41.09)	-0.59 (-0.73,-0.36)	-0.62 (-0.78,-0.33)
Republic of the Niger	4004 (2046,7109)	346472 (174733,620244)	10.56 (5.97,17.19)	716.95 (383.64,1241.26)	-0.81 (-0.88,-0.72)	-0.84 (-0.9,-0.73)
Republic of the Philippines	529 (322,822)	45942 (26671,72966)	0.53 (0.32,0.81)	41.89 (24.58,66.3)	-0.85 (-0.88,-0.79)	-0.85 (-0.89,-0.8)
Republic of the Union of Myanmar	858 (515,1327)	72190 (43135,115125)	1.76 (1.05,2.72)	140.22 (83.55,223.9)	-0.91 (-0.95,-0.83)	-0.91 (-0.95,-0.82)
Republic of Trinidad and Tobago	1 (1,2)	79 (45,130)	0.11 (0.06,0.18)	9.37 (5.2,16.01)	-0.81 (-0.86,-0.73)	-0.78 (-0.85,-0.7)
Republic of Tunisia	10 (4,17)	911 (468,1475)	0.1 (0.05,0.18)	9.83 (4.95,16.28)	-0.85 (-0.9,-0.76)	-0.83 (-0.89,-0.73)
Republic of Turkey	56 (32,87)	4986 (2865,7855)	0.1 (0.05,0.16)	8.81 (4.91,14.11)	-0.92 (-0.95,-0.88)	-0.92 (-0.95,-0.87)
Republic of Uganda	1148 (549,2138)	98841 (44580,185065)	2.39 (1.24,4.22)	151.77 (78.16,274.6)	-0.83 (-0.92,-0.61)	-0.86 (-0.93,-0.65)
Republic of Uzbekistan	11 (6,17)	1014 (587,1644)	0.03 (0.02,0.05)	2.67 (1.55,4.33)	-0.98 (-0.99,-0.98)	-0.98 (-0.99,-0.97)
Republic of Vanuatu	1 (1,3)	116 (56,247)	0.59 (0.3,1.05)	31.23 (16.02,62.65)	-0.64 (-0.74,-0.54)	-0.67 (-0.78,-0.52)
Republic of Yemen	120 (40,262)	10988 (3982,24065)	0.31 (0.11,0.63)	24.39 (9.1,52.58)	-0.93 (-0.97,-0.89)	-0.93 (-0.97,-0.9)
Republic of Zambia	1054 (632,1573)	90325 (55677,134525)	4.97 (3.16,7.42)	338.9 (207.82,497.59)	-0.83 (-0.89,-0.73)	-0.84 (-0.9,-0.74)
Republic of Zimbabwe	328 (169,557)	27641 (13550,46765)	1.87 (1.04,3.06)	133.36 (68.98,224.75)	-0.19 (-0.45,0.12)	-0.22 (-0.51,0.12)
Romania	4 (2,6)	199 (116,321)	0.03 (0.01,0.04)	1.97 (1.07,3.34)	-0.74 (-0.8,-0.65)	-0.77 (-0.83,-0.71)
Russian Federation	16 (11,23)	1918 (1079,3035)	0.02 (0.01,0.03)	2.33 (1.31,3.69)	-0.88 (-0.9,-0.87)	-0.86 (-0.88,-0.82)
Saint Kitts and Nevis	0 (0,0)	7 (4,12)	0.28 (0.16,0.47)	22.59 (12.48,38.48)	-0.8 (-0.85,-0.73)	-0.79 (-0.85,-0.72)
Saint Lucia	0 (0,0)	11 (6,18)	0.11 (0.06,0.19)	11.2 (6.09,18.37)	-0.82 (-0.87,-0.75)	-0.78 (-0.85,-0.69)
Saint Vincent and the Grenadines	0 (0,0)	10 (6,17)	0.17 (0.1,0.27)	14.05 (7.75,22.89)	-0.86 (-0.9,-0.8)	-0.86 (-0.9,-0.8)
Slovak Republic	0 (0,1)	25 (12,48)	0.01 (0,0.02)	0.88 (0.41,1.71)	-0.12 (-0.46,0.74)	-0.13 (-0.47,0.68)
Socialist Republic of Viet Nam	22 (11,38)	2654 (1329,4249)	0.03 (0.01,0.05)	3.13 (1.6,5.01)	-0.94 (-0.97,-0.89)	-0.91 (-0.95,-0.82)
Solomon Islands	3 (2,5)	229 (120,386)	0.52 (0.29,0.86)	27.14 (15.21,43.69)	-0.72 (-0.8,-0.63)	-0.75 (-0.84,-0.64)
State of Eritrea	210 (104,367)	17420 (8747,30734)	3.35 (1.63,5.78)	210.32 (105.6,360.4)	-0.8 (-0.89,-0.7)	-0.83 (-0.9,-0.72)
State of Israel	2 (1,3)	110 (66,167)	0.02 (0.01,0.02)	1.14 (0.68,1.75)	0.19 (-0.12,0.58)	-0.25 (-0.38,-0.1)
State of Kuwait	0 (0,0)	56 (25,90)	0.01 (0.01,0.02)	1.89 (0.9,3.08)	-0.79 (-0.85,-0.73)	-0.7 (-0.81,-0.59)
State of Libya	3 (1,5)	252 (116,425)	0.07 (0.03,0.12)	5.54 (2.34,9.89)	-0.87 (-0.95,-0.79)	-0.87 (-0.95,-0.78)
State of Qatar	0 (0,0)	37 (20,59)	0.03 (0.01,0.04)	2.09 (1.15,3.37)	-0.65 (-0.77,-0.44)	-0.63 (-0.75,-0.45)
Sultanate of Oman	1 (1,2)	112 (61,188)	0.04 (0.02,0.06)	2.94 (1.6,4.84)	-0.76 (-0.88,-0.52)	-0.77 (-0.88,-0.53)
Swiss Confederation	1 (1,2)	74 (39,119)	0.01 (0.01,0.01)	1.34 (0.65,2.32)	0.21 (-0.08,0.53)	-0.03 (-0.15,0.08)
Syrian Arab Republic	3 (2,6)	394 (203,634)	0.04 (0.02,0.06)	3.43 (1.78,5.46)	-0.88 (-0.94,-0.81)	-0.88 (-0.94,-0.81)
Taiwan (Province of China)	1 (0,1)	114 (46,189)	0 (0,0)	0.96 (0.42,1.71)	-0.87 (-0.89,-0.84)	-0.49 (-0.73,-0.26)
Togolese Republic	363 (155,703)	31097 (13273,61949)	3.91 (1.87,7.1)	282.03 (124.86,545.74)	-0.75 (-0.84,-0.63)	-0.77 (-0.86,-0.64)
Tokelau	0 (0,0)	1 (1,2)	1.57 (0.72,2.93)	130.76 (57.35,248.28)	0.34 (-0.28,1.47)	0.8 (-0.04,2.47)
Turkmenistan	4 (2,7)	386 (194,669)	0.08 (0.04,0.13)	7.22 (3.64,12.52)	-0.97 (-0.98,-0.96)	-0.97 (-0.98,-0.96)
Tuvalu	0 (0,0)	2 (1,3)	0.35 (0.2,0.63)	17.36 (9.56,28.43)	-0.76 (-0.84,-0.62)	-0.81 (-0.88,-0.68)
Ukraine	2 (1,3)	312 (147,527)	0.01 (0.01,0.02)	1.64 (0.84,2.76)	-0.85 (-0.89,-0.79)	-0.78 (-0.85,-0.71)
Union of the Comoros	11 (5,19)	869 (409,1602)	1.58 (0.78,2.7)	110.63 (54.04,201.94)	-0.75 (-0.84,-0.62)	-0.77 (-0.86,-0.64)
United Arab Emirates	1 (1,2)	157 (86,246)	0.05 (0.03,0.08)	3.62 (2.06,5.71)	-0.6 (-0.74,-0.4)	-0.63 (-0.76,-0.41)
United Kingdom of Great Britain and Northern Ireland	7 (4,11)	378 (199,624)	0.01 (0,0.01)	0.81 (0.39,1.41)	1.92 (1.34,2.58)	-0.25 (-0.36,0.04)
United Mexican States	149 (88,238)	10763 (6000,18366)	0.15 (0.09,0.24)	10.97 (5.93,18.98)	-0.94 (-0.96,-0.93)	-0.95 (-0.96,-0.93)
United Republic of Tanzania	2001 (1044,3456)	164387 (82478,293245)	3.18 (1.77,5.09)	204.18 (107.31,352.01)	-0.77 (-0.85,-0.67)	-0.8 (-0.87,-0.7)
United States of America	73 (44,111)	1711 (1131,2339)	0.01 (0.01,0.02)	0.56 (0.36,0.82)	0.24 (-0.16,0.86)	-0.59 (-0.68,-0.45)
United States Virgin Islands	0 (0,0)	3 (1,4)	0.06 (0.03,0.09)	5.66 (2.83,9.33)	-0.63 (-0.78,-0.41)	-0.58 (-0.74,-0.36)
