# Supplementary material for: Global burden, subtype, risk factors and etiological analysis of enteric infections from 1990-2021: population based study
Source: Front Cell Infect Microbiol. 2025 Mar 20;15:1527765. doi: 10.3389/fcimb.2025.1527765 (PMC11965617; doi:10.3389/fcimb.2025.1527765)
Supplement: Supplementary file 6 [file DataSheet1.zip › Table S47.xlsx]

## Sheet: Table S47
Supplementary table 47: Number, age-standardized rates in 2021 and rate change in age-standardized rates from 1990 to 2021 of enteric infections due to Aeromonas for both sexes in 204 countries and territories.
Location	Number in 2021		Age-standardized rates in 2021		Rate change in age-standardized rates from 1990 to 2021
	Deaths	DALYs	Deaths	DALYs	Deaths	DALYs
American Samoa	0 (0,0)	1 (1,2)	0.04 (0.02,0.07)	3.1 (1.46,5.85)	-0.2 (-0.45,0.23)	-0.15 (-0.41,0.3)
Antigua and Barbuda	0 (0,0)	1 (0,1)	0.01 (0,0.02)	0.97 (0.5,1.71)	-0.69 (-0.77,-0.57)	-0.61 (-0.73,-0.43)
Arab Republic of Egypt	114 (48,243)	10855 (4919,21861)	0.09 (0.04,0.19)	8.54 (3.88,17.21)	-0.93 (-0.96,-0.88)	-0.92 (-0.95,-0.88)
Argentine Republic	1 (0,2)	94 (49,160)	0 (0,0.01)	0.31 (0.16,0.55)	-0.85 (-0.88,-0.79)	-0.84 (-0.88,-0.79)
Australia	0 (0,0)	7 (4,11)	0 (0,0)	0.04 (0.02,0.07)	-0.66 (-0.73,-0.56)	-0.71 (-0.76,-0.65)
Barbados	0 (0,0)	1 (0,2)	0 (0,0.01)	0.67 (0.31,1.28)	-0.78 (-0.85,-0.69)	-0.65 (-0.79,-0.36)
Belize	0 (0,0)	8 (4,14)	0.02 (0.01,0.04)	2.01 (0.99,3.72)	-0.88 (-0.91,-0.84)	-0.87 (-0.91,-0.83)
Bermuda	0 (0,0)	0 (0,0)	0 (0,0)	0.47 (0.19,0.97)	-0.85 (-0.89,-0.78)	-0.59 (-0.8,-0.2)
Bolivarian Republic of Venezuela	15 (6,30)	1370 (600,2696)	0.07 (0.03,0.14)	6.24 (2.71,12.34)	-0.78 (-0.87,-0.66)	-0.77 (-0.87,-0.65)
Bosnia and Herzegovina	0 (0,0)	9 (4,18)	0.01 (0,0.01)	0.59 (0.25,1.3)	-0.47 (-0.67,-0.06)	-0.48 (-0.66,-0.12)
Brunei Darussalam	0 (0,0)	0 (0,1)	0 (0,0)	0.14 (0.07,0.26)	-0.18 (-0.44,0.28)	-0.2 (-0.43,0.18)
Burkina Faso	156 (68,294)	13679 (6014,25910)	0.4 (0.18,0.73)	33.55 (15.17,62.18)	-0.77 (-0.86,-0.64)	-0.77 (-0.86,-0.64)
Canada	1 (0,1)	28 (14,49)	0 (0,0)	0.13 (0.06,0.24)	2.2 (1.51,3.07)	-0.1 (-0.53,0.73)
Central African Republic	53 (20,105)	4670 (1751,9237)	0.66 (0.26,1.28)	55.93 (21.54,110.1)	-0.54 (-0.7,-0.27)	-0.54 (-0.71,-0.27)
Commonwealth of Dominica	0 (0,0)	1 (0,2)	0.03 (0.01,0.06)	2.55 (1.12,5.6)	-0.22 (-0.54,0.31)	-0.19 (-0.51,0.36)
Commonwealth of the Bahamas	0 (0,0)	2 (1,3)	0.01 (0,0.01)	0.64 (0.3,1.14)	-0.8 (-0.86,-0.7)	-0.76 (-0.84,-0.64)
Cook Islands	0 (0,0)	0 (0,0)	0.01 (0,0.01)	1.06 (0.48,2.15)	-0.33 (-0.62,0.11)	0.03 (-0.42,0.5)
Czech Republic	1 (0,2)	72 (32,134)	0.01 (0.01,0.03)	1.28 (0.54,2.44)	0.21 (-0.09,0.69)	0.15 (-0.13,0.57)
Democratic People's Republic of Korea	1 (0,1)	155 (67,324)	0 (0,0.01)	0.91 (0.41,1.85)	-0.7 (-0.84,-0.48)	-0.36 (-0.68,0.31)
Democratic Republic of Sao Tome and Principe	0 (0,0)	9 (4,18)	0.04 (0.02,0.08)	3.7 (1.73,7.09)	-0.95 (-0.97,-0.92)	-0.95 (-0.97,-0.92)
Democratic Republic of the Congo	152 (56,336)	13459 (5053,29892)	0.12 (0.05,0.26)	10.29 (3.99,22.46)	-0.86 (-0.92,-0.77)	-0.86 (-0.92,-0.77)
Democratic Republic of Timor-Leste	2 (1,4)	182 (76,369)	0.11 (0.05,0.22)	9.75 (4.11,19.81)	-0.93 (-0.95,-0.88)	-0.93 (-0.95,-0.88)
Democratic Socialist Republic of Sri Lanka	2 (1,4)	208 (108,365)	0.01 (0.01,0.02)	1.23 (0.64,2.2)	-0.93 (-0.96,-0.9)	-0.91 (-0.94,-0.85)
Dominican Republic	5 (2,11)	485 (204,1015)	0.05 (0.02,0.11)	4.71 (1.98,9.85)	-0.87 (-0.93,-0.8)	-0.87 (-0.93,-0.8)
Eastern Republic of Uruguay	0 (0,0)	9 (4,16)	0.01 (0,0.01)	0.45 (0.22,0.84)	-0.74 (-0.82,-0.63)	-0.76 (-0.83,-0.66)
Federal Democratic Republic of Ethiopia	332 (150,605)	28772 (13157,52035)	0.23 (0.11,0.4)	18.53 (8.57,33.69)	-0.83 (-0.9,-0.63)	-0.83 (-0.91,-0.63)
Federal Democratic Republic of Nepal	41 (18,78)	3428 (1614,6620)	0.14 (0.06,0.26)	10.99 (5.15,21.27)	-0.94 (-0.96,-0.91)	-0.95 (-0.96,-0.92)
Federal Republic of Germany	1 (0,2)	65 (34,118)	0 (0,0)	0.14 (0.07,0.26)	0.09 (-0.16,0.39)	-0.36 (-0.5,-0.14)
Federal Republic of Nigeria	5007 (2070,9261)	442436 (185466,823827)	1.37 (0.58,2.5)	119.33 (50.31,218.76)	-0.76 (-0.83,-0.64)	-0.76 (-0.83,-0.64)
Federal Republic of Somalia	167 (65,346)	14499 (5684,30206)	0.45 (0.18,0.88)	36.43 (14.63,74)	-0.7 (-0.8,-0.52)	-0.71 (-0.81,-0.53)
Federated States of Micronesia	0 (0,0)	3 (1,6)	0.04 (0.02,0.08)	3.18 (1.51,5.98)	-0.73 (-0.84,-0.55)	-0.75 (-0.86,-0.57)
Federative Republic of Brazil	26 (13,46)	2366 (1228,4187)	0.02 (0.01,0.03)	1.41 (0.72,2.52)	-0.97 (-0.98,-0.95)	-0.97 (-0.98,-0.95)
French Republic	0 (0,1)	85 (36,192)	0 (0,0)	0.22 (0.09,0.49)	-0.36 (-0.5,-0.2)	0.15 (-0.22,0.51)
Gabonese Republic	1 (0,3)	113 (34,262)	0.06 (0.02,0.14)	5.4 (1.63,12.42)	-0.87 (-0.93,-0.79)	-0.87 (-0.93,-0.79)
Georgia	0 (0,0)	8 (4,15)	0 (0,0)	0.35 (0.17,0.63)	-0.98 (-0.98,-0.96)	-0.96 (-0.98,-0.93)
Grand Duchy of Luxembourg	0 (0,0)	0 (0,1)	0 (0,0)	0.12 (0.06,0.23)	0.22 (-0.05,0.6)	-0.15 (-0.3,0.09)
Greenland	0 (0,0)	0 (0,0)	0 (0,0)	0.17 (0.08,0.34)	-0.47 (-0.68,0.4)	-0.53 (-0.7,0.17)
Grenada	0 (0,0)	1 (0,1)	0.01 (0,0.01)	0.95 (0.43,1.73)	-0.83 (-0.87,-0.78)	-0.71 (-0.83,-0.44)
Guam	0 (0,0)	2 (1,4)	0.01 (0.01,0.03)	1.76 (0.89,3.25)	-0.08 (-0.41,0.39)	0.14 (-0.21,0.58)
Hashemite Kingdom of Jordan	2 (1,3)	181 (93,322)	0.01 (0.01,0.03)	1.62 (0.79,2.89)	-0.76 (-0.84,-0.62)	-0.73 (-0.82,-0.58)
Hellenic Republic	0 (0,0)	4 (1,10)	0 (0,0)	0.09 (0.03,0.21)	1.12 (0.63,1.8)	-0.15 (-0.25,0.03)
Hungary	1 (0,2)	67 (27,138)	0.02 (0.01,0.03)	1.47 (0.57,3.07)	0.51 (0.09,1.13)	0.34 (-0.06,0.89)
Independent State of Papua New Guinea	46 (18,91)	4063 (1641,8172)	0.31 (0.13,0.61)	26.5 (10.79,53)	-0.56 (-0.71,-0.37)	-0.56 (-0.71,-0.36)
Independent State of Samoa	0 (0,0)	4 (2,8)	0.02 (0.01,0.03)	1.5 (0.74,2.79)	-0.54 (-0.68,-0.28)	-0.49 (-0.66,-0.18)
Ireland	0 (0,0)	4 (1,9)	0 (0,0)	0.11 (0.04,0.28)	0.09 (-0.15,0.36)	0.05 (-0.06,0.21)
Islamic Republic of Afghanistan	143 (54,322)	12945 (4920,28878)	0.26 (0.1,0.57)	23.1 (8.93,51.13)	-0.83 (-0.9,-0.71)	-0.83 (-0.9,-0.71)
Islamic Republic of Iran	6 (3,11)	764 (410,1333)	0.01 (0,0.02)	1.17 (0.63,2)	-0.95 (-0.98,-0.91)	-0.94 (-0.97,-0.88)
Islamic Republic of Mauritania	7 (3,16)	675 (260,1459)	0.12 (0.05,0.26)	10.62 (4.19,22.63)	-0.85 (-0.91,-0.75)	-0.85 (-0.91,-0.74)
Islamic Republic of Pakistan	1471 (637,2819)	130574 (59295,250868)	0.53 (0.23,0.99)	44.77 (20.29,85.64)	-0.85 (-0.9,-0.75)	-0.85 (-0.9,-0.75)
Jamaica	0 (0,0)	23 (12,41)	0.01 (0.01,0.03)	1.29 (0.62,2.32)	-0.89 (-0.93,-0.85)	-0.89 (-0.92,-0.84)
Japan	1 (1,2)	176 (77,383)	0 (0,0)	0.32 (0.14,0.69)	-0.3 (-0.39,-0.2)	0.02 (-0.19,0.2)
Kingdom of Bahrain	0 (0,0)	12 (6,21)	0.01 (0.01,0.02)	1.2 (0.62,2.16)	-0.79 (-0.86,-0.68)	-0.76 (-0.85,-0.62)
Kingdom of Belgium	0 (0,0)	12 (6,20)	0 (0,0)	0.17 (0.09,0.3)	0.54 (0.16,1.05)	0 (-0.22,0.38)
Kingdom of Bhutan	2 (1,3)	133 (51,283)	0.27 (0.1,0.56)	21.36 (8.02,45.52)	-0.92 (-0.95,-0.86)	-0.93 (-0.96,-0.86)
Kingdom of Cambodia	8 (3,15)	695 (328,1328)	0.05 (0.02,0.09)	4.01 (1.89,7.7)	-0.94 (-0.96,-0.9)	-0.94 (-0.96,-0.9)
Kingdom of Denmark	0 (0,0)	7 (3,12)	0 (0,0)	0.19 (0.09,0.37)	0.17 (-0.09,0.52)	0.07 (-0.1,0.23)
Kingdom of Eswatini	4 (2,8)	337 (138,731)	0.28 (0.11,0.6)	24.24 (9.94,52.51)	-0.72 (-0.81,-0.61)	-0.72 (-0.81,-0.61)
Kingdom of Lesotho	12 (5,23)	1006 (398,2034)	0.58 (0.23,1.16)	49.62 (19.53,100.89)	-0.48 (-0.66,-0.26)	-0.47 (-0.66,-0.25)
Kingdom of Morocco	26 (10,57)	2354 (939,5050)	0.08 (0.03,0.18)	7.38 (2.91,15.89)	-0.93 (-0.96,-0.88)	-0.93 (-0.95,-0.88)
Kingdom of Norway	0 (0,0)	3 (2,6)	0 (0,0)	0.08 (0.04,0.16)	1.73 (1.14,2.45)	-0.09 (-0.29,0.29)
Kingdom of Saudi Arabia	4 (2,8)	480 (242,854)	0.02 (0.01,0.04)	1.87 (0.94,3.34)	-0.91 (-0.96,-0.84)	-0.9 (-0.95,-0.8)
Kingdom of Spain	0 (0,0)	18 (8,37)	0 (0,0)	0.09 (0.04,0.17)	0.09 (-0.12,0.37)	-0.06 (-0.17,0.07)
Kingdom of Sweden	0 (0,0)	5 (3,9)	0 (0,0)	0.07 (0.03,0.13)	9.17 (7.27,11.6)	0.4 (-0.01,1.6)
Kingdom of Thailand	10 (5,18)	770 (420,1257)	0.03 (0.01,0.05)	2.37 (1.27,4.04)	-0.84 (-0.92,-0.56)	-0.83 (-0.91,-0.58)
Kingdom of the Netherlands	0 (0,0)	24 (10,57)	0 (0,0)	0.25 (0.1,0.61)	0.75 (0.39,1.15)	0.72 (0.48,0.97)
Kingdom of Tonga	0 (0,0)	2 (1,4)	0.01 (0.01,0.03)	1.53 (0.77,2.82)	-0.61 (-0.79,-0.25)	-0.55 (-0.76,-0.11)
Kyrgyz Republic	2 (1,3)	148 (66,281)	0.02 (0.01,0.04)	1.9 (0.85,3.64)	-0.93 (-0.95,-0.89)	-0.92 (-0.95,-0.89)
Lao People's Democratic Republic	9 (4,19)	815 (344,1726)	0.11 (0.05,0.23)	9.87 (4.23,20.76)	-0.94 (-0.96,-0.88)	-0.94 (-0.96,-0.88)
Lebanese Republic	1 (0,2)	122 (58,225)	0.03 (0.01,0.06)	2.94 (1.35,5.53)	-0.71 (-0.83,-0.43)	-0.67 (-0.8,-0.34)
Malaysia	3 (1,5)	372 (185,688)	0.01 (0.01,0.02)	1.43 (0.72,2.58)	-0.74 (-0.82,-0.59)	-0.64 (-0.78,-0.34)
Mongolia	1 (0,2)	51 (16,139)	0.01 (0,0.04)	1.34 (0.42,3.69)	-0.9 (-0.96,-0.75)	-0.9 (-0.96,-0.76)
Montenegro	0 (0,0)	0 (0,1)	0 (0,0)	0.09 (0.04,0.19)	-0.76 (-0.87,-0.53)	-0.68 (-0.81,-0.52)
New Zealand	0 (0,0)	5 (3,8)	0 (0,0)	0.15 (0.08,0.26)	-0.27 (-0.39,-0.1)	-0.42 (-0.54,-0.27)
North Macedonia	0 (0,0)	14 (6,29)	0.02 (0.01,0.03)	1.45 (0.56,3.01)	-0.9 (-0.93,-0.84)	-0.9 (-0.93,-0.85)
Northern Mariana Islands	0 (0,0)	1 (0,1)	0.02 (0.01,0.03)	1.5 (0.8,2.7)	-0.14 (-0.37,0.16)	-0.02 (-0.31,0.31)
Palestine	1 (0,1)	61 (30,112)	0.01 (0,0.02)	1 (0.49,1.87)	-0.92 (-0.95,-0.87)	-0.91 (-0.94,-0.85)
People's Democratic Republic of Algeria	8 (3,17)	921 (414,1755)	0.02 (0.01,0.04)	2.03 (0.91,3.88)	-0.83 (-0.89,-0.71)	-0.81 (-0.88,-0.66)
People's Republic of Bangladesh	359 (170,732)	28931 (14012,55700)	0.25 (0.12,0.5)	18.99 (9.35,36.89)	-0.9 (-0.95,-0.81)	-0.91 (-0.95,-0.84)
People's Republic of China	41 (20,75)	4193 (2102,7460)	0.01 (0,0.01)	0.59 (0.29,1.09)	-0.98 (-0.99,-0.97)	-0.98 (-0.98,-0.97)
Plurinational State of Bolivia	11 (5,23)	980 (430,2017)	0.09 (0.04,0.19)	8.25 (3.62,16.99)	-0.88 (-0.92,-0.82)	-0.88 (-0.92,-0.82)
Portuguese Republic	0 (0,0)	4 (2,8)	0 (0,0)	0.08 (0.04,0.16)	-0.6 (-0.74,-0.33)	-0.57 (-0.7,-0.42)
Principality of Andorra	0 (0,0)	0 (0,0)	0 (0,0)	0.1 (0.03,0.27)	-0.67 (-0.81,-0.37)	-0.03 (-0.28,0.13)
Principality of Monaco	0 (0,0)	0 (0,0)	0 (0,0)	0.11 (0.04,0.27)	0.12 (-0.34,1.57)	0.04 (-0.13,0.26)
Puerto Rico	0 (0,0)	9 (4,16)	0.01 (0,0.01)	0.63 (0.3,1.13)	-0.5 (-0.63,-0.34)	-0.41 (-0.54,-0.26)
Republic of Albania	0 (0,0)	13 (5,29)	0.01 (0,0.02)	0.95 (0.35,2.08)	-0.81 (-0.9,-0.71)	-0.81 (-0.9,-0.71)
Republic of Angola	78 (34,152)	6882 (3099,13442)	0.16 (0.07,0.3)	12.93 (5.96,24.59)	-0.93 (-0.96,-0.89)	-0.93 (-0.96,-0.89)
Republic of Armenia	0 (0,0)	10 (5,19)	0.01 (0,0.01)	0.56 (0.26,1.05)	-0.98 (-0.98,-0.97)	-0.97 (-0.98,-0.96)
Republic of Austria	0 (0,0)	4 (2,9)	0 (0,0)	0.09 (0.04,0.2)	-0.19 (-0.44,0.25)	-0.56 (-0.61,-0.45)
Republic of Azerbaijan	4 (1,9)	362 (130,770)	0.06 (0.02,0.13)	5.31 (1.84,11.41)	-0.85 (-0.9,-0.77)	-0.84 (-0.9,-0.77)
Republic of Belarus	0 (0,0)	15 (7,29)	0 (0,0)	0.3 (0.14,0.57)	-0.9 (-0.93,-0.84)	-0.78 (-0.88,-0.61)
Republic of Benin	46 (16,99)	4022 (1416,8641)	0.22 (0.08,0.44)	17.98 (6.62,37.5)	-0.81 (-0.89,-0.67)	-0.82 (-0.9,-0.67)
Republic of Botswana	7 (3,13)	577 (243,1099)	0.28 (0.12,0.54)	24.45 (10.25,46.73)	-0.54 (-0.68,-0.36)	-0.54 (-0.68,-0.35)
Republic of Bulgaria	0 (0,1)	27 (11,57)	0.01 (0,0.02)	0.9 (0.36,1.93)	0 (-0.26,0.39)	-0.07 (-0.31,0.27)
Republic of Burundi	42 (15,87)	3620 (1384,7463)	0.22 (0.08,0.43)	17.73 (6.83,35.95)	-0.74 (-0.84,-0.57)	-0.75 (-0.86,-0.58)
Republic of Cabo Verde	0 (0,0)	20 (10,37)	0.05 (0.02,0.1)	4.37 (2.1,8.21)	-0.9 (-0.94,-0.82)	-0.9 (-0.94,-0.82)
Republic of Cameroon	95 (34,216)	8408 (3112,18901)	0.21 (0.08,0.46)	17.67 (6.67,39.55)	-0.75 (-0.87,-0.56)	-0.75 (-0.87,-0.55)
Republic of Chad	435 (166,848)	38209 (14788,74764)	1.23 (0.49,2.37)	105.47 (41.96,203.94)	-0.54 (-0.73,-0.27)	-0.54 (-0.73,-0.26)
Republic of Chile	0 (0,1)	27 (14,47)	0 (0,0)	0.24 (0.12,0.42)	-0.8 (-0.84,-0.74)	-0.8 (-0.84,-0.74)
Republic of Colombia	8 (4,14)	702 (345,1295)	0.02 (0.01,0.04)	2.01 (0.97,3.71)	-0.9 (-0.93,-0.85)	-0.89 (-0.93,-0.85)
Republic of Costa Rica	0 (0,1)	36 (19,61)	0.01 (0,0.02)	1.1 (0.57,1.87)	-0.85 (-0.88,-0.8)	-0.8 (-0.86,-0.68)
Republic of Croatia	0 (0,0)	11 (5,23)	0.01 (0,0.01)	0.6 (0.25,1.26)	0.32 (-0.05,0.87)	0.23 (-0.12,0.69)
Republic of Cuba	0 (0,1)	44 (23,79)	0.01 (0,0.01)	0.72 (0.37,1.26)	-0.84 (-0.88,-0.79)	-0.78 (-0.85,-0.63)
Republic of Cyprus	0 (0,0)	1 (1,3)	0 (0,0)	0.17 (0.08,0.37)	-0.71 (-0.81,-0.4)	-0.54 (-0.74,-0.19)
Republic of Côte d'Ivoire	72 (28,144)	6397 (2590,12746)	0.18 (0.07,0.34)	15.05 (6.17,29.59)	-0.76 (-0.84,-0.65)	-0.76 (-0.84,-0.65)
Republic of Djibouti	1 (1,3)	123 (49,245)	0.1 (0.04,0.2)	8.62 (3.47,17.05)	-0.87 (-0.93,-0.78)	-0.87 (-0.93,-0.79)
Republic of Ecuador	2 (1,4)	231 (115,402)	0.01 (0.01,0.03)	1.39 (0.68,2.41)	-0.97 (-0.98,-0.96)	-0.97 (-0.98,-0.96)
Republic of El Salvador	2 (1,4)	174 (81,341)	0.03 (0.01,0.07)	2.93 (1.36,5.79)	-0.94 (-0.96,-0.91)	-0.94 (-0.96,-0.92)
Republic of Equatorial Guinea	1 (0,2)	80 (32,163)	0.05 (0.02,0.1)	4.36 (1.71,8.83)	-0.97 (-0.98,-0.94)	-0.97 (-0.99,-0.94)
Republic of Estonia	0 (0,0)	2 (1,5)	0 (0,0)	0.31 (0.13,0.64)	-0.93 (-0.95,-0.9)	-0.75 (-0.87,-0.53)
Republic of Fiji	1 (0,1)	55 (25,112)	0.08 (0.03,0.15)	6.08 (2.77,12.5)	-0.43 (-0.66,-0.03)	-0.42 (-0.68,0.02)
Republic of Finland	0 (0,0)	2 (1,5)	0 (0,0)	0.09 (0.04,0.18)	0.29 (0.05,0.56)	-0.24 (-0.35,-0.05)
Republic of Ghana	41 (18,76)	3566 (1653,6666)	0.1 (0.05,0.18)	8.03 (3.79,14.76)	-0.86 (-0.91,-0.77)	-0.86 (-0.92,-0.78)
Republic of Guatemala	33 (15,61)	2903 (1320,5322)	0.22 (0.1,0.41)	19.11 (8.6,35.28)	-0.83 (-0.88,-0.78)	-0.83 (-0.88,-0.77)
Republic of Guinea	36 (14,73)	3071 (1132,6146)	0.18 (0.07,0.36)	14.53 (5.75,29.09)	-0.89 (-0.94,-0.78)	-0.89 (-0.95,-0.78)
Republic of Guinea-Bissau	6 (2,10)	481 (218,913)	0.19 (0.09,0.35)	15.34 (7.11,28.25)	-0.87 (-0.92,-0.8)	-0.88 (-0.92,-0.8)
Republic of Guyana	0 (0,1)	29 (13,55)	0.05 (0.02,0.09)	3.95 (1.79,7.45)	-0.83 (-0.88,-0.76)	-0.84 (-0.89,-0.76)
Republic of Haiti	72 (29,141)	6367 (2555,12461)	0.46 (0.19,0.89)	40.15 (16.23,78.28)	-0.74 (-0.82,-0.62)	-0.74 (-0.82,-0.62)
Republic of Honduras	10 (4,20)	874 (415,1727)	0.1 (0.04,0.19)	8.04 (3.81,15.85)	-0.88 (-0.92,-0.82)	-0.88 (-0.93,-0.83)
Republic of Iceland	0 (0,0)	0 (0,1)	0 (0,0)	0.13 (0.05,0.3)	0.35 (0.03,0.8)	0.1 (-0.02,0.26)
Republic of India	1495 (713,2720)	120503 (62016,222093)	0.13 (0.06,0.24)	10.33 (5.15,19.07)	-0.89 (-0.93,-0.85)	-0.9 (-0.93,-0.85)
Republic of Indonesia	272 (131,492)	23505 (11463,42642)	0.13 (0.06,0.23)	10.67 (5.17,19.39)	-0.91 (-0.94,-0.87)	-0.91 (-0.94,-0.87)
Republic of Iraq	20 (9,40)	2010 (920,3779)	0.05 (0.02,0.1)	4.74 (2.15,9.02)	-0.82 (-0.88,-0.72)	-0.81 (-0.87,-0.71)
Republic of Italy	1 (0,1)	29 (16,50)	0 (0,0)	0.11 (0.06,0.2)	2.34 (1.69,3.15)	0.14 (-0.28,0.98)
Republic of Kazakhstan	1 (0,2)	101 (49,183)	0 (0,0.01)	0.52 (0.25,0.94)	-0.98 (-0.99,-0.96)	-0.97 (-0.98,-0.96)
Republic of Kenya	93 (43,171)	8290 (3993,14925)	0.17 (0.08,0.3)	14.17 (6.81,25.49)	-0.77 (-0.84,-0.65)	-0.77 (-0.84,-0.65)
Republic of Kiribati	0 (0,1)	26 (11,48)	0.24 (0.11,0.43)	18.52 (8.11,34)	-0.73 (-0.81,-0.62)	-0.74 (-0.83,-0.63)
Republic of Korea	0 (0,1)	24 (13,41)	0 (0,0)	0.12 (0.06,0.21)	-0.7 (-0.81,-0.52)	-0.67 (-0.79,-0.51)
Republic of Latvia	0 (0,0)	2 (1,4)	0 (0,0)	0.22 (0.1,0.42)	-0.92 (-0.94,-0.89)	-0.79 (-0.88,-0.66)
Republic of Liberia	21 (8,43)	1830 (691,3852)	0.28 (0.11,0.57)	24.25 (9.3,50.51)	-0.85 (-0.92,-0.73)	-0.86 (-0.92,-0.73)
Republic of Lithuania	0 (0,0)	5 (2,9)	0 (0,0)	0.35 (0.16,0.67)	-0.88 (-0.91,-0.84)	-0.74 (-0.84,-0.56)
Republic of Madagascar	167 (64,338)	14641 (5663,29637)	0.43 (0.17,0.85)	36.56 (14.24,73.94)	-0.68 (-0.8,-0.53)	-0.69 (-0.81,-0.53)
Republic of Malawi	54 (24,100)	4638 (2083,8609)	0.22 (0.1,0.39)	17.44 (8.02,32.02)	-0.86 (-0.91,-0.78)	-0.87 (-0.92,-0.79)
Republic of Maldives	0 (0,0)	10 (5,17)	0.03 (0.01,0.06)	3.08 (1.54,5.5)	-0.96 (-0.97,-0.94)	-0.96 (-0.97,-0.93)
Republic of Mali	54 (23,103)	4726 (2056,8960)	0.13 (0.06,0.25)	10.86 (4.82,20.45)	-0.85 (-0.91,-0.75)	-0.85 (-0.91,-0.76)
Republic of Malta	0 (0,0)	0 (0,1)	0 (0,0)	0.12 (0.04,0.27)	0.87 (0.42,1.51)	0.13 (-0.01,0.38)
Republic of Mauritius	0 (0,0)	14 (7,23)	0.02 (0.01,0.03)	1.97 (1.03,3.29)	-0.71 (-0.77,-0.65)	-0.7 (-0.76,-0.63)
Republic of Moldova	0 (0,0)	10 (5,19)	0.01 (0,0.01)	0.68 (0.31,1.29)	-0.89 (-0.93,-0.84)	-0.87 (-0.91,-0.81)
Republic of Mozambique	116 (45,221)	10040 (4002,19160)	0.25 (0.1,0.47)	20.32 (8.33,38.31)	-0.85 (-0.93,-0.7)	-0.85 (-0.93,-0.7)
Republic of Namibia	7 (3,14)	628 (268,1209)	0.26 (0.11,0.51)	22.72 (9.72,43.81)	-0.65 (-0.76,-0.5)	-0.65 (-0.76,-0.5)
Republic of Nauru	0 (0,0)	1 (0,1)	0.05 (0.02,0.1)	4.51 (2,8.75)	-0.5 (-0.71,-0.19)	-0.49 (-0.7,-0.16)
Republic of Nicaragua	3 (1,6)	254 (114,497)	0.04 (0.02,0.09)	3.97 (1.77,7.76)	-0.94 (-0.97,-0.91)	-0.94 (-0.97,-0.91)
Republic of Niue	0 (0,0)	0 (0,0)	0.1 (0.04,0.19)	8.61 (3.58,17.03)	0.41 (-0.19,1.22)	0.46 (-0.16,1.34)
Republic of Palau	0 (0,0)	0 (0,1)	0.06 (0.03,0.11)	4.35 (2.12,8.2)	-0.54 (-0.73,-0.27)	-0.57 (-0.74,-0.28)
Republic of Panama	2 (1,4)	193 (92,354)	0.06 (0.03,0.11)	5.3 (2.53,9.86)	-0.69 (-0.78,-0.55)	-0.67 (-0.77,-0.54)
Republic of Paraguay	1 (0,3)	119 (46,268)	0.02 (0.01,0.05)	1.86 (0.71,4.2)	-0.91 (-0.95,-0.83)	-0.91 (-0.95,-0.84)
Republic of Peru	9 (4,18)	866 (402,1638)	0.03 (0.01,0.06)	2.62 (1.21,4.97)	-0.94 (-0.97,-0.9)	-0.94 (-0.96,-0.9)
Republic of Poland	2 (1,3)	107 (46,215)	0.01 (0,0.01)	0.58 (0.23,1.2)	0.26 (-0.08,0.89)	0.02 (-0.25,0.39)
Republic of Rwanda	23 (11,45)	2066 (954,3919)	0.14 (0.06,0.27)	12 (5.54,22.73)	-0.84 (-0.9,-0.71)	-0.84 (-0.91,-0.71)
Republic of San Marino	0 (0,0)	0 (0,0)	0 (0,0)	0.1 (0.03,0.25)	-0.58 (-0.8,-0.03)	-0.11 (-0.36,0.11)
Republic of Senegal	48 (22,89)	4240 (1962,7765)	0.23 (0.11,0.43)	19.33 (9.11,34.89)	-0.92 (-0.95,-0.88)	-0.92 (-0.95,-0.88)
Republic of Serbia	0 (0,0)	14 (6,26)	0 (0,0.01)	0.38 (0.15,0.75)	-0.7 (-0.84,-0.02)	-0.68 (-0.82,-0.08)
Republic of Seychelles	0 (0,0)	1 (1,3)	0.02 (0.01,0.04)	1.57 (0.77,3.13)	-0.61 (-0.75,-0.42)	-0.59 (-0.74,-0.4)
Republic of Sierra Leone	33 (13,69)	2926 (1183,6081)	0.27 (0.11,0.54)	22.39 (9.31,46.12)	-0.81 (-0.88,-0.71)	-0.82 (-0.89,-0.72)
Republic of Singapore	0 (0,0)	2 (1,3)	0 (0,0)	0.05 (0.03,0.09)	-0.73 (-0.78,-0.66)	-0.73 (-0.79,-0.66)
Republic of Slovenia	0 (0,0)	2 (1,4)	0 (0,0)	0.24 (0.12,0.43)	-0.03 (-0.33,0.39)	-0.06 (-0.28,0.27)
Republic of South Africa	113 (54,221)	9807 (4691,19285)	0.23 (0.11,0.45)	19.81 (9.28,39.57)	-0.72 (-0.78,-0.65)	-0.73 (-0.79,-0.65)
Republic of South Sudan	129 (51,254)	11252 (4401,22275)	0.85 (0.35,1.64)	71.58 (28.79,139.5)	-0.47 (-0.63,-0.23)	-0.48 (-0.64,-0.23)
Republic of Sudan	72 (21,224)	6908 (2477,20399)	0.13 (0.04,0.4)	12.36 (4.42,36.68)	-0.93 (-0.96,-0.88)	-0.92 (-0.96,-0.88)
Republic of Suriname	0 (0,1)	24 (10,50)	0.06 (0.02,0.13)	5.42 (2.21,11.46)	-0.74 (-0.86,-0.57)	-0.74 (-0.86,-0.58)
Republic of Tajikistan	32 (13,68)	2910 (1158,6069)	0.24 (0.09,0.5)	21.59 (8.63,44.86)	-0.74 (-0.83,-0.63)	-0.74 (-0.83,-0.63)
Republic of the Congo	8 (3,16)	678 (251,1386)	0.13 (0.05,0.27)	10.92 (4.08,22.39)	-0.83 (-0.89,-0.74)	-0.84 (-0.9,-0.75)
Republic of the Gambia	3 (1,5)	224 (105,417)	0.08 (0.04,0.14)	6.42 (3.03,11.93)	-0.83 (-0.89,-0.73)	-0.83 (-0.89,-0.73)
Republic of the Marshall Islands	0 (0,0)	3 (1,5)	0.06 (0.02,0.12)	4.72 (2.01,9.64)	-0.58 (-0.77,-0.26)	-0.58 (-0.78,-0.24)
Republic of the Niger	239 (90,486)	20923 (8035,42583)	0.51 (0.2,1.02)	42.34 (16.35,85.7)	-0.85 (-0.91,-0.74)	-0.85 (-0.91,-0.75)
Republic of the Philippines	81 (36,148)	7499 (3544,13610)	0.07 (0.03,0.13)	6.7 (3.15,12.2)	-0.87 (-0.9,-0.81)	-0.86 (-0.9,-0.81)
Republic of the Union of Myanmar	45 (19,89)	4055 (1782,7955)	0.09 (0.04,0.17)	7.78 (3.41,15.34)	-0.93 (-0.96,-0.87)	-0.93 (-0.96,-0.86)
Republic of Trinidad and Tobago	0 (0,0)	9 (4,16)	0.01 (0,0.02)	1.06 (0.49,1.98)	-0.81 (-0.87,-0.72)	-0.78 (-0.85,-0.67)
Republic of Tunisia	1 (0,2)	120 (54,226)	0.01 (0,0.02)	1.32 (0.59,2.52)	-0.87 (-0.92,-0.79)	-0.83 (-0.9,-0.7)
Republic of Turkey	11 (5,20)	1205 (622,2060)	0.02 (0.01,0.04)	2.17 (1.1,3.73)	-0.93 (-0.96,-0.89)	-0.92 (-0.95,-0.86)
Republic of Uganda	83 (31,169)	7353 (2948,15002)	0.13 (0.05,0.25)	10.55 (4.32,21.21)	-0.84 (-0.92,-0.63)	-0.85 (-0.93,-0.63)
Republic of Uzbekistan	2 (1,5)	217 (103,433)	0.01 (0,0.01)	0.57 (0.27,1.13)	-0.98 (-0.99,-0.97)	-0.98 (-0.98,-0.97)
Republic of Vanuatu	0 (0,1)	24 (10,47)	0.07 (0.03,0.14)	5.87 (2.59,11.35)	-0.66 (-0.77,-0.49)	-0.66 (-0.77,-0.47)
Republic of Yemen	54 (16,138)	4992 (1631,12519)	0.12 (0.04,0.3)	10.72 (3.51,26.88)	-0.94 (-0.97,-0.9)	-0.93 (-0.97,-0.9)
Republic of Zambia	47 (20,86)	4093 (1853,7450)	0.17 (0.08,0.31)	14.52 (6.6,26.31)	-0.85 (-0.91,-0.77)	-0.86 (-0.91,-0.77)
Republic of Zimbabwe	46 (20,91)	3928 (1682,7909)	0.22 (0.1,0.43)	18.35 (8.22,36.59)	-0.11 (-0.43,0.32)	-0.14 (-0.46,0.3)
Romania	1 (1,2)	92 (39,178)	0.01 (0,0.02)	0.99 (0.4,1.95)	-0.74 (-0.81,-0.61)	-0.75 (-0.82,-0.63)
Russian Federation	3 (1,5)	371 (199,649)	0 (0,0.01)	0.47 (0.24,0.82)	-0.88 (-0.9,-0.86)	-0.85 (-0.88,-0.8)
Saint Kitts and Nevis	0 (0,0)	1 (0,2)	0.03 (0.01,0.06)	2.78 (1.31,5.19)	-0.79 (-0.85,-0.7)	-0.78 (-0.84,-0.67)
Saint Lucia	0 (0,0)	1 (1,2)	0.01 (0.01,0.02)	1.31 (0.64,2.45)	-0.83 (-0.89,-0.75)	-0.78 (-0.86,-0.61)
Saint Vincent and the Grenadines	0 (0,0)	1 (1,2)	0.02 (0.01,0.03)	1.66 (0.81,3.03)	-0.86 (-0.9,-0.79)	-0.85 (-0.89,-0.76)
Slovak Republic	0 (0,0)	11 (4,27)	0 (0,0.01)	0.4 (0.15,0.96)	-0.16 (-0.51,0.61)	-0.17 (-0.49,0.55)
Socialist Republic of Viet Nam	3 (2,7)	664 (303,1378)	0 (0,0.01)	0.78 (0.36,1.61)	-0.95 (-0.97,-0.91)	-0.9 (-0.95,-0.77)
Solomon Islands	1 (0,1)	47 (22,92)	0.06 (0.03,0.12)	5.1 (2.46,9.82)	-0.73 (-0.82,-0.61)	-0.74 (-0.83,-0.6)
State of Eritrea	21 (9,40)	1777 (776,3414)	0.25 (0.11,0.47)	20.11 (8.96,38.32)	-0.83 (-0.9,-0.71)	-0.83 (-0.91,-0.72)
State of Israel	0 (0,0)	13 (7,23)	0 (0,0)	0.14 (0.07,0.25)	-0.09 (-0.32,0.24)	-0.28 (-0.4,-0.13)
State of Kuwait	0 (0,0)	23 (11,47)	0 (0,0.01)	0.81 (0.38,1.58)	-0.82 (-0.87,-0.76)	-0.72 (-0.81,-0.57)
State of Libya	2 (1,4)	214 (87,416)	0.05 (0.01,0.09)	4.75 (1.84,9.4)	-0.87 (-0.96,-0.76)	-0.86 (-0.95,-0.74)
State of Qatar	0 (0,0)	16 (8,28)	0.01 (0,0.01)	0.85 (0.43,1.55)	-0.72 (-0.82,-0.55)	-0.64 (-0.77,-0.41)
Sultanate of Oman	1 (0,1)	76 (37,142)	0.02 (0.01,0.04)	1.86 (0.9,3.52)	-0.8 (-0.91,-0.59)	-0.79 (-0.9,-0.59)
Swiss Confederation	0 (0,0)	10 (5,21)	0 (0,0)	0.21 (0.09,0.44)	0.01 (-0.23,0.35)	0 (-0.17,0.16)
Syrian Arab Republic	2 (1,3)	201 (99,359)	0.02 (0.01,0.03)	1.79 (0.87,3.28)	-0.88 (-0.95,-0.78)	-0.86 (-0.93,-0.75)
Taiwan (Province of China)	0 (0,0)	44 (17,101)	0 (0,0)	0.43 (0.17,0.97)	-0.9 (-0.92,-0.87)	-0.49 (-0.76,0.02)
Togolese Republic	33 (13,67)	2891 (1142,5886)	0.3 (0.12,0.59)	25.32 (10.11,50.91)	-0.78 (-0.87,-0.64)	-0.78 (-0.87,-0.65)
Tokelau	0 (0,0)	0 (0,0)	0.26 (0.1,0.52)	22.39 (9.21,45.57)	0.49 (-0.2,1.78)	0.58 (-0.16,1.96)
Turkmenistan	1 (1,2)	115 (50,225)	0.02 (0.01,0.05)	2.15 (0.94,4.21)	-0.97 (-0.98,-0.96)	-0.97 (-0.98,-0.95)
Tuvalu	0 (0,0)	0 (0,1)	0.04 (0.02,0.08)	3.43 (1.64,6.43)	-0.82 (-0.89,-0.67)	-0.82 (-0.9,-0.66)
Ukraine	0 (0,1)	64 (30,126)	0 (0,0)	0.35 (0.17,0.67)	-0.84 (-0.88,-0.79)	-0.78 (-0.85,-0.65)
Union of the Comoros	1 (0,2)	76 (32,150)	0.11 (0.05,0.22)	9.4 (3.93,18.55)	-0.77 (-0.85,-0.64)	-0.77 (-0.86,-0.64)
United Arab Emirates	1 (0,1)	66 (34,116)	0.01 (0.01,0.03)	1.53 (0.76,2.73)	-0.68 (-0.8,-0.44)	-0.66 (-0.78,-0.44)
United Kingdom of Great Britain and Northern Ireland	0 (0,0)	28 (13,60)	0 (0,0)	0.07 (0.03,0.15)	1.27 (0.87,1.92)	-0.31 (-0.42,0.01)
United Mexican States	31 (15,56)	2670 (1303,4719)	0.03 (0.01,0.06)	2.69 (1.28,4.81)	-0.95 (-0.96,-0.93)	-0.95 (-0.96,-0.93)
United Republic of Tanzania	110 (48,209)	9483 (4057,18157)	0.14 (0.06,0.25)	11.2 (5.02,21.04)	-0.78 (-0.87,-0.67)	-0.79 (-0.87,-0.68)
United States of America	4 (2,6)	181 (94,309)	0 (0,0)	0.08 (0.04,0.15)	-0.08 (-0.36,0.68)	-0.54 (-0.7,-0.34)
United States Virgin Islands	0 (0,0)	0 (0,1)	0.01 (0,0.01)	0.66 (0.31,1.23)	-0.63 (-0.79,-0.33)	-0.56 (-0.74,-0.28)
