# Supplementary material for: Global burden, subtype, risk factors and etiological analysis of enteric infections from 1990-2021: population based study
Source: Front Cell Infect Microbiol. 2025 Mar 20;15:1527765. doi: 10.3389/fcimb.2025.1527765 (PMC11965617; doi:10.3389/fcimb.2025.1527765)
Supplement: Supplementary file 6 [file DataSheet1.zip › Table S48.xlsx]

## Sheet: Table S48
Supplementary table 48: Number, age-standardized rates in 2021 and rate change in age-standardized rates from 1990 to 2021 of enteric infections due to Campylobacter for both sexes in 204 countries and territories.
Location	Number in 2021		Age-standardized rates in 2021		Rate change in age-standardized rates from 1990 to 2021
	Deaths	DALYs	Deaths	DALYs	Deaths	DALYs
American Samoa	0 (0,1)	0 (0,1)	0.66 (0.13,1.72)	0.66 (0.13,1.72)	0.66 (0.13,1.72)	-0.16 (-0.32,0.1)
Antigua and Barbuda	0 (0,0)	0 (0,0)	0.02 (0.01,0.05)	0.02 (0.01,0.05)	0.02 (0.01,0.05)	-0.53 (-0.64,-0.35)
Arab Republic of Egypt	320 (130,681)	320 (130,681)	0.35 (0.13,0.73)	0.35 (0.13,0.73)	0.35 (0.13,0.73)	-0.91 (-0.95,-0.86)
Argentine Republic	8 (2,18)	8 (2,18)	0.02 (0,0.03)	0.02 (0,0.03)	0.02 (0,0.03)	-0.81 (-0.86,-0.73)
Australia	7 (1,18)	7 (1,18)	0.01 (0,0.03)	0.01 (0,0.03)	0.01 (0,0.03)	-0.66 (-0.73,-0.58)
Barbados	0 (0,0)	0 (0,0)	0.01 (0,0.03)	0.01 (0,0.03)	0.01 (0,0.03)	-0.49 (-0.66,-0.23)
Belize	0 (0,0)	0 (0,0)	0.05 (0.02,0.09)	0.05 (0.02,0.09)	0.05 (0.02,0.09)	-0.85 (-0.89,-0.8)
Bermuda	0 (0,0)	0 (0,0)	0.01 (0,0.01)	0.01 (0,0.01)	0.01 (0,0.01)	-0.33 (-0.6,0.07)
Bolivarian Republic of Venezuela	99 (34,199)	99 (34,199)	0.41 (0.14,0.81)	0.41 (0.14,0.81)	0.41 (0.14,0.81)	-0.78 (-0.87,-0.67)
Bosnia and Herzegovina	1 (0,3)	1 (0,3)	0.03 (0.01,0.07)	0.03 (0.01,0.07)	0.03 (0.01,0.07)	-0.44 (-0.61,-0.08)
Brunei Darussalam	0 (0,0)	0 (0,0)	0.01 (0,0.03)	0.01 (0,0.03)	0.01 (0,0.03)	-0.17 (-0.36,0.12)
Burkina Faso	544 (205,1132)	544 (205,1132)	2.58 (0.78,5.66)	2.58 (0.78,5.66)	2.58 (0.78,5.66)	-0.72 (-0.81,-0.6)
Canada	15 (3,37)	15 (3,37)	0.02 (0,0.04)	0.02 (0,0.04)	0.02 (0,0.04)	-0.03 (-0.49,0.7)
Central African Republic	68 (25,158)	68 (25,158)	1.49 (0.48,3.37)	1.49 (0.48,3.37)	1.49 (0.48,3.37)	-0.51 (-0.68,-0.28)
Commonwealth of Dominica	0 (0,0)	0 (0,0)	0.05 (0.02,0.11)	0.05 (0.02,0.11)	0.05 (0.02,0.11)	-0.2 (-0.47,0.26)
Commonwealth of the Bahamas	0 (0,0)	0 (0,0)	0.02 (0.01,0.03)	0.02 (0.01,0.03)	0.02 (0.01,0.03)	-0.71 (-0.79,-0.59)
Cook Islands	0 (0,0)	0 (0,0)	0.11 (0.02,0.27)	0.11 (0.02,0.27)	0.11 (0.02,0.27)	0.16 (-0.19,0.63)
Czech Republic	16 (4,38)	16 (4,38)	0.1 (0.03,0.2)	0.1 (0.03,0.2)	0.1 (0.03,0.2)	0.3 (-0.07,0.86)
Democratic People's Republic of Korea	1 (0,4)	1 (0,4)	0.01 (0,0.02)	0.01 (0,0.02)	0.01 (0,0.02)	0.18 (-0.33,0.98)
Democratic Republic of Sao Tome and Principe	1 (0,1)	1 (0,1)	0.46 (0.11,1.05)	0.46 (0.11,1.05)	0.46 (0.11,1.05)	-0.92 (-0.95,-0.88)
Democratic Republic of the Congo	317 (98,701)	317 (98,701)	0.53 (0.13,1.35)	0.53 (0.13,1.35)	0.53 (0.13,1.35)	-0.81 (-0.88,-0.71)
Democratic Republic of Timor-Leste	7 (3,15)	7 (3,15)	0.63 (0.2,1.44)	0.63 (0.2,1.44)	0.63 (0.2,1.44)	-0.91 (-0.94,-0.85)
Democratic Socialist Republic of Sri Lanka	27 (6,70)	27 (6,70)	0.13 (0.03,0.33)	0.13 (0.03,0.33)	0.13 (0.03,0.33)	-0.87 (-0.91,-0.79)
Dominican Republic	11 (4,21)	11 (4,21)	0.11 (0.04,0.22)	0.11 (0.04,0.22)	0.11 (0.04,0.22)	-0.86 (-0.92,-0.78)
Eastern Republic of Uruguay	5 (1,13)	5 (1,13)	0.09 (0.03,0.21)	0.09 (0.03,0.21)	0.09 (0.03,0.21)	-0.73 (-0.82,-0.6)
Federal Democratic Republic of Ethiopia	2189 (750,4633)	2189 (750,4633)	3.07 (0.82,7.21)	3.07 (0.82,7.21)	3.07 (0.82,7.21)	-0.79 (-0.88,-0.6)
Federal Democratic Republic of Nepal	209 (52,535)	209 (52,535)	1.09 (0.23,3)	1.09 (0.23,3)	1.09 (0.23,3)	-0.91 (-0.94,-0.86)
Federal Republic of Germany	79 (14,202)	79 (14,202)	0.03 (0.01,0.08)	0.03 (0.01,0.08)	0.03 (0.01,0.08)	-0.18 (-0.41,0.16)
Federal Republic of Nigeria	4630 (1791,9441)	4630 (1791,9441)	1.79 (0.67,3.61)	1.79 (0.67,3.61)	1.79 (0.67,3.61)	-0.72 (-0.79,-0.61)
Federal Republic of Somalia	1305 (493,2648)	1305 (493,2648)	7.76 (2.16,18.38)	7.76 (2.16,18.38)	7.76 (2.16,18.38)	-0.61 (-0.73,-0.44)
Federated States of Micronesia	0 (0,1)	0 (0,1)	0.78 (0.14,2.12)	0.78 (0.14,2.12)	0.78 (0.14,2.12)	-0.66 (-0.77,-0.5)
Federative Republic of Brazil	141 (41,317)	141 (41,317)	0.07 (0.02,0.14)	0.07 (0.02,0.14)	0.07 (0.02,0.14)	-0.96 (-0.97,-0.93)
French Republic	66 (13,175)	66 (13,175)	0.04 (0.01,0.09)	0.04 (0.01,0.09)	0.04 (0.01,0.09)	0.25 (0,0.56)
Gabonese Republic	3 (1,7)	3 (1,7)	0.28 (0.06,0.74)	0.28 (0.06,0.74)	0.28 (0.06,0.74)	-0.83 (-0.89,-0.76)
Georgia	0 (0,0)	0 (0,0)	0.01 (0,0.01)	0.01 (0,0.01)	0.01 (0,0.01)	-0.96 (-0.97,-0.92)
Grand Duchy of Luxembourg	1 (0,3)	1 (0,3)	0.09 (0.02,0.22)	0.09 (0.02,0.22)	0.09 (0.02,0.22)	0.03 (-0.2,0.34)
Greenland	0 (0,0)	0 (0,0)	0.02 (0,0.06)	0.02 (0,0.06)	0.02 (0,0.06)	-0.42 (-0.66,0.19)
Grenada	0 (0,0)	0 (0,0)	0.02 (0.01,0.04)	0.02 (0.01,0.04)	0.02 (0.01,0.04)	-0.54 (-0.71,-0.23)
Guam	0 (0,1)	0 (0,1)	0.14 (0.03,0.34)	0.14 (0.03,0.34)	0.14 (0.03,0.34)	-0.03 (-0.31,0.34)
Hashemite Kingdom of Jordan	2 (1,4)	2 (1,4)	0.03 (0.01,0.06)	0.03 (0.01,0.06)	0.03 (0.01,0.06)	-0.7 (-0.78,-0.57)
Hellenic Republic	2 (0,6)	2 (0,6)	0.01 (0,0.02)	0.01 (0,0.02)	0.01 (0,0.02)	-0.08 (-0.22,0.08)
Hungary	12 (3,27)	12 (3,27)	0.09 (0.03,0.17)	0.09 (0.03,0.17)	0.09 (0.03,0.17)	0.41 (0.01,0.97)
Independent State of Papua New Guinea	254 (91,518)	254 (91,518)	3.54 (0.97,8.09)	3.54 (0.97,8.09)	3.54 (0.97,8.09)	-0.53 (-0.67,-0.33)
Independent State of Samoa	0 (0,1)	0 (0,1)	0.34 (0.06,0.93)	0.34 (0.06,0.93)	0.34 (0.06,0.93)	-0.33 (-0.47,-0.07)
Ireland	2 (0,6)	2 (0,6)	0.03 (0.01,0.07)	0.03 (0.01,0.07)	0.03 (0.01,0.07)	0.19 (0.06,0.36)
Islamic Republic of Afghanistan	200 (73,401)	200 (73,401)	0.37 (0.13,0.73)	0.37 (0.13,0.73)	0.37 (0.13,0.73)	-0.81 (-0.88,-0.66)
Islamic Republic of Iran	13 (3,33)	13 (3,33)	0.02 (0.01,0.05)	0.02 (0.01,0.05)	0.02 (0.01,0.05)	-0.92 (-0.96,-0.85)
Islamic Republic of Mauritania	31 (9,70)	31 (9,70)	0.95 (0.25,2.16)	0.95 (0.25,2.16)	0.95 (0.25,2.16)	-0.79 (-0.85,-0.7)
Islamic Republic of Pakistan	6098 (2067,13022)	6098 (2067,13022)	4.35 (1.06,10.59)	4.35 (1.06,10.59)	4.35 (1.06,10.59)	-0.83 (-0.89,-0.74)
Jamaica	1 (0,3)	1 (0,3)	0.04 (0.01,0.09)	0.04 (0.01,0.09)	0.04 (0.01,0.09)	-0.83 (-0.87,-0.77)
Japan	76 (13,195)	76 (13,195)	0.01 (0,0.04)	0.01 (0,0.04)	0.01 (0,0.04)	0.16 (0.05,0.28)
Kingdom of Bahrain	0 (0,0)	0 (0,0)	0.05 (0.01,0.12)	0.05 (0.01,0.12)	0.05 (0.01,0.12)	-0.69 (-0.79,-0.53)
Kingdom of Belgium	50 (9,125)	50 (9,125)	0.16 (0.04,0.39)	0.16 (0.04,0.39)	0.16 (0.04,0.39)	0.38 (-0.03,0.95)
Kingdom of Bhutan	15 (3,41)	15 (3,41)	2.72 (0.53,7.63)	2.72 (0.53,7.63)	2.72 (0.53,7.63)	-0.9 (-0.94,-0.84)
Kingdom of Cambodia	31 (10,65)	31 (10,65)	0.29 (0.08,0.64)	0.29 (0.08,0.64)	0.29 (0.08,0.64)	-0.91 (-0.94,-0.87)
Kingdom of Denmark	39 (7,99)	39 (7,99)	0.28 (0.06,0.7)	0.28 (0.06,0.7)	0.28 (0.06,0.7)	0.51 (0.24,0.91)
Kingdom of Eswatini	15 (5,29)	15 (5,29)	1.53 (0.53,3.08)	1.53 (0.53,3.08)	1.53 (0.53,3.08)	-0.67 (-0.77,-0.54)
Kingdom of Lesotho	49 (18,94)	49 (18,94)	3.25 (1.12,6.76)	3.25 (1.12,6.76)	3.25 (1.12,6.76)	-0.44 (-0.6,-0.25)
Kingdom of Morocco	41 (15,83)	41 (15,83)	0.14 (0.05,0.29)	0.14 (0.05,0.29)	0.14 (0.05,0.29)	-0.93 (-0.95,-0.88)
Kingdom of Norway	22 (4,57)	22 (4,57)	0.17 (0.03,0.43)	0.17 (0.03,0.43)	0.17 (0.03,0.43)	0.61 (0.02,1.56)
Kingdom of Saudi Arabia	12 (3,27)	12 (3,27)	0.11 (0.02,0.27)	0.11 (0.02,0.27)	0.11 (0.02,0.27)	-0.85 (-0.92,-0.73)
Kingdom of Spain	64 (11,163)	64 (11,163)	0.05 (0.01,0.12)	0.05 (0.01,0.12)	0.05 (0.01,0.12)	0.04 (-0.1,0.23)
Kingdom of Sweden	81 (14,219)	81 (14,219)	0.28 (0.05,0.73)	0.28 (0.05,0.73)	0.28 (0.05,0.73)	1.19 (0.32,3.07)
Kingdom of Thailand	506 (96,1362)	506 (96,1362)	0.56 (0.15,1.39)	0.56 (0.15,1.39)	0.56 (0.15,1.39)	-0.78 (-0.89,-0.45)
Kingdom of the Netherlands	18 (3,45)	18 (3,45)	0.05 (0.01,0.11)	0.05 (0.01,0.11)	0.05 (0.01,0.11)	0.99 (0.74,1.29)
Kingdom of Tonga	0 (0,0)	0 (0,0)	0.22 (0.04,0.6)	0.22 (0.04,0.6)	0.22 (0.04,0.6)	-0.41 (-0.6,-0.12)
Kyrgyz Republic	2 (1,5)	2 (1,5)	0.03 (0.01,0.06)	0.03 (0.01,0.06)	0.03 (0.01,0.06)	-0.94 (-0.95,-0.91)
Lao People's Democratic Republic	42 (15,85)	42 (15,85)	0.75 (0.24,1.67)	0.75 (0.24,1.67)	0.75 (0.24,1.67)	-0.92 (-0.95,-0.86)
Lebanese Republic	5 (1,11)	5 (1,11)	0.08 (0.03,0.18)	0.08 (0.03,0.18)	0.08 (0.03,0.18)	-0.62 (-0.77,-0.31)
Malaysia	35 (9,87)	35 (9,87)	0.16 (0.04,0.39)	0.16 (0.04,0.39)	0.16 (0.04,0.39)	-0.47 (-0.66,-0.15)
Mongolia	1 (0,3)	1 (0,3)	0.03 (0.01,0.07)	0.03 (0.01,0.07)	0.03 (0.01,0.07)	-0.9 (-0.96,-0.76)
Montenegro	0 (0,0)	0 (0,0)	0 (0,0.01)	0 (0,0.01)	0 (0,0.01)	-0.63 (-0.75,-0.49)
New Zealand	4 (1,10)	4 (1,10)	0.04 (0.01,0.1)	0.04 (0.01,0.1)	0.04 (0.01,0.1)	-0.37 (-0.5,-0.21)
North Macedonia	1 (0,3)	1 (0,3)	0.08 (0.03,0.16)	0.08 (0.03,0.16)	0.08 (0.03,0.16)	-0.9 (-0.93,-0.85)
Northern Mariana Islands	0 (0,0)	0 (0,0)	0.53 (0.09,1.39)	0.53 (0.09,1.39)	0.53 (0.09,1.39)	0.03 (-0.17,0.34)
Palestine	1 (0,2)	1 (0,2)	0.02 (0.01,0.05)	0.02 (0.01,0.05)	0.02 (0.01,0.05)	-0.89 (-0.93,-0.82)
People's Democratic Republic of Algeria	16 (5,33)	16 (5,33)	0.05 (0.02,0.11)	0.05 (0.02,0.11)	0.05 (0.02,0.11)	-0.79 (-0.86,-0.64)
People's Republic of Bangladesh	2657 (479,7805)	2657 (479,7805)	2.39 (0.4,7.15)	2.39 (0.4,7.15)	2.39 (0.4,7.15)	-0.87 (-0.94,-0.77)
People's Republic of China	54 (16,127)	54 (16,127)	0.01 (0,0.01)	0.01 (0,0.01)	0.01 (0,0.01)	-0.97 (-0.98,-0.95)
Plurinational State of Bolivia	31 (11,66)	31 (11,66)	0.31 (0.1,0.66)	0.31 (0.1,0.66)	0.31 (0.1,0.66)	-0.87 (-0.91,-0.81)
Portuguese Republic	16 (3,43)	16 (3,43)	0.05 (0.01,0.13)	0.05 (0.01,0.13)	0.05 (0.01,0.13)	-0.36 (-0.54,-0.05)
Principality of Andorra	0 (0,0)	0 (0,0)	0 (0,0.01)	0 (0,0.01)	0 (0,0.01)	0.03 (-0.08,0.17)
Principality of Monaco	0 (0,0)	0 (0,0)	0.01 (0,0.03)	0.01 (0,0.03)	0.01 (0,0.03)	0.09 (-0.04,0.25)
Puerto Rico	1 (0,3)	1 (0,3)	0.02 (0.01,0.04)	0.02 (0.01,0.04)	0.02 (0.01,0.04)	-0.22 (-0.35,-0.05)
Republic of Albania	1 (0,1)	1 (0,1)	0.03 (0.01,0.07)	0.03 (0.01,0.07)	0.03 (0.01,0.07)	-0.82 (-0.9,-0.72)
Republic of Angola	213 (70,437)	213 (70,437)	1.07 (0.26,2.54)	1.07 (0.26,2.54)	1.07 (0.26,2.54)	-0.89 (-0.93,-0.83)
Republic of Armenia	0 (0,1)	0 (0,1)	0.02 (0.01,0.03)	0.02 (0.01,0.03)	0.02 (0.01,0.03)	-0.97 (-0.98,-0.95)
Republic of Austria	7 (1,18)	7 (1,18)	0.03 (0.01,0.08)	0.03 (0.01,0.08)	0.03 (0.01,0.08)	-0.5 (-0.59,-0.35)
Republic of Azerbaijan	8 (3,17)	8 (3,17)	0.12 (0.04,0.25)	0.12 (0.04,0.25)	0.12 (0.04,0.25)	-0.84 (-0.9,-0.77)
Republic of Belarus	1 (0,1)	1 (0,1)	0.01 (0,0.01)	0.01 (0,0.01)	0.01 (0,0.01)	-0.69 (-0.79,-0.55)
Republic of Benin	152 (46,341)	152 (46,341)	1.64 (0.4,4.08)	1.64 (0.4,4.08)	1.64 (0.4,4.08)	-0.77 (-0.85,-0.64)
Republic of Botswana	24 (8,50)	24 (8,50)	1.34 (0.45,2.87)	1.34 (0.45,2.87)	1.34 (0.45,2.87)	-0.56 (-0.67,-0.42)
Republic of Bulgaria	4 (1,8)	4 (1,8)	0.05 (0.02,0.09)	0.05 (0.02,0.09)	0.05 (0.02,0.09)	-0.05 (-0.32,0.27)
Republic of Burundi	339 (108,759)	339 (108,759)	3.99 (0.94,9.76)	3.99 (0.94,9.76)	3.99 (0.94,9.76)	-0.65 (-0.77,-0.51)
Republic of Cabo Verde	2 (0,4)	2 (0,4)	0.41 (0.11,0.97)	0.41 (0.11,0.97)	0.41 (0.11,0.97)	-0.88 (-0.92,-0.81)
Republic of Cameroon	334 (110,755)	334 (110,755)	1.35 (0.37,3.05)	1.35 (0.37,3.05)	1.35 (0.37,3.05)	-0.71 (-0.82,-0.53)
Republic of Chad	1293 (480,2726)	1293 (480,2726)	6.15 (2.02,13.19)	6.15 (2.02,13.19)	6.15 (2.02,13.19)	-0.51 (-0.66,-0.3)
Republic of Chile	7 (2,18)	7 (2,18)	0.03 (0.01,0.07)	0.03 (0.01,0.07)	0.03 (0.01,0.07)	-0.76 (-0.82,-0.7)
Republic of Colombia	47 (14,103)	47 (14,103)	0.1 (0.03,0.21)	0.1 (0.03,0.21)	0.1 (0.03,0.21)	-0.89 (-0.92,-0.83)
Republic of Costa Rica	5 (1,11)	5 (1,11)	0.09 (0.03,0.21)	0.09 (0.03,0.21)	0.09 (0.03,0.21)	-0.73 (-0.81,-0.59)
Republic of Croatia	3 (1,6)	3 (1,6)	0.04 (0.01,0.08)	0.04 (0.01,0.08)	0.04 (0.01,0.08)	0.31 (-0.05,0.73)
Republic of Cuba	3 (1,8)	3 (1,8)	0.02 (0.01,0.05)	0.02 (0.01,0.05)	0.02 (0.01,0.05)	-0.67 (-0.76,-0.5)
Republic of Cyprus	2 (0,5)	2 (0,5)	0.13 (0.02,0.34)	0.13 (0.02,0.34)	0.13 (0.02,0.34)	-0.35 (-0.56,-0.07)
Republic of Côte d'Ivoire	309 (110,647)	309 (110,647)	1.44 (0.42,3.21)	1.44 (0.42,3.21)	1.44 (0.42,3.21)	-0.73 (-0.81,-0.61)
Republic of Djibouti	14 (4,30)	14 (4,30)	1.83 (0.43,4.24)	1.83 (0.43,4.24)	1.83 (0.43,4.24)	-0.83 (-0.9,-0.72)
Republic of Ecuador	19 (7,39)	19 (7,39)	0.13 (0.04,0.26)	0.13 (0.04,0.26)	0.13 (0.04,0.26)	-0.96 (-0.97,-0.94)
Republic of El Salvador	16 (5,39)	16 (5,39)	0.25 (0.08,0.57)	0.25 (0.08,0.57)	0.25 (0.08,0.57)	-0.93 (-0.96,-0.9)
Republic of Equatorial Guinea	2 (1,5)	2 (1,5)	0.26 (0.07,0.6)	0.26 (0.07,0.6)	0.26 (0.07,0.6)	-0.95 (-0.97,-0.91)
Republic of Estonia	0 (0,0)	0 (0,0)	0 (0,0.01)	0 (0,0.01)	0 (0,0.01)	-0.6 (-0.73,-0.4)
Republic of Fiji	3 (1,8)	3 (1,8)	0.7 (0.13,1.84)	0.7 (0.13,1.84)	0.7 (0.13,1.84)	-0.45 (-0.62,-0.22)
Republic of Finland	5 (1,14)	5 (1,14)	0.03 (0.01,0.08)	0.03 (0.01,0.08)	0.03 (0.01,0.08)	-0.26 (-0.37,-0.12)
Republic of Ghana	270 (75,592)	270 (75,592)	1.38 (0.32,3.32)	1.38 (0.32,3.32)	1.38 (0.32,3.32)	-0.79 (-0.87,-0.68)
Republic of Guatemala	128 (45,260)	128 (45,260)	1.04 (0.36,2.15)	1.04 (0.36,2.15)	1.04 (0.36,2.15)	-0.82 (-0.86,-0.76)
Republic of Guinea	173 (52,397)	173 (52,397)	2.06 (0.46,5.23)	2.06 (0.46,5.23)	2.06 (0.46,5.23)	-0.84 (-0.91,-0.71)
Republic of Guinea-Bissau	12 (4,25)	12 (4,25)	1.04 (0.22,2.53)	1.04 (0.22,2.53)	1.04 (0.22,2.53)	-0.8 (-0.87,-0.7)
Republic of Guyana	1 (0,2)	1 (0,2)	0.13 (0.04,0.27)	0.13 (0.04,0.27)	0.13 (0.04,0.27)	-0.83 (-0.88,-0.75)
Republic of Haiti	98 (40,189)	98 (40,189)	0.72 (0.29,1.43)	0.72 (0.29,1.43)	0.72 (0.29,1.43)	-0.73 (-0.82,-0.61)
Republic of Honduras	76 (23,164)	76 (23,164)	1.14 (0.3,2.64)	1.14 (0.3,2.64)	1.14 (0.3,2.64)	-0.85 (-0.91,-0.78)
Republic of Iceland	0 (0,1)	0 (0,1)	0.05 (0.01,0.12)	0.05 (0.01,0.12)	0.05 (0.01,0.12)	0.2 (0.07,0.39)
Republic of India	37155 (8574,95245)	37155 (8574,95245)	3.99 (0.9,10.63)	3.99 (0.9,10.63)	3.99 (0.9,10.63)	-0.85 (-0.89,-0.79)
Republic of Indonesia	1230 (367,2905)	1230 (367,2905)	0.77 (0.2,1.98)	0.77 (0.2,1.98)	0.77 (0.2,1.98)	-0.89 (-0.92,-0.83)
Republic of Iraq	31 (12,61)	31 (12,61)	0.1 (0.04,0.2)	0.1 (0.04,0.2)	0.1 (0.04,0.2)	-0.8 (-0.87,-0.71)
Republic of Italy	96 (17,252)	96 (17,252)	0.05 (0.01,0.12)	0.05 (0.01,0.12)	0.05 (0.01,0.12)	-0.02 (-0.37,0.68)
Republic of Kazakhstan	1 (1,3)	1 (1,3)	0.01 (0,0.02)	0.01 (0,0.02)	0.01 (0,0.02)	-0.97 (-0.98,-0.96)
Republic of Kenya	1443 (559,2822)	1443 (559,2822)	4.35 (1.42,9.99)	4.35 (1.42,9.99)	4.35 (1.42,9.99)	-0.71 (-0.78,-0.59)
Republic of Kiribati	2 (0,4)	2 (0,4)	3.62 (0.76,9.22)	3.62 (0.76,9.22)	3.62 (0.76,9.22)	-0.67 (-0.77,-0.58)
Republic of Korea	8 (1,25)	8 (1,25)	0.01 (0,0.03)	0.01 (0,0.03)	0.01 (0,0.03)	-0.57 (-0.7,-0.36)
Republic of Latvia	0 (0,0)	0 (0,0)	0 (0,0.01)	0 (0,0.01)	0 (0,0.01)	-0.7 (-0.78,-0.58)
Republic of Liberia	77 (26,165)	77 (26,165)	1.86 (0.55,4.11)	1.86 (0.55,4.11)	1.86 (0.55,4.11)	-0.81 (-0.88,-0.7)
Republic of Lithuania	1 (0,1)	1 (0,1)	0.01 (0,0.03)	0.01 (0,0.03)	0.01 (0,0.03)	-0.61 (-0.72,-0.44)
Republic of Madagascar	819 (292,1726)	819 (292,1726)	3.24 (1,6.99)	3.24 (1,6.99)	3.24 (1,6.99)	-0.62 (-0.75,-0.46)
Republic of Malawi	456 (148,967)	456 (148,967)	3.87 (0.96,9.02)	3.87 (0.96,9.02)	3.87 (0.96,9.02)	-0.81 (-0.88,-0.71)
Republic of Maldives	0 (0,1)	0 (0,1)	0.17 (0.06,0.37)	0.17 (0.06,0.37)	0.17 (0.06,0.37)	-0.94 (-0.96,-0.91)
Republic of Mali	771 (264,1595)	771 (264,1595)	4.78 (1.12,13.21)	4.78 (1.12,13.21)	4.78 (1.12,13.21)	-0.78 (-0.86,-0.66)
Republic of Malta	0 (0,0)	0 (0,0)	0.02 (0,0.04)	0.02 (0,0.04)	0.02 (0,0.04)	0.15 (0.01,0.31)
Republic of Mauritius	2 (0,4)	2 (0,4)	0.13 (0.04,0.27)	0.13 (0.04,0.27)	0.13 (0.04,0.27)	-0.64 (-0.72,-0.55)
Republic of Moldova	1 (0,1)	1 (0,1)	0.03 (0.01,0.05)	0.03 (0.01,0.05)	0.03 (0.01,0.05)	-0.85 (-0.89,-0.79)
Republic of Mozambique	588 (200,1264)	588 (200,1264)	2.54 (0.66,6.33)	2.54 (0.66,6.33)	2.54 (0.66,6.33)	-0.8 (-0.89,-0.64)
Republic of Namibia	28 (10,55)	28 (10,55)	1.45 (0.47,3.13)	1.45 (0.47,3.13)	1.45 (0.47,3.13)	-0.62 (-0.72,-0.49)
Republic of Nauru	0 (0,0)	0 (0,0)	0.65 (0.13,1.77)	0.65 (0.13,1.77)	0.65 (0.13,1.77)	-0.43 (-0.62,-0.16)
Republic of Nicaragua	10 (4,19)	10 (4,19)	0.18 (0.07,0.36)	0.18 (0.07,0.36)	0.18 (0.07,0.36)	-0.94 (-0.97,-0.91)
Republic of Niue	0 (0,0)	0 (0,0)	0.57 (0.14,1.43)	0.57 (0.14,1.43)	0.57 (0.14,1.43)	0.04 (-0.27,0.43)
Republic of Palau	0 (0,0)	0 (0,0)	1.12 (0.22,2.97)	1.12 (0.22,2.97)	1.12 (0.22,2.97)	-0.46 (-0.64,-0.28)
Republic of Panama	9 (3,18)	9 (3,18)	0.23 (0.09,0.46)	0.23 (0.09,0.46)	0.23 (0.09,0.46)	-0.69 (-0.76,-0.61)
Republic of Paraguay	2 (1,4)	2 (1,4)	0.04 (0.01,0.08)	0.04 (0.01,0.08)	0.04 (0.01,0.08)	-0.9 (-0.94,-0.83)
Republic of Peru	84 (23,200)	84 (23,200)	0.25 (0.07,0.6)	0.25 (0.07,0.6)	0.25 (0.07,0.6)	-0.92 (-0.95,-0.88)
Republic of Poland	36 (8,84)	36 (8,84)	0.06 (0.02,0.12)	0.06 (0.02,0.12)	0.06 (0.02,0.12)	0.12 (-0.27,0.8)
Republic of Rwanda	183 (62,374)	183 (62,374)	1.86 (0.51,4.38)	1.86 (0.51,4.38)	1.86 (0.51,4.38)	-0.8 (-0.87,-0.66)
Republic of San Marino	0 (0,0)	0 (0,0)	0.01 (0,0.01)	0.01 (0,0.01)	0.01 (0,0.01)	-0.02 (-0.15,0.12)
Republic of Senegal	61 (20,135)	61 (20,135)	0.59 (0.14,1.39)	0.59 (0.14,1.39)	0.59 (0.14,1.39)	-0.87 (-0.91,-0.82)
Republic of Serbia	2 (0,6)	2 (0,6)	0.02 (0.01,0.04)	0.02 (0.01,0.04)	0.02 (0.01,0.04)	-0.62 (-0.78,0.02)
Republic of Seychelles	0 (0,0)	0 (0,0)	0.15 (0.04,0.36)	0.15 (0.04,0.36)	0.15 (0.04,0.36)	-0.54 (-0.66,-0.37)
Republic of Sierra Leone	142 (46,321)	142 (46,321)	2.29 (0.54,5.64)	2.29 (0.54,5.64)	2.29 (0.54,5.64)	-0.76 (-0.85,-0.64)
Republic of Singapore	1 (0,2)	1 (0,2)	0.01 (0,0.02)	0.01 (0,0.02)	0.01 (0,0.02)	-0.65 (-0.73,-0.57)
Republic of Slovenia	1 (0,2)	1 (0,2)	0.02 (0,0.03)	0.02 (0,0.03)	0.02 (0,0.03)	0.07 (-0.18,0.39)
Republic of South Africa	1001 (385,1991)	1001 (385,1991)	2.29 (0.87,4.82)	2.29 (0.87,4.82)	2.29 (0.87,4.82)	-0.68 (-0.74,-0.61)
Republic of South Sudan	905 (350,1860)	905 (350,1860)	10.14 (3.2,22.48)	10.14 (3.2,22.48)	10.14 (3.2,22.48)	-0.43 (-0.6,-0.2)
Republic of Sudan	62 (17,180)	62 (17,180)	0.16 (0.04,0.42)	0.16 (0.04,0.42)	0.16 (0.04,0.42)	-0.9 (-0.95,-0.85)
Republic of Suriname	1 (0,1)	1 (0,1)	0.13 (0.05,0.26)	0.13 (0.05,0.26)	0.13 (0.05,0.26)	-0.76 (-0.86,-0.63)
Republic of Tajikistan	43 (15,84)	43 (15,84)	0.32 (0.12,0.62)	0.32 (0.12,0.62)	0.32 (0.12,0.62)	-0.72 (-0.82,-0.61)
Republic of the Congo	18 (6,45)	18 (6,45)	0.58 (0.14,1.49)	0.58 (0.14,1.49)	0.58 (0.14,1.49)	-0.78 (-0.86,-0.69)
Republic of the Gambia	37 (12,74)	37 (12,74)	2.2 (0.52,5.13)	2.2 (0.52,5.13)	2.2 (0.52,5.13)	-0.78 (-0.85,-0.68)
Republic of the Marshall Islands	0 (0,0)	0 (0,0)	0.89 (0.19,2.34)	0.89 (0.19,2.34)	0.89 (0.19,2.34)	-0.57 (-0.72,-0.37)
Republic of the Niger	872 (316,1761)	872 (316,1761)	4.28 (1.17,10.04)	4.28 (1.17,10.04)	4.28 (1.17,10.04)	-0.79 (-0.86,-0.69)
Republic of the Philippines	307 (109,616)	307 (109,616)	0.37 (0.12,0.8)	0.37 (0.12,0.8)	0.37 (0.12,0.8)	-0.83 (-0.87,-0.78)
Republic of the Union of Myanmar	266 (94,543)	266 (94,543)	0.61 (0.2,1.3)	0.61 (0.2,1.3)	0.61 (0.2,1.3)	-0.92 (-0.95,-0.84)
Republic of Trinidad and Tobago	0 (0,1)	0 (0,1)	0.03 (0.01,0.06)	0.03 (0.01,0.06)	0.03 (0.01,0.06)	-0.74 (-0.82,-0.63)
Republic of Tunisia	4 (1,10)	4 (1,10)	0.04 (0.01,0.1)	0.04 (0.01,0.1)	0.04 (0.01,0.1)	-0.8 (-0.87,-0.65)
Republic of Turkey	29 (9,63)	29 (9,63)	0.04 (0.02,0.09)	0.04 (0.02,0.09)	0.04 (0.02,0.09)	-0.91 (-0.94,-0.84)
Republic of Uganda	403 (125,876)	403 (125,876)	1.43 (0.33,3.52)	1.43 (0.33,3.52)	1.43 (0.33,3.52)	-0.8 (-0.9,-0.59)
Republic of Uzbekistan	3 (1,6)	3 (1,6)	0.01 (0,0.02)	0.01 (0,0.02)	0.01 (0,0.02)	-0.98 (-0.98,-0.97)
Republic of Vanuatu	2 (0,4)	2 (0,4)	1.11 (0.21,2.92)	1.11 (0.21,2.92)	1.11 (0.21,2.92)	-0.62 (-0.71,-0.52)
Republic of Yemen	75 (21,169)	75 (21,169)	0.25 (0.07,0.56)	0.25 (0.07,0.56)	0.25 (0.07,0.56)	-0.93 (-0.96,-0.89)
Republic of Zambia	418 (156,837)	418 (156,837)	3.21 (0.9,7.51)	3.21 (0.9,7.51)	3.21 (0.9,7.51)	-0.81 (-0.88,-0.72)
Republic of Zimbabwe	98 (36,203)	98 (36,203)	0.83 (0.25,1.95)	0.83 (0.25,1.95)	0.83 (0.25,1.95)	-0.2 (-0.48,0.11)
Romania	14 (4,30)	14 (4,30)	0.05 (0.02,0.1)	0.05 (0.02,0.1)	0.05 (0.02,0.1)	-0.75 (-0.83,-0.62)
Russian Federation	26 (8,55)	26 (8,55)	0.02 (0.01,0.04)	0.02 (0.01,0.04)	0.02 (0.01,0.04)	-0.81 (-0.86,-0.75)
Saint Kitts and Nevis	0 (0,0)	0 (0,0)	0.08 (0.03,0.15)	0.08 (0.03,0.15)	0.08 (0.03,0.15)	-0.76 (-0.82,-0.68)
Saint Lucia	0 (0,0)	0 (0,0)	0.03 (0.01,0.07)	0.03 (0.01,0.07)	0.03 (0.01,0.07)	-0.7 (-0.79,-0.5)
Saint Vincent and the Grenadines	0 (0,0)	0 (0,0)	0.05 (0.02,0.1)	0.05 (0.02,0.1)	0.05 (0.02,0.1)	-0.82 (-0.87,-0.74)
Slovak Republic	1 (0,2)	1 (0,2)	0.02 (0.01,0.04)	0.02 (0.01,0.04)	0.02 (0.01,0.04)	-0.12 (-0.45,0.61)
Socialist Republic of Viet Nam	28 (6,76)	28 (6,76)	0.04 (0.01,0.1)	0.04 (0.01,0.1)	0.04 (0.01,0.1)	-0.85 (-0.91,-0.72)
Solomon Islands	3 (1,7)	3 (1,7)	0.98 (0.21,2.65)	0.98 (0.21,2.65)	0.98 (0.21,2.65)	-0.69 (-0.79,-0.6)
State of Eritrea	165 (48,402)	165 (48,402)	4.11 (0.86,10.9)	4.11 (0.86,10.9)	4.11 (0.86,10.9)	-0.78 (-0.87,-0.67)
State of Israel	9 (2,24)	9 (2,24)	0.07 (0.01,0.16)	0.07 (0.01,0.16)	0.07 (0.01,0.16)	0.06 (-0.24,0.48)
State of Kuwait	0 (0,0)	0 (0,0)	0.01 (0,0.02)	0.01 (0,0.02)	0.01 (0,0.02)	-0.65 (-0.75,-0.51)
State of Libya	2 (1,6)	2 (1,6)	0.06 (0.02,0.14)	0.06 (0.02,0.14)	0.06 (0.02,0.14)	-0.85 (-0.93,-0.75)
State of Qatar	0 (0,0)	0 (0,0)	0.03 (0.01,0.07)	0.03 (0.01,0.07)	0.03 (0.01,0.07)	-0.53 (-0.67,-0.29)
Sultanate of Oman	2 (1,5)	2 (1,5)	0.1 (0.03,0.24)	0.1 (0.03,0.24)	0.1 (0.03,0.24)	-0.73 (-0.86,-0.47)
Swiss Confederation	19 (3,49)	19 (3,49)	0.08 (0.02,0.19)	0.08 (0.02,0.19)	0.08 (0.02,0.19)	0.17 (-0.01,0.38)
Syrian Arab Republic	3 (1,7)	3 (1,7)	0.04 (0.01,0.08)	0.04 (0.01,0.08)	0.04 (0.01,0.08)	-0.86 (-0.92,-0.75)
Taiwan (Province of China)	2 (0,5)	2 (0,5)	0.01 (0,0.01)	0.01 (0,0.01)	0.01 (0,0.01)	-0.11 (-0.43,0.39)
Togolese Republic	126 (41,304)	126 (41,304)	2.17 (0.6,4.9)	2.17 (0.6,4.9)	2.17 (0.6,4.9)	-0.73 (-0.81,-0.62)
Tokelau	0 (0,0)	0 (0,0)	1.23 (0.42,2.53)	1.23 (0.42,2.53)	1.23 (0.42,2.53)	0.36 (-0.28,2.18)
Turkmenistan	2 (1,4)	2 (1,4)	0.04 (0.02,0.07)	0.04 (0.02,0.07)	0.04 (0.02,0.07)	-0.97 (-0.97,-0.95)
Tuvalu	0 (0,0)	0 (0,0)	0.71 (0.13,1.98)	0.71 (0.13,1.98)	0.71 (0.13,1.98)	-0.74 (-0.83,-0.58)
Ukraine	3 (1,5)	3 (1,5)	0.01 (0.01,0.02)	0.01 (0.01,0.02)	0.01 (0.01,0.02)	-0.72 (-0.81,-0.61)
Union of the Comoros	9 (3,21)	9 (3,21)	1.74 (0.45,4.24)	1.74 (0.45,4.24)	1.74 (0.45,4.24)	-0.72 (-0.81,-0.59)
United Arab Emirates	1 (0,2)	1 (0,2)	0.06 (0.02,0.13)	0.06 (0.02,0.13)	0.06 (0.02,0.13)	-0.55 (-0.7,-0.35)
United Kingdom of Great Britain and Northern Ireland	79 (14,197)	79 (14,197)	0.05 (0.01,0.12)	0.05 (0.01,0.12)	0.05 (0.01,0.12)	-0.15 (-0.32,0.2)
United Mexican States	483 (150,1028)	483 (150,1028)	0.45 (0.14,0.93)	0.45 (0.14,0.93)	0.45 (0.14,0.93)	-0.94 (-0.95,-0.92)
United Republic of Tanzania	1772 (608,3793)	1772 (608,3793)	4.34 (1.15,10.35)	4.34 (1.15,10.35)	4.34 (1.15,10.35)	-0.76 (-0.85,-0.64)
United States of America	98 (19,251)	98 (19,251)	0.02 (0,0.04)	0.02 (0,0.04)	0.02 (0,0.04)	-0.19 (-0.64,0.7)
United States Virgin Islands	0 (0,0)	0 (0,0)	0.02 (0,0.03)	0.02 (0,0.03)	0.02 (0,0.03)	-0.49 (-0.64,-0.25)
