# Supplementary material for: Global burden, subtype, risk factors and etiological analysis of enteric infections from 1990-2021: population based study
Source: Front Cell Infect Microbiol. 2025 Mar 20;15:1527765. doi: 10.3389/fcimb.2025.1527765 (PMC11965617; doi:10.3389/fcimb.2025.1527765)
Supplement: Supplementary file 6 [file DataSheet1.zip › Table S49.xlsx]

## Sheet: Table S49
Supplementary table 49: Number, age-standardized rates in 2021 and rate change in age-standardized rates from 1990 to 2021 of enteric infections due to Cholera for both sexes in 204 countries and territories.
Location	Number in 2021		Age-standardized rates in 2021		Rate change in age-standardized rates from 1990 to 2021
	Deaths	DALYs	Deaths	DALYs	Deaths	DALYs
American Samoa	1 (1,2)	40 (28,51)	2.72 (1.91,3.61)	86.86 (61.68,110.71)	-0.48 (-0.54,-0.42)	-0.46 (-0.52,-0.4)
Antigua and Barbuda	1 (1,1)	27 (24,30)	1.13 (0.99,1.28)	33.94 (28.58,40.12)	0 (0,0)	0 (0,0)
Arab Republic of Egypt	311 (224,419)	17308 (11843,23758)	0.45 (0.32,0.62)	17.01 (12.05,22.91)	-0.67 (-0.72,-0.63)	-0.71 (-0.75,-0.66)
Argentine Republic	0 (0,0)	0 (0,0)	0 (0,0)	0 (0,0)	0 (0,0)	0 (0,0)
Australia	0 (0,0)	0 (0,0)	0 (0,0)	0 (0,0)	0 (0,0)	0 (0,0)
Barbados	3 (3,4)	72 (58,89)	0.74 (0.61,0.9)	22.54 (17.44,28.06)	0 (0,0)	0 (0,0)
Belize	7 (6,8)	342 (273,410)	2.37 (2.08,2.7)	94.97 (76.68,113.41)	0 (0,0)	0 (0,0)
Bermuda	0 (0,1)	8 (7,9)	0.32 (0.28,0.39)	10.31 (8.38,12.5)	0 (0,0)	0 (0,0)
Bolivarian Republic of Venezuela	407 (317,503)	16574 (13043,20334)	1.48 (1.15,1.82)	63.88 (50.39,78.75)	0 (0,0)	0 (0,0)
Bosnia and Herzegovina	0 (0,0)	0 (0,0)	0 (0,0)	0 (0,0)	0 (0,0)	0 (0,0)
Brunei Darussalam	0 (0,0)	0 (0,0)	0 (0,0)	0 (0,0)	0 (0,0)	0 (0,0)
Burkina Faso	616 (393,889)	36158 (22671,52670)	3.97 (2.57,5.65)	154.17 (98.93,223.2)	-0.89 (-0.91,-0.87)	-0.9 (-0.92,-0.88)
Canada	0 (0,0)	0 (0,0)	0 (0,0)	0 (0,0)	0 (0,0)	0 (0,0)
Central African Republic	1375 (991,1802)	86095 (60924,113809)	34.68 (25.14,45.02)	1516.95 (1094.47,1984.44)	-0.48 (-0.55,-0.39)	-0.5 (-0.57,-0.42)
Commonwealth of Dominica	1 (1,1)	30 (20,44)	1.52 (0.96,2.08)	52.37 (35.41,71.47)	0 (0,0)	0 (0,0)
Commonwealth of the Bahamas	2 (2,3)	73 (57,89)	0.66 (0.5,0.82)	20.45 (16.02,25)	0 (0,0)	0 (0,0)
Cook Islands	0 (0,0)	6 (4,8)	1.09 (0.73,1.47)	30.14 (20.32,39.59)	-0.6 (-0.69,-0.48)	-0.54 (-0.66,-0.38)
Czech Republic	0 (0,0)	0 (0,0)	0 (0,0)	0 (0,0)	0 (0,0)	0 (0,0)
Democratic People's Republic of Korea	1 (1,1)	33 (23,45)	0 (0,0)	0.13 (0.09,0.18)	-0.51 (-0.56,-0.45)	-0.57 (-0.62,-0.52)
Democratic Republic of Sao Tome and Principe	1 (1,2)	58 (41,79)	0.98 (0.68,1.41)	32.59 (23.05,45.66)	-0.85 (-0.87,-0.82)	-0.87 (-0.89,-0.84)
Democratic Republic of the Congo	5396 (2953,7762)	306867 (164063,455009)	10.43 (5.96,15.34)	370.22 (203.43,532.6)	-0.71 (-0.76,-0.65)	-0.75 (-0.79,-0.7)
Democratic Republic of Timor-Leste	50 (40,61)	2237 (1773,2696)	5.17 (4.02,6.37)	171.03 (135.69,204.15)	-0.86 (-0.88,-0.82)	-0.87 (-0.89,-0.84)
Democratic Socialist Republic of Sri Lanka	225 (155,312)	6287 (4391,8550)	0.91 (0.64,1.27)	26.83 (19.08,36.39)	-0.7 (-0.75,-0.66)	-0.75 (-0.79,-0.72)
Dominican Republic	404 (244,577)	16271 (11081,21844)	4.07 (2.45,5.84)	157.96 (107.78,212.28)	0 (0,0)	0 (0,0)
Eastern Republic of Uruguay	0 (0,0)	0 (0,0)	0 (0,0)	0 (0,0)	0 (0,0)	0 (0,0)
Federal Democratic Republic of Ethiopia	3060 (2452,3919)	171018 (133153,217458)	4.6 (3.65,5.96)	169.41 (135.51,214.95)	-0.93 (-0.94,-0.9)	-0.93 (-0.94,-0.91)
Federal Democratic Republic of Nepal	203 (102,361)	8105 (4111,13656)	0.84 (0.43,1.54)	28.88 (14.6,49.31)	-0.96 (-0.97,-0.95)	-0.96 (-0.97,-0.95)
Federal Republic of Germany	0 (0,0)	0 (0,0)	0 (0,0)	0 (0,0)	-1 (-1,-1)	-1 (-1,-1)
Federal Republic of Nigeria	10826 (8077,13846)	724836 (530167,955254)	5.86 (4.5,7.42)	274.1 (204.69,347.9)	-0.87 (-0.9,-0.84)	-0.88 (-0.91,-0.85)
Federal Republic of Somalia	5001 (3903,6285)	327824 (248542,422594)	41.45 (32.64,51.92)	1484.63 (1182.39,1840.87)	-0.7 (-0.77,-0.56)	-0.72 (-0.78,-0.64)
Federated States of Micronesia	4 (3,6)	162 (116,214)	6.5 (4.61,8.79)	194.86 (139.65,258.42)	-0.65 (-0.71,-0.55)	-0.68 (-0.74,-0.6)
Federative Republic of Brazil	1092 (850,1382)	41085 (32724,50028)	0.48 (0.37,0.6)	19.64 (15.67,23.52)	0 (0,0)	0 (0,0)
French Republic	0 (0,0)	0 (0,0)	0 (0,0)	0 (0,0)	-1 (-1,-1)	-1 (-1,-1)
Gabonese Republic	2 (1,3)	86 (58,118)	0.17 (0.11,0.23)	5.54 (3.74,7.56)	-0.69 (-0.74,-0.64)	-0.72 (-0.75,-0.67)
Georgia	1 (1,1)	32 (21,44)	0.02 (0.01,0.03)	1 (0.67,1.36)	-0.5 (-0.56,-0.44)	-0.57 (-0.63,-0.51)
Grand Duchy of Luxembourg	0 (0,0)	0 (0,0)	0 (0,0)	0 (0,0)	0 (0,0)	0 (0,0)
Greenland	0 (0,0)	0 (0,0)	0 (0,0)	0 (0,0)	0 (0,0)	0 (0,0)
Grenada	1 (1,1)	31 (27,35)	1 (0.89,1.12)	34.91 (29.94,40.52)	0 (0,0)	0 (0,0)
Guam	3 (2,4)	84 (58,108)	1.51 (1.03,1.93)	47.48 (33.24,60.82)	-0.45 (-0.52,-0.38)	-0.41 (-0.48,-0.31)
Hashemite Kingdom of Jordan	5 (3,6)	206 (137,294)	0.06 (0.04,0.09)	2.09 (1.35,2.93)	-0.32 (-0.42,-0.19)	-0.43 (-0.51,-0.34)
Hellenic Republic	0 (0,0)	0 (0,0)	0 (0,0)	0 (0,0)	0 (0,0)	0 (0,0)
Hungary	0 (0,0)	0 (0,0)	0 (0,0)	0 (0,0)	0 (0,0)	0 (0,0)
Independent State of Papua New Guinea	1127 (797,1419)	61397 (43633,78927)	18.09 (12.86,22.91)	615.13 (439.71,773.04)	-0.61 (-0.66,-0.54)	-0.6 (-0.65,-0.55)
Independent State of Samoa	5 (3,7)	174 (122,232)	3.49 (2.44,4.55)	94.5 (65.2,125.91)	-0.5 (-0.56,-0.39)	-0.5 (-0.57,-0.35)
Ireland	0 (0,0)	0 (0,0)	0 (0,0)	0 (0,0)	0 (0,0)	0 (0,0)
Islamic Republic of Afghanistan	227 (142,327)	17322 (10506,25604)	0.77 (0.45,1.18)	40.3 (25.3,57.32)	-0.82 (-0.86,-0.77)	-0.83 (-0.87,-0.78)
Islamic Republic of Iran	291 (196,375)	10166 (7098,12699)	0.43 (0.29,0.55)	14.45 (10.28,18)	-0.72 (-0.77,-0.67)	-0.78 (-0.82,-0.74)
Islamic Republic of Mauritania	72 (51,100)	3701 (2509,5171)	2.49 (1.7,3.44)	91.34 (63.61,125.8)	-0.76 (-0.79,-0.72)	-0.78 (-0.81,-0.75)
Islamic Republic of Pakistan	4290 (2934,5790)	232005 (157375,315370)	2.59 (1.8,3.54)	103.86 (71.03,140.58)	-0.66 (-0.7,-0.62)	-0.65 (-0.69,-0.61)
Jamaica	66 (50,82)	1729 (1345,2125)	2.15 (1.63,2.65)	65.31 (50.2,80.76)	0 (0,0)	0 (0,0)
Japan	0 (0,0)	0 (0,0)	0 (0,0)	0 (0,0)	0 (0,0)	0 (0,0)
Kingdom of Bahrain	2 (2,3)	98 (68,127)	0.32 (0.22,0.44)	9.6 (6.83,12.54)	-0.42 (-0.49,-0.35)	-0.49 (-0.56,-0.43)
Kingdom of Belgium	0 (0,0)	0 (0,0)	0 (0,0)	0 (0,0)	0 (0,0)	0 (0,0)
Kingdom of Bhutan	9 (6,12)	326 (235,444)	1.42 (1.01,1.94)	48.05 (34.95,65.09)	-0.94 (-0.95,-0.92)	-0.94 (-0.95,-0.93)
Kingdom of Cambodia	642 (431,793)	24792 (17537,30965)	5.55 (3.72,6.9)	169.7 (119.89,211.22)	-0.85 (-0.88,-0.82)	-0.88 (-0.9,-0.86)
Kingdom of Denmark	0 (0,0)	0 (0,0)	0 (0,0)	0 (0,0)	-1 (-1,-1)	-1 (-1,-1)
Kingdom of Eswatini	24 (18,33)	1272 (916,1732)	3.3 (2.42,4.43)	123.65 (90.05,167.89)	-0.68 (-0.72,-0.64)	-0.68 (-0.72,-0.64)
Kingdom of Lesotho	70 (53,94)	3454 (2535,4604)	5.56 (4.16,7.41)	208.88 (156.37,277.92)	-0.71 (-0.75,-0.66)	-0.73 (-0.76,-0.68)
Kingdom of Morocco	209 (147,280)	8480 (5991,11138)	0.68 (0.48,0.92)	25.61 (18.06,33.74)	-0.78 (-0.82,-0.71)	-0.82 (-0.85,-0.79)
Kingdom of Norway	0 (0,0)	0 (0,0)	0 (0,0)	0 (0,0)	0 (0,0)	0 (0,0)
Kingdom of Saudi Arabia	13 (8,18)	551 (368,788)	0.07 (0.05,0.11)	2.23 (1.47,3.12)	-0.77 (-0.8,-0.74)	-0.8 (-0.83,-0.78)
Kingdom of Spain	0 (0,0)	0 (0,0)	0 (0,0)	0 (0,0)	-1 (-1,-1)	-1 (-1,-1)
Kingdom of Sweden	0 (0,0)	0 (0,0)	0 (0,0)	0 (0,0)	0 (0,0)	0 (0,0)
Kingdom of Thailand	1338 (883,1953)	32993 (21815,47489)	1.37 (0.9,1.99)	41.15 (27.3,58.72)	-0.71 (-0.75,-0.66)	-0.73 (-0.77,-0.69)
Kingdom of the Netherlands	0 (0,0)	0 (0,0)	0 (0,0)	0 (0,0)	-1 (-1,-1)	-1 (-1,-1)
Kingdom of Tonga	2 (1,3)	65 (44,86)	2.39 (1.57,3.26)	64.58 (42.4,87.03)	-0.61 (-0.69,-0.49)	-0.61 (-0.7,-0.5)
Kyrgyz Republic	1 (1,2)	88 (58,125)	0.02 (0.01,0.03)	1.22 (0.81,1.72)	-0.64 (-0.68,-0.6)	-0.7 (-0.73,-0.66)
Lao People's Democratic Republic	374 (274,480)	16830 (12767,21239)	7.94 (5.78,10.3)	260.19 (195.16,328.8)	-0.89 (-0.92,-0.85)	-0.92 (-0.94,-0.89)
Lebanese Republic	45 (32,58)	1392 (1004,1797)	0.76 (0.55,0.98)	27.43 (19.87,35.42)	-0.61 (-0.69,-0.53)	-0.69 (-0.75,-0.63)
Malaysia	527 (345,724)	16031 (10697,20964)	2.02 (1.33,2.79)	56.97 (38.04,75.53)	-0.68 (-0.74,-0.55)	-0.69 (-0.75,-0.6)
Mongolia	12 (8,18)	1049 (659,1537)	0.33 (0.22,0.48)	27.94 (17.64,40.73)	-0.87 (-0.92,-0.82)	-0.87 (-0.92,-0.82)
Montenegro	0 (0,0)	0 (0,0)	0 (0,0)	0 (0,0)	0 (0,0)	0 (0,0)
New Zealand	0 (0,0)	0 (0,0)	0 (0,0)	0 (0,0)	0 (0,0)	0 (0,0)
North Macedonia	0 (0,0)	0 (0,0)	0 (0,0)	0 (0,0)	0 (0,0)	0 (0,0)
Northern Mariana Islands	1 (1,1)	30 (21,38)	1.95 (1.37,2.64)	61.21 (44.03,78.84)	-0.29 (-0.37,-0.21)	-0.26 (-0.36,-0.17)
Palestine	9 (6,12)	504 (349,662)	0.32 (0.2,0.44)	10.89 (7.24,14.27)	-0.77 (-0.82,-0.73)	-0.8 (-0.84,-0.77)
People's Democratic Republic of Algeria	173 (113,234)	7291 (4987,9763)	0.51 (0.33,0.71)	17.69 (12.09,23.82)	-0.69 (-0.75,-0.62)	-0.76 (-0.8,-0.71)
People's Republic of Bangladesh	345 (184,498)	12649 (7151,18303)	0.25 (0.13,0.37)	8.33 (4.69,11.98)	-0.96 (-0.97,-0.94)	-0.96 (-0.97,-0.96)
People's Republic of China	108 (71,155)	3146 (2086,4500)	0.01 (0,0.01)	0.22 (0.14,0.31)	-0.77 (-0.81,-0.74)	-0.82 (-0.85,-0.79)
Plurinational State of Bolivia	0 (0,0)	0 (0,0)	0 (0,0)	0 (0,0)	0 (0,0)	0 (0,0)
Portuguese Republic	0 (0,0)	0 (0,0)	0 (0,0)	0 (0,0)	0 (0,0)	0 (0,0)
Principality of Andorra	0 (0,0)	0 (0,0)	0 (0,0)	0 (0,0)	0 (0,0)	0 (0,0)
Principality of Monaco	0 (0,0)	0 (0,0)	0 (0,0)	0 (0,0)	0 (0,0)	0 (0,0)
Puerto Rico	67 (55,79)	1220 (1031,1416)	0.92 (0.78,1.09)	27.23 (22.7,32.54)	0 (0,0)	0 (0,0)
Republic of Albania	0 (0,0)	0 (0,0)	0 (0,0)	0 (0,0)	0 (0,0)	0 (0,0)
Republic of Angola	2568 (1853,3170)	152336 (109146,192646)	13.93 (9.99,17.45)	489.85 (356.6,603.48)	-0.84 (-0.87,-0.81)	-0.87 (-0.89,-0.84)
Republic of Armenia	1 (0,1)	31 (21,44)	0.02 (0.01,0.03)	1.26 (0.83,1.79)	-0.75 (-0.78,-0.72)	-0.77 (-0.8,-0.75)
Republic of Austria	0 (0,0)	0 (0,0)	0 (0,0)	0 (0,0)	-1 (-1,-1)	-1 (-1,-1)
Republic of Azerbaijan	7 (5,9)	366 (246,504)	0.07 (0.05,0.1)	4.2 (2.79,5.81)	-0.58 (-0.62,-0.53)	-0.62 (-0.66,-0.57)
Republic of Belarus	0 (0,0)	0 (0,0)	0 (0,0)	0 (0,0)	0 (0,0)	0 (0,0)
Republic of Benin	562 (374,782)	31667 (20863,45332)	6.87 (4.45,9.76)	246.49 (163.9,345.08)	-0.86 (-0.88,-0.82)	-0.87 (-0.89,-0.84)
Republic of Botswana	153 (110,204)	7952 (5698,10733)	7.93 (5.71,10.82)	354 (252.48,477.73)	-0.72 (-0.76,-0.67)	-0.72 (-0.76,-0.68)
Republic of Bulgaria	0 (0,0)	0 (0,0)	0 (0,0)	0 (0,0)	0 (0,0)	0 (0,0)
Republic of Burundi	696 (506,895)	41841 (29967,54636)	8.64 (6.15,11.52)	323.13 (233.16,411.92)	-0.66 (-0.7,-0.61)	-0.7 (-0.74,-0.66)
Republic of Cabo Verde	4 (3,5)	133 (92,183)	0.82 (0.55,1.14)	27.17 (18.58,37.4)	-0.92 (-0.93,-0.9)	-0.93 (-0.94,-0.91)
Republic of Cameroon	855 (546,1269)	49439 (31231,74672)	4.28 (2.76,6.29)	164.03 (104.91,242.69)	-0.76 (-0.8,-0.72)	-0.77 (-0.81,-0.73)
Republic of Chad	1023 (721,1577)	66284 (46516,100537)	8.42 (6.06,12.58)	339.91 (242,513.56)	-0.86 (-0.88,-0.82)	-0.86 (-0.88,-0.82)
Republic of Chile	0 (0,0)	0 (0,0)	0 (0,0)	0 (0,0)	0 (0,0)	0 (0,0)
Republic of Colombia	234 (177,302)	9288 (7171,11927)	0.46 (0.36,0.6)	20.45 (15.74,26.33)	0 (0,0)	0 (0,0)
Republic of Costa Rica	15 (10,20)	520 (362,688)	0.29 (0.2,0.4)	11.6 (8.2,15.15)	0 (0,0)	0 (0,0)
Republic of Croatia	0 (0,0)	0 (0,0)	0 (0,0)	0 (0,0)	0 (0,0)	0 (0,0)
Republic of Cuba	173 (134,208)	3896 (3191,4561)	0.94 (0.74,1.13)	27.25 (22.36,32.48)	0 (0,0)	0 (0,0)
Republic of Cyprus	0 (0,0)	0 (0,0)	0 (0,0)	0 (0,0)	0 (0,0)	0 (0,0)
Republic of Côte d'Ivoire	695 (536,893)	40006 (29891,53103)	3.94 (3.06,4.91)	149.39 (115.38,190.67)	-0.74 (-0.78,-0.69)	-0.76 (-0.8,-0.72)
Republic of Djibouti	36 (18,53)	1760 (911,2578)	4.91 (2.49,7.25)	165.35 (84,242.04)	-0.7 (-0.74,-0.65)	-0.71 (-0.75,-0.66)
Republic of Ecuador	0 (0,0)	0 (0,0)	0 (0,0)	0 (0,0)	0 (0,0)	0 (0,0)
Republic of El Salvador	22 (16,29)	929 (702,1223)	0.35 (0.26,0.46)	14.93 (11.26,19.61)	0 (0,0)	0 (0,0)
Republic of Equatorial Guinea	7 (5,9)	361 (242,477)	1.02 (0.68,1.41)	32.4 (22.13,42.6)	-0.96 (-0.97,-0.96)	-0.97 (-0.97,-0.96)
Republic of Estonia	0 (0,0)	0 (0,0)	0 (0,0)	0 (0,0)	0 (0,0)	0 (0,0)
Republic of Fiji	29 (20,38)	1159 (822,1492)	3.93 (2.77,5.17)	135.78 (95.78,173.7)	-0.6 (-0.65,-0.55)	-0.59 (-0.64,-0.54)
Republic of Finland	0 (0,0)	0 (0,0)	0 (0,0)	0 (0,0)	0 (0,0)	0 (0,0)
Republic of Ghana	653 (48,1787)	32535 (2417,88849)	3.06 (0.22,8.63)	107.49 (7.86,290.97)	-0.8 (-0.84,-0.76)	-0.81 (-0.84,-0.78)
Republic of Guatemala	48 (38,61)	2370 (1825,3025)	0.38 (0.29,0.48)	16.33 (12.69,20.71)	0 (0,0)	0 (0,0)
Republic of Guinea	327 (257,414)	17406 (13434,23193)	3.94 (3.12,4.93)	142.41 (110.75,181.93)	-0.85 (-0.87,-0.82)	-0.86 (-0.89,-0.84)
Republic of Guinea-Bissau	54 (37,74)	3089 (2109,4296)	4.63 (3.1,6.37)	167.68 (113.46,227.69)	-0.79 (-0.82,-0.76)	-0.8 (-0.83,-0.76)
Republic of Guyana	29 (21,37)	1119 (821,1405)	4.73 (3.35,6.11)	159.64 (117.18,199.55)	0 (0,0)	0 (0,0)
Republic of Haiti	1203 (790,1696)	70714 (49235,97031)	13.3 (8.36,19.16)	551.87 (378.87,766.95)	0 (0,0)	0 (0,0)
Republic of Honduras	61 (43,82)	3136 (2234,4240)	0.78 (0.56,1.09)	33.08 (23.6,44.66)	0 (0,0)	0 (0,0)
Republic of Iceland	0 (0,0)	0 (0,0)	0 (0,0)	0 (0,0)	0 (0,0)	0 (0,0)
Republic of India	7543 (5053,10084)	285862 (198119,376783)	0.64 (0.43,0.86)	22.23 (15.25,29.06)	-0.88 (-0.9,-0.86)	-0.89 (-0.9,-0.87)
Republic of Indonesia	7604 (5752,9316)	286011 (219371,345934)	3.6 (2.66,4.5)	119.26 (90.7,145.73)	-0.58 (-0.62,-0.54)	-0.59 (-0.63,-0.55)
Republic of Iraq	50 (32,70)	2517 (1610,3585)	0.19 (0.12,0.27)	7.04 (4.51,9.96)	-0.77 (-0.81,-0.74)	-0.79 (-0.82,-0.77)
Republic of Italy	0 (0,0)	0 (0,0)	0 (0,0)	0 (0,0)	0 (0,0)	0 (0,0)
Republic of Kazakhstan	2 (1,2)	91 (61,130)	0.01 (0.01,0.01)	0.47 (0.32,0.68)	-0.72 (-0.76,-0.69)	-0.77 (-0.8,-0.73)
Republic of Kenya	948 (734,1247)	51795 (39549,69446)	3 (2.33,4)	117.49 (90.31,155.29)	-0.76 (-0.78,-0.73)	-0.75 (-0.78,-0.73)
Republic of Kiribati	10 (7,12)	451 (339,573)	12.28 (9.03,15.79)	426.59 (318.93,542.23)	-0.61 (-0.66,-0.56)	-0.64 (-0.68,-0.59)
Republic of Korea	0 (0,0)	0 (0,0)	0 (0,0)	0 (0,0)	0 (0,0)	0 (0,0)
Republic of Latvia	0 (0,0)	0 (0,0)	0 (0,0)	0 (0,0)	0 (0,0)	0 (0,0)
Republic of Liberia	108 (78,141)	5967 (4233,7857)	3.36 (2.4,4.45)	123.14 (88.41,159.9)	-0.86 (-0.88,-0.84)	-0.87 (-0.89,-0.85)
Republic of Lithuania	0 (0,0)	0 (0,0)	0 (0,0)	0 (0,0)	0 (0,0)	0 (0,0)
Republic of Madagascar	226 (153,429)	13450 (8935,24952)	1.28 (0.86,2.38)	50.14 (33.81,95.07)	-0.65 (-0.69,-0.6)	-0.68 (-0.72,-0.63)
Republic of Malawi	305 (223,392)	17150 (12241,22288)	2.77 (2.04,3.72)	99.78 (72.66,128.83)	-0.89 (-0.91,-0.87)	-0.89 (-0.91,-0.87)
Republic of Maldives	6 (4,7)	205 (142,263)	1.75 (1.26,2.24)	54.64 (39.59,68.89)	-0.92 (-0.94,-0.91)	-0.93 (-0.95,-0.92)
Republic of Mali	650 (461,905)	37666 (26066,53483)	4.33 (3.06,6.07)	165.13 (116.85,230.22)	-0.9 (-0.92,-0.88)	-0.91 (-0.93,-0.89)
Republic of Malta	0 (0,0)	0 (0,0)	0 (0,0)	0 (0,0)	0 (0,0)	0 (0,0)
Republic of Mauritius	24 (17,31)	657 (488,815)	1.49 (1.06,1.9)	48.7 (37.15,60.33)	-0.67 (-0.71,-0.62)	-0.69 (-0.73,-0.65)
Republic of Moldova	0 (0,0)	0 (0,0)	0 (0,0)	0 (0,0)	0 (0,0)	0 (0,0)
Republic of Mozambique	920 (657,1178)	51735 (36607,68293)	5.59 (4.08,7.29)	187.89 (134.31,238.49)	-0.9 (-0.92,-0.87)	-0.92 (-0.93,-0.89)
Republic of Namibia	59 (41,82)	2833 (1914,3939)	3.58 (2.44,5.07)	130.84 (90.04,181.16)	-0.72 (-0.76,-0.68)	-0.74 (-0.78,-0.7)
Republic of Nauru	0 (0,0)	14 (10,18)	4.37 (3.16,5.78)	144.02 (104.09,188.51)	-0.49 (-0.56,-0.42)	-0.49 (-0.56,-0.4)
Republic of Nicaragua	66 (48,86)	3143 (2284,4004)	1.2 (0.85,1.6)	50.57 (37,64.89)	0 (0,0)	0 (0,0)
Republic of Niue	0 (0,0)	2 (1,2)	2.61 (1.84,3.38)	88.52 (61.23,113.53)	-0.56 (-0.61,-0.49)	-0.54 (-0.61,-0.45)
Republic of Palau	0 (0,1)	16 (11,21)	2.49 (1.71,3.29)	84.46 (58.09,110.94)	-0.42 (-0.48,-0.34)	-0.42 (-0.48,-0.34)
Republic of Panama	44 (33,66)	1925 (1429,2783)	1.03 (0.76,1.56)	47.49 (34.96,69.53)	0 (0,0)	0 (0,0)
Republic of Paraguay	1 (1,2)	61 (44,82)	0.02 (0.01,0.03)	0.89 (0.64,1.2)	0 (0,0)	0 (0,0)
Republic of Peru	0 (0,0)	0 (0,0)	0 (0,0)	0 (0,0)	0 (0,0)	0 (0,0)
Republic of Poland	0 (0,0)	0 (0,0)	0 (0,0)	0 (0,0)	0 (0,0)	0 (0,0)
Republic of Rwanda	195 (140,274)	9716 (6803,13882)	2.5 (1.77,3.55)	84.66 (60.04,119.97)	-0.82 (-0.85,-0.79)	-0.86 (-0.88,-0.83)
Republic of San Marino	0 (0,0)	0 (0,0)	0 (0,0)	0 (0,0)	0 (0,0)	0 (0,0)
Republic of Senegal	153 (106,201)	8071 (5429,10793)	1.44 (1.01,1.89)	54.32 (37.33,71.79)	-0.84 (-0.86,-0.81)	-0.85 (-0.87,-0.83)
Republic of Serbia	0 (0,0)	0 (0,0)	0 (0,0)	0 (0,0)	0 (0,0)	0 (0,0)
Republic of Seychelles	1 (1,2)	38 (28,49)	1.25 (0.9,1.65)	36.08 (26.87,46.18)	-0.61 (-0.66,-0.56)	-0.63 (-0.67,-0.58)
Republic of Sierra Leone	307 (229,446)	16182 (12045,23191)	5.63 (4.1,8.09)	203.05 (151.83,293.12)	-0.84 (-0.86,-0.8)	-0.85 (-0.88,-0.82)
Republic of Singapore	0 (0,0)	0 (0,0)	0 (0,0)	0 (0,0)	-1 (-1,-1)	-1 (-1,-1)
Republic of Slovenia	0 (0,0)	0 (0,0)	0 (0,0)	0 (0,0)	0 (0,0)	0 (0,0)
Republic of South Africa	202 (142,279)	8223 (5865,11258)	0.44 (0.31,0.6)	16.02 (11.4,21.93)	-0.57 (-0.6,-0.53)	-0.62 (-0.65,-0.59)
Republic of South Sudan	1244 (885,1835)	72911 (50703,107285)	20.29 (14.19,29.72)	765.76 (547.78,1121.54)	-0.56 (-0.6,-0.5)	-0.56 (-0.62,-0.5)
Republic of Sudan	546 (252,1274)	34227 (15223,81289)	1.88 (0.82,4.59)	76.79 (35.04,175.47)	-0.83 (-0.88,-0.78)	-0.86 (-0.89,-0.82)
Republic of Suriname	29 (19,45)	1210 (879,1694)	5.36 (3.68,8.04)	242.6 (176.57,340)	0 (0,0)	0 (0,0)
Republic of Tajikistan	64 (43,86)	4448 (2910,6085)	0.66 (0.45,0.88)	37.96 (25.34,51.28)	-0.56 (-0.61,-0.51)	-0.59 (-0.64,-0.54)
Republic of the Congo	207 (164,256)	10222 (8066,12729)	6.55 (5.15,8.23)	225.49 (179.04,278.8)	-0.71 (-0.74,-0.65)	-0.74 (-0.77,-0.7)
Republic of the Gambia	83 (61,111)	4440 (3213,5969)	5.72 (4.14,7.67)	209.49 (151.58,280.95)	-0.8 (-0.83,-0.76)	-0.82 (-0.85,-0.79)
Republic of the Marshall Islands	2 (2,3)	100 (73,131)	7.04 (5.15,9.12)	221.24 (162.69,285.69)	-0.65 (-0.71,-0.55)	-0.66 (-0.72,-0.56)
Republic of the Niger	4136 (3172,5291)	269050 (199901,357995)	24.44 (19.42,31.03)	971.9 (769.72,1230.75)	-0.85 (-0.88,-0.8)	-0.86 (-0.89,-0.82)
Republic of the Philippines	1657 (1291,2039)	70709 (55105,85507)	2.03 (1.55,2.53)	70.87 (55.2,86.66)	-0.59 (-0.62,-0.55)	-0.62 (-0.65,-0.58)
Republic of the Union of Myanmar	3068 (2007,3952)	116077 (86340,147089)	7.05 (4.66,9.13)	232 (172.55,293.52)	-0.86 (-0.9,-0.8)	-0.89 (-0.91,-0.85)
Republic of Trinidad and Tobago	21 (17,26)	585 (467,713)	1.28 (1.03,1.55)	41.64 (32.63,51.51)	0 (0,0)	0 (0,0)
Republic of Tunisia	23 (16,31)	703 (485,921)	0.19 (0.13,0.26)	6.34 (4.39,8.32)	-0.67 (-0.72,-0.63)	-0.73 (-0.76,-0.7)
Republic of Turkey	315 (204,425)	9719 (6430,12821)	0.4 (0.26,0.53)	13.43 (9.03,17.7)	-0.69 (-0.76,-0.63)	-0.77 (-0.81,-0.73)
Republic of Uganda	1079 (754,1782)	63536 (43619,103904)	4.42 (3.12,7.38)	156.43 (109.74,259.9)	-0.91 (-0.94,-0.86)	-0.92 (-0.94,-0.89)
Republic of Uzbekistan	4 (2,5)	223 (144,321)	0.01 (0.01,0.02)	0.63 (0.41,0.9)	-0.75 (-0.79,-0.71)	-0.79 (-0.82,-0.75)
Republic of Vanuatu	24 (16,32)	1056 (747,1444)	13.43 (9.46,17.77)	397.66 (283.17,540.01)	-0.6 (-0.65,-0.53)	-0.63 (-0.69,-0.56)
Republic of Yemen	86 (37,134)	5043 (2090,7838)	0.42 (0.18,0.65)	15.41 (6.53,23.98)	-0.88 (-0.9,-0.85)	-0.89 (-0.9,-0.86)
Republic of Zambia	430 (323,572)	24920 (18176,33659)	4 (2.98,5.34)	142.16 (107.06,188.76)	-0.9 (-0.92,-0.88)	-0.92 (-0.93,-0.9)
Republic of Zimbabwe	1355 (987,1809)	74405 (53872,99155)	13.67 (10.03,18.16)	519.54 (378.11,693.46)	-0.43 (-0.52,-0.3)	-0.46 (-0.55,-0.32)
Romania	0 (0,0)	0 (0,0)	0 (0,0)	0 (0,0)	-1 (-1,-1)	-1 (-1,-1)
Russian Federation	0 (0,0)	0 (0,0)	0 (0,0)	0 (0,0)	0 (0,0)	0 (0,0)
Saint Kitts and Nevis	1 (1,2)	43 (33,53)	2.58 (1.94,3.29)	78.92 (59.67,97.51)	0 (0,0)	0 (0,0)
Saint Lucia	4 (3,4)	101 (82,126)	1.86 (1.53,2.27)	68.88 (54.4,87.94)	0 (0,0)	0 (0,0)
Saint Vincent and the Grenadines	3 (2,3)	84 (72,97)	2.39 (2.05,2.72)	80.05 (65.51,96.27)	0 (0,0)	0 (0,0)
Slovak Republic	0 (0,0)	0 (0,0)	0 (0,0)	0 (0,0)	0 (0,0)	0 (0,0)
Socialist Republic of Viet Nam	704 (436,936)	20685 (13861,26579)	0.81 (0.52,1.08)	22.4 (15.43,28.61)	-0.88(-0.91,0.85)	-0.9 (-0.92,-0.87)
Solomon Islands	49 (33,65)	2262 (1627,2949)	13.47 (9.53,17.97)	392.84 (270.95,516.25)	-0.67 (-0.73,-0.6)	-0.7 (-0.76,-0.63)
State of Eritrea	197 (148,263)	11242 (8351,14978)	4.39 (3.3,5.86)	181.32 (136.33,242.66)	-0.84 (-0.87,-0.81)	-0.86 (-0.89,-0.83)
State of Israel	0 (0,0)	0 (0,0)	0 (0,0)	0 (0,0)	0 (0,0)	0 (0,0)
State of Kuwait	3 (2,3)	104 (78,129)	0.1 (0.07,0.13)	3.4 (2.44,4.37)	-0.33 (-0.43,-0.21)	-0.45 (-0.54,-0.34)
State of Libya	40 (27,56)	1675 (1177,2341)	0.89 (0.63,1.23)	34.36 (24.32,46.96)	-0.7 (-0.79,-0.62)	-0.76 (-0.84,-0.7)
State of Qatar	1 (0,1)	40 (26,57)	0.07 (0.04,0.1)	2.21 (1.42,3.12)	-0.31 (-0.4,-0.23)	-0.44 (-0.52,-0.36)
Sultanate of Oman	2 (1,4)	112 (48,199)	0.1 (0.04,0.18)	3.22 (1.34,5.74)	-0.81 (-0.84,-0.78)	-0.83 (-0.85,-0.8)
Swiss Confederation	0 (0,0)	0 (0,0)	0 (0,0)	0 (0,0)	0 (0,0)	0 (0,0)
Syrian Arab Republic	32 (22,42)	1181 (844,1506)	0.29 (0.2,0.39)	10.09 (7.16,12.97)	-0.71 (-0.75,-0.67)	-0.77 (-0.81,-0.74)
Taiwan (Province of China)	1 (0,1)	16 (10,23)	0 (0,0)	0.06 (0.04,0.09)	-0.61 (-0.66,-0.57)	-0.63 (-0.67,-0.59)
Togolese Republic	1199 (804,1578)	66587 (44110,87877)	22.11 (14.79,29.02)	848.19 (565.93,1117.12)	-0.68 (-0.73,-0.64)	-0.7 (-0.75,-0.65)
Tokelau	0 (0,0)	1 (1,2)	2.9 (2.05,3.91)	93.78 (68.63,120.74)	-0.7 (-0.75,-0.66)	-0.71 (-0.75,-0.66)
Turkmenistan	11 (8,13)	644 (464,830)	0.22 (0.16,0.27)	12.4 (8.92,15.9)	-0.75 (-0.79,-0.71)	-0.78 (-0.81,-0.75)
Tuvalu	1 (0,1)	19 (14,24)	5.49 (3.99,7.05)	165.63 (120.35,210.91)	-0.73 (-0.78,-0.66)	-0.76 (-0.8,-0.69)
Ukraine	0 (0,0)	0 (0,0)	0 (0,0)	0 (0,0)	0 (0,0)	0 (0,0)
Union of the Comoros	10 (7,14)	426 (305,632)	1.78 (1.28,2.61)	63.67 (45.83,94.72)	-0.87 (-0.89,-0.85)	-0.88 (-0.9,-0.86)
United Arab Emirates	6 (4,9)	304 (204,424)	0.17 (0.11,0.25)	5.33 (3.6,7.49)	-0.28 (-0.38,-0.19)	-0.33 (-0.41,-0.25)
United Kingdom of Great Britain and Northern Ireland	0 (0,0)	0 (0,0)	0 (0,0)	0 (0,0)	0 (0,0)	0 (0,0)
United Mexican States	748 (540,956)	31580 (23112,39465)	0.62 (0.45,0.8)	26.71 (19.29,33.24)	0 (0,0)	0 (0,0)
United Republic of Tanzania	1016 (764,1342)	51722 (37968,69762)	2.98 (2.24,3.9)	99.86 (74.96,132.38)	-0.85 (-0.88,-0.82)	-0.87 (-0.9,-0.85)
United States of America	0 (0,0)	0 (0,0)	0 (0,0)	0 (0,0)	0 (0,0)	0 (0,0)
United States Virgin Islands	1 (1,2)	25 (14,41)	0.72 (0.42,1.11)	24.04 (16.17,34.08)	0 (0,0)	0 (0,0)
