# Supplementary material for: Global burden, subtype, risk factors and etiological analysis of enteric infections from 1990-2021: population based study
Source: Front Cell Infect Microbiol. 2025 Mar 20;15:1527765. doi: 10.3389/fcimb.2025.1527765 (PMC11965617; doi:10.3389/fcimb.2025.1527765)
Supplement: Supplementary file 6 [file DataSheet1.zip › Table S50.xlsx]

## Sheet: Table S50
Supplementary table 50: Number, age-standardized rates in 2021 and rate change in age-standardized rates from 1990 to 2021 of enteric infections due to Clostridium difficile for both sexes in 204 countries and territories.
Location	Number in 2021		Age-standardized rates in 2021		Rate change in age-standardized rates from 1990 to 2021
	Deaths	DALYs	Deaths	DALYs	Deaths	DALYs
American Samoa	0 (0,0)	0 (0,1)	0.04 (0.02,0.05)	0.84 (0.56,1.21)	0.08 (-0.02,0.19)	0.06 (-0.03,0.16)
Antigua and Barbuda	0 (0,0)	0 (0,1)	0.01 (0.01,0.02)	0.49 (0.28,0.71)	0.27 (0.1,0.5)	0.23 (0.03,0.44)
Arab Republic of Egypt	14 (9,21)	593 (346,923)	0.03 (0.02,0.04)	0.7 (0.44,1.05)	0.55 (0.37,0.79)	0.44 (0.24,0.73)
Argentine Republic	31 (21,46)	585 (403,815)	0.05 (0.04,0.08)	1.11 (0.77,1.54)	0.18 (0.03,0.34)	0.15 (0.01,0.32)
Australia	90 (70,113)	1480 (1205,1775)	0.18 (0.14,0.22)	3.4 (2.82,4.02)	0.36 (0.13,0.65)	0.32 (0.08,0.61)
Barbados	0 (0,0)	1 (1,2)	0.01 (0.01,0.02)	0.48 (0.28,0.71)	0.16 (0.05,0.31)	0.13 (0,0.31)
Belize	0 (0,0)	2 (1,3)	0.01 (0.01,0.02)	0.48 (0.27,0.71)	0.38 (0.17,0.7)	0.33 (0.11,0.62)
Bermuda	0 (0,0)	0 (0,1)	0.01 (0.01,0.02)	0.47 (0.28,0.67)	0.25 (0.08,0.41)	0.2 (0.04,0.38)
Bolivarian Republic of Venezuela	9 (6,13)	305 (205,439)	0.03 (0.02,0.05)	1.16 (0.78,1.65)	0.08 (-0.02,0.22)	0.09 (-0.02,0.24)
Bosnia and Herzegovina	16 (7,26)	295 (139,460)	0.27 (0.12,0.42)	5.57 (2.74,8.38)	0.15 (-0.44,0.78)	0.14 (-0.41,0.67)
Brunei Darussalam	1 (1,1)	24 (17,32)	0.26 (0.2,0.33)	6.53 (5,8.19)	0.14 (0,0.27)	0.03 (-0.16,0.21)
Burkina Faso	4 (3,5)	157 (92,233)	0.04 (0.03,0.06)	0.97 (0.64,1.4)	0.24 (0.13,0.4)	0.24 (0.11,0.4)
Canada	534 (416,662)	9096 (7237,10936)	0.69 (0.54,0.84)	13.39 (10.87,15.78)	1.91 (1.3,2.59)	2.22 (1.64,2.84)
Central African Republic	1 (1,1)	41 (24,61)	0.04 (0.03,0.06)	1.09 (0.72,1.58)	0.15 (0.04,0.27)	0.14 (0.05,0.27)
Commonwealth of Dominica	0 (0,0)	0 (0,0)	0.01 (0.01,0.02)	0.56 (0.33,0.8)	0.37 (0.17,0.59)	0.32 (0.12,0.56)
Commonwealth of the Bahamas	0 (0,0)	2 (1,3)	0.01 (0.01,0.02)	0.58 (0.34,0.86)	0.18 (0.05,0.32)	0.14 (0.02,0.29)
Cook Islands	0 (0,0)	0 (0,0)	0.04 (0.02,0.05)	0.84 (0.56,1.22)	0.19 (0.07,0.3)	0.17 (0.05,0.29)
Czech Republic	87 (65,113)	1567 (1186,2032)	0.39 (0.3,0.5)	8.6 (6.58,10.93)	0.46 (0.28,0.71)	0.43 (0.27,0.67)
Democratic People's Republic of Korea	11 (7,16)	247 (156,364)	0.04 (0.03,0.06)	0.89 (0.59,1.28)	0.24 (0.11,0.38)	0.21 (0.07,0.37)
Democratic Republic of Sao Tome and Principe	0 (0,0)	2 (1,3)	0.05 (0.04,0.07)	1.23 (0.88,1.73)	0.33 (0.2,0.51)	0.36 (0.21,0.56)
Democratic Republic of the Congo	16 (10,23)	687 (416,1043)	0.04 (0.03,0.06)	1.11 (0.74,1.6)	0.14 (0.03,0.26)	0.13 (0.03,0.24)
Democratic Republic of Timor-Leste	0 (0,0)	6 (3,9)	0.02 (0.01,0.03)	0.52 (0.31,0.76)	0.21 (0.07,0.37)	0.18 (0.02,0.38)
Democratic Socialist Republic of Sri Lanka	5 (3,8)	134 (82,199)	0.02 (0.01,0.03)	0.57 (0.36,0.82)	0.04 (-0.06,0.15)	0.04 (-0.06,0.16)
Dominican Republic	1 (1,2)	52 (29,81)	0.01 (0.01,0.02)	0.5 (0.28,0.78)	0.34 (0.13,0.61)	0.3 (0.11,0.56)
Eastern Republic of Uruguay	7 (5,9)	120 (87,163)	0.11 (0.08,0.15)	2.46 (1.81,3.4)	0.3 (0.17,0.44)	0.29 (0.17,0.42)
Federal Democratic Republic of Ethiopia	21 (14,30)	874 (543,1305)	0.04 (0.03,0.06)	1.12 (0.76,1.62)	0.37 (0.26,0.48)	0.36 (0.25,0.49)
Federal Democratic Republic of Nepal	7 (5,9)	226 (144,335)	0.03 (0.02,0.04)	0.86 (0.58,1.23)	0.23 (0.08,0.46)	0.12 (0,0.28)
Federal Republic of Germany	992 (769,1271)	15712 (12565,19573)	0.45 (0.35,0.56)	9.06 (7.63,10.9)	0.53 (0.36,0.69)	0.51 (0.36,0.65)
Federal Republic of Nigeria	57 (40,82)	2474 (1589,3708)	0.06 (0.04,0.08)	1.48 (1.05,2.11)	0.31 (0.25,0.39)	0.31 (0.25,0.4)
Federal Republic of Somalia	2 (1,3)	106 (57,169)	0.03 (0.02,0.04)	0.72 (0.44,1.06)	0.03 (-0.07,0.13)	0.01 (-0.08,0.12)
Federated States of Micronesia	0 (0,0)	1 (0,1)	0.03 (0.02,0.05)	0.75 (0.48,1.1)	0.12 (0.01,0.24)	0.1 (-0.02,0.24)
Federative Republic of Brazil	29 (19,42)	1053 (688,1508)	0.01 (0.01,0.02)	0.51 (0.33,0.73)	0.99 (0.73,1.31)	0.59 (0.37,0.86)
French Republic	468 (345,620)	7152 (5565,9091)	0.27 (0.21,0.35)	5.75 (4.57,7.19)	0.26 (0.16,0.39)	0.27 (0.17,0.38)
Gabonese Republic	1 (0,1)	21 (14,32)	0.06 (0.04,0.09)	1.57 (1.1,2.22)	0.31 (0.19,0.46)	0.33 (0.19,0.48)
Georgia	3 (3,4)	83 (67,102)	0.06 (0.05,0.07)	1.94 (1.58,2.35)	-0.21 (-0.4,0.03)	-0.05 (-0.24,0.21)
Grand Duchy of Luxembourg	3 (3,4)	56 (44,73)	0.29 (0.22,0.38)	5.84 (4.62,7.49)	0.26 (0.15,0.38)	0.24 (0.14,0.34)
Greenland	0 (0,1)	11 (7,14)	0.85 (0.57,1.11)	17.97 (11.48,23.29)	0.17 (-0.16,0.39)	0.14 (-0.23,0.42)
Grenada	0 (0,0)	0 (0,1)	0.01 (0.01,0.02)	0.49 (0.29,0.74)	0.44 (0.22,0.77)	0.39 (0.12,0.71)
Guam	0 (0,0)	2 (1,2)	0.04 (0.03,0.05)	0.89 (0.61,1.28)	0.1 (-0.01,0.21)	0.04 (-0.07,0.16)
Hashemite Kingdom of Jordan	2 (1,3)	66 (39,101)	0.03 (0.02,0.04)	0.68 (0.44,1.01)	0.46 (0.29,0.66)	0.39 (0.2,0.63)
Hellenic Republic	75 (63,85)	916 (787,1022)	0.22 (0.18,0.24)	3.35 (2.98,3.7)	2.57 (2.11,2.99)	2.09 (1.77,2.42)
Hungary	78 (59,103)	1417 (1096,1826)	0.39 (0.3,0.49)	8.63 (6.78,11.23)	0.79 (0.4,1.28)	0.67 (0.4,1.03)
Independent State of Papua New Guinea	1 (1,2)	47 (25,75)	0.02 (0.01,0.04)	0.6 (0.36,0.88)	0.12 (0.01,0.24)	0.08 (-0.03,0.23)
Independent State of Samoa	0 (0,0)	1 (1,2)	0.03 (0.02,0.04)	0.71 (0.47,1.03)	0.09 (-0.01,0.2)	0.07 (-0.03,0.17)
Ireland	22 (17,27)	342 (276,415)	0.26 (0.2,0.32)	4.5 (3.74,5.38)	0.42 (0.28,0.6)	0.43 (0.31,0.61)
Islamic Republic of Afghanistan	2 (1,4)	141 (72,242)	0.02 (0.01,0.03)	0.51 (0.29,0.79)	0.27 (0.03,0.54)	0.23 (-0.01,0.58)
Islamic Republic of Iran	20 (13,29)	618 (390,931)	0.03 (0.02,0.04)	0.79 (0.5,1.15)	0.55 (0.44,0.73)	0.45 (0.31,0.64)
Islamic Republic of Mauritania	1 (1,2)	39 (26,59)	0.05 (0.03,0.07)	1.24 (0.86,1.76)	0.27 (0.14,0.4)	0.28 (0.14,0.41)
Islamic Republic of Pakistan	35 (23,52)	1518 (901,2326)	0.03 (0.02,0.04)	0.79 (0.5,1.15)	0.34 (0.22,0.48)	0.25 (0.13,0.38)
Jamaica	0 (0,0)	11 (7,17)	0.01 (0.01,0.02)	0.44 (0.26,0.65)	0.27 (0.1,0.49)	0.23 (0.06,0.46)
Japan	1007 (726,1350)	13755 (10576,17998)	0.21 (0.16,0.27)	4.73 (3.93,5.73)	0.12 (0.01,0.27)	0.01 (-0.07,0.13)
Kingdom of Bahrain	0 (0,0)	9 (5,14)	0.03 (0.02,0.04)	0.74 (0.48,1.13)	0.45 (0.28,0.64)	0.36 (0.18,0.56)
Kingdom of Belgium	78 (59,105)	1248 (947,1625)	0.29 (0.22,0.37)	6.2 (4.71,7.99)	0.29 (0.17,0.41)	0.3 (0.18,0.43)
Kingdom of Bhutan	0 (0,0)	4 (3,6)	0.02 (0.01,0.04)	0.64 (0.39,0.93)	0.52 (0.34,0.74)	0.41 (0.2,0.65)
Kingdom of Cambodia	2 (1,3)	70 (38,107)	0.02 (0.01,0.03)	0.49 (0.28,0.73)	0.06 (-0.04,0.17)	0.05 (-0.06,0.17)
Kingdom of Denmark	38 (29,51)	656 (509,855)	0.31 (0.24,0.39)	6.88 (5.5,8.46)	0.3 (0.19,0.43)	0.4 (0.29,0.55)
Kingdom of Eswatini	0 (0,0)	14 (9,20)	0.06 (0.04,0.09)	1.63 (1.15,2.29)	0.29 (0.16,0.45)	0.32 (0.18,0.47)
Kingdom of Lesotho	1 (0,1)	21 (14,32)	0.06 (0.04,0.08)	1.48 (1.03,2.12)	0.32 (0.17,0.51)	0.35 (0.19,0.54)
Kingdom of Morocco	6 (4,10)	198 (120,302)	0.02 (0.01,0.03)	0.58 (0.36,0.86)	0.51 (0.32,0.75)	0.41 (0.17,0.69)
Kingdom of Norway	104 (83,129)	1665 (1366,2003)	0.92 (0.74,1.13)	16.5 (13.87,19.44)	1.6 (1.31,1.93)	1.59 (1.35,1.85)
Kingdom of Saudi Arabia	6 (4,9)	255 (147,399)	0.03 (0.02,0.05)	0.88 (0.58,1.28)	0.74 (0.5,1.01)	0.66 (0.4,0.97)
Kingdom of Spain	349 (273,431)	5480 (4535,6554)	0.3 (0.25,0.37)	6.25 (5.36,7.24)	0.47 (0.31,0.67)	0.49 (0.35,0.68)
Kingdom of Sweden	167 (128,214)	2619 (2071,3289)	0.66 (0.52,0.83)	12.5 (10.27,15.06)	3.13 (2.28,4.15)	4.03 (3.11,5.02)
Kingdom of Thailand	22 (14,33)	469 (292,713)	0.02 (0.01,0.03)	0.56 (0.35,0.83)	0.06 (-0.04,0.2)	0.05 (-0.08,0.18)
Kingdom of the Netherlands	72 (49,100)	1100 (796,1524)	0.19 (0.13,0.25)	3.42 (2.59,4.54)	0.28 (0.15,0.41)	0.31 (0.19,0.43)
Kingdom of Tonga	0 (0,0)	1 (0,1)	0.03 (0.02,0.04)	0.69 (0.45,1.01)	0.18 (0.07,0.33)	0.16 (0.04,0.31)
Kyrgyz Republic	2 (2,3)	70 (47,105)	0.05 (0.04,0.06)	1.24 (0.88,1.78)	0.13 (-0.1,0.34)	0.16 (0,0.32)
Lao People's Democratic Republic	1 (0,1)	32 (18,48)	0.02 (0.01,0.03)	0.54 (0.31,0.78)	0.15 (0.02,0.3)	0.12 (-0.04,0.3)
Lebanese Republic	2 (1,2)	39 (25,57)	0.03 (0.02,0.04)	0.66 (0.44,0.97)	0.56 (0.37,0.81)	0.49 (0.28,0.73)
Malaysia	6 (4,10)	172 (107,252)	0.03 (0.02,0.04)	0.61 (0.39,0.89)	0.09 (-0.02,0.21)	0.09 (-0.04,0.21)
Mongolia	1 (0,1)	30 (20,43)	0.03 (0.02,0.04)	0.97 (0.66,1.33)	-0.34 (-0.55,-0.01)	-0.1 (-0.32,0.19)
Montenegro	0 (0,1)	8 (4,12)	0.04 (0.02,0.07)	1.08 (0.68,1.64)	-0.04 (-0.29,0.44)	-0.2 (-0.37,0.07)
New Zealand	40 (33,48)	677 (570,787)	0.44 (0.37,0.53)	8.52 (7.35,9.79)	0.31 (0.19,0.46)	0.19 (0.09,0.32)
North Macedonia	10 (7,13)	217 (159,278)	0.38 (0.29,0.49)	8.1 (6.16,10.13)	0.29 (0.08,0.46)	0.26 (0,0.43)
Northern Mariana Islands	0 (0,0)	0 (0,1)	0.04 (0.03,0.05)	0.87 (0.58,1.24)	0.02 (-0.08,0.12)	0 (-0.09,0.08)
Palestine	1 (0,1)	22 (13,34)	0.02 (0.01,0.03)	0.57 (0.35,0.85)	0.66 (0.45,1)	0.56 (0.32,0.93)
People's Democratic Republic of Algeria	7 (5,11)	252 (155,391)	0.03 (0.02,0.04)	0.65 (0.42,0.97)	0.44 (0.29,0.64)	0.37 (0.18,0.61)
People's Republic of Bangladesh	30 (18,44)	944 (558,1423)	0.02 (0.01,0.03)	0.64 (0.39,0.95)	0.37 (0.09,0.66)	0.24 (-0.07,0.59)
People's Republic of China	340 (204,542)	7918 (4767,12246)	0.02 (0.01,0.03)	0.5 (0.31,0.73)	0.22 (0.16,0.3)	0.19 (0.11,0.3)
Plurinational State of Bolivia	1 (1,2)	62 (34,93)	0.01 (0.01,0.02)	0.55 (0.32,0.83)	0.26 (0.13,0.45)	0.26 (0.09,0.48)
Portuguese Republic	53 (36,73)	744 (523,993)	0.17 (0.12,0.23)	3.11 (2.3,4.08)	0.41 (0.25,0.66)	0.4 (0.26,0.61)
Principality of Andorra	0 (0,0)	2 (1,3)	0.08 (0.04,0.13)	1.25 (0.69,1.95)	-0.19 (-0.47,0.15)	-0.25 (-0.49,0.05)
Principality of Monaco	0 (0,0)	3 (1,4)	0.17 (0.08,0.24)	2.96 (1.46,4.18)	0.54 (-0.09,2.39)	0.46 (-0.12,1.89)
Puerto Rico	1 (0,1)	19 (11,28)	0.01 (0.01,0.02)	0.5 (0.3,0.72)	0.3 (0.14,0.5)	0.27 (0.1,0.48)
Republic of Albania	8 (5,12)	153 (89,229)	0.21 (0.12,0.31)	4.33 (2.69,6.29)	-0.1 (-0.37,0.23)	-0.2 (-0.43,0.1)
Republic of Angola	6 (4,10)	306 (183,474)	0.05 (0.04,0.08)	1.34 (0.92,1.96)	0.4 (0.25,0.58)	0.41 (0.25,0.6)
Republic of Armenia	2 (1,2)	30 (22,41)	0.04 (0.03,0.05)	0.83 (0.61,1.13)	0.27 (-0.04,0.61)	0.29 (0.09,0.53)
Republic of Austria	78 (63,97)	1079 (917,1270)	0.35 (0.29,0.42)	5.71 (5,6.52)	1.72 (1.37,2.19)	1.41 (1.17,1.71)
Republic of Azerbaijan	5 (4,7)	140 (98,200)	0.06 (0.05,0.09)	1.55 (1.12,2.19)	0.28 (0.06,0.47)	0.27 (0.13,0.43)
Republic of Belarus	10 (8,12)	250 (196,312)	0.07 (0.05,0.08)	2.02 (1.61,2.5)	-0.21 (-0.36,-0.03)	-0.12 (-0.3,0.08)
Republic of Benin	2 (2,3)	96 (58,138)	0.04 (0.03,0.06)	1.04 (0.69,1.49)	0.22 (0.1,0.36)	0.22 (0.09,0.39)
Republic of Botswana	1 (1,1)	32 (22,48)	0.07 (0.05,0.09)	1.72 (1.23,2.42)	0.39 (0.24,0.58)	0.43 (0.27,0.64)
Republic of Bulgaria	55 (42,70)	1002 (774,1243)	0.39 (0.3,0.49)	8.54 (6.88,10.39)	1.52 (0.95,2.23)	1.4 (0.9,1.9)
Republic of Burundi	2 (1,3)	91 (53,141)	0.04 (0.03,0.06)	1 (0.66,1.46)	0.14 (0.03,0.25)	0.13 (0.03,0.25)
Republic of Cabo Verde	0 (0,0)	6 (4,8)	0.05 (0.03,0.07)	1.18 (0.82,1.66)	0.44 (0.25,0.64)	0.48 (0.3,0.7)
Republic of Cameroon	7 (5,10)	291 (182,443)	0.05 (0.04,0.07)	1.33 (0.92,1.92)	0.27 (0.14,0.41)	0.28 (0.15,0.46)
Republic of Chad	2 (2,4)	114 (65,174)	0.04 (0.03,0.06)	0.94 (0.61,1.33)	0.24 (0.12,0.38)	0.23 (0.11,0.38)
Republic of Chile	64 (52,81)	1457 (1179,1814)	0.26 (0.21,0.32)	6.55 (5.25,8.16)	1.18 (0.82,1.65)	1.17 (0.84,1.63)
Republic of Colombia	18 (12,26)	588 (393,836)	0.04 (0.02,0.05)	1.29 (0.85,1.81)	0.24 (0.11,0.36)	0.25 (0.12,0.4)
Republic of Costa Rica	2 (1,3)	52 (35,74)	0.03 (0.02,0.05)	1.14 (0.76,1.62)	0.21 (0.1,0.36)	0.22 (0.1,0.38)
Republic of Croatia	35 (26,45)	591 (456,742)	0.37 (0.28,0.47)	7.62 (6.18,9.3)	0.84 (0.53,1.26)	0.8 (0.53,1.11)
Republic of Cuba	2 (1,3)	47 (27,72)	0.01 (0.01,0.02)	0.41 (0.23,0.61)	0.15 (0.01,0.3)	0.11 (-0.04,0.27)
Republic of Cyprus	6 (4,8)	107 (82,142)	0.29 (0.23,0.38)	5.88 (4.69,7.66)	0.34 (0.22,0.51)	0.33 (0.18,0.5)
Republic of Côte d'Ivoire	6 (4,8)	233 (147,361)	0.05 (0.03,0.07)	1.23 (0.83,1.79)	0.24 (0.11,0.41)	0.25 (0.12,0.41)
Republic of Djibouti	0 (0,0)	10 (7,16)	0.05 (0.03,0.07)	1.18 (0.8,1.73)	0.25 (0.13,0.38)	0.25 (0.13,0.37)
Republic of Ecuador	4 (2,5)	129 (82,178)	0.02 (0.01,0.03)	0.75 (0.48,1.03)	1.67 (1.17,2.4)	1.32 (0.83,2.08)
Republic of El Salvador	2 (1,3)	75 (50,106)	0.03 (0.02,0.05)	1.2 (0.8,1.72)	0.3 (0.17,0.49)	0.32 (0.17,0.5)
Republic of Equatorial Guinea	0 (0,1)	19 (12,28)	0.07 (0.05,0.09)	1.8 (1.31,2.51)	0.8 (0.57,1.13)	0.9 (0.64,1.28)
Republic of Estonia	2 (1,2)	32 (27,38)	0.06 (0.05,0.07)	1.65 (1.4,1.93)	-0.33 (-0.47,-0.17)	-0.29 (-0.47,-0.1)
Republic of Fiji	0 (0,0)	6 (4,9)	0.03 (0.02,0.05)	0.81 (0.53,1.2)	0.13 (0.01,0.26)	0.11 (0,0.27)
Republic of Finland	41 (31,54)	628 (482,804)	0.28 (0.21,0.36)	5.44 (4.37,6.66)	0.33 (0.2,0.44)	0.41 (0.27,0.55)
Republic of Ghana	9 (6,13)	355 (231,520)	0.06 (0.04,0.08)	1.44 (1.01,2.05)	0.31 (0.18,0.46)	0.32 (0.18,0.48)
Republic of Guatemala	4 (3,6)	190 (117,283)	0.03 (0.02,0.05)	1.31 (0.83,1.9)	0.36 (0.21,0.51)	0.37 (0.22,0.55)
Republic of Guinea	3 (2,4)	104 (65,156)	0.04 (0.03,0.06)	1.08 (0.72,1.54)	0.26 (0.12,0.43)	0.26 (0.11,0.44)
Republic of Guinea-Bissau	0 (0,1)	16 (9,24)	0.05 (0.03,0.07)	1.14 (0.77,1.67)	0.23 (0.09,0.37)	0.23 (0.1,0.38)
Republic of Guyana	0 (0,0)	4 (2,6)	0.01 (0.01,0.02)	0.56 (0.32,0.84)	0.38 (0.16,0.69)	0.33 (0.11,0.65)
Republic of Haiti	1 (1,2)	74 (38,118)	0.01 (0.01,0.02)	0.55 (0.29,0.86)	0.2 (0.03,0.44)	0.18 (0,0.45)
Republic of Honduras	2 (1,3)	108 (66,157)	0.03 (0.02,0.04)	1.17 (0.76,1.68)	0.32 (0.2,0.48)	0.32 (0.19,0.49)
Republic of Iceland	1 (1,2)	21 (16,27)	0.2 (0.15,0.27)	3.69 (2.85,4.64)	0.43 (0.3,0.62)	0.47 (0.35,0.64)
Republic of India	242 (155,362)	8709 (5335,13083)	0.02 (0.01,0.03)	0.67 (0.42,0.97)	0.56 (0.43,0.75)	0.44 (0.29,0.62)
Republic of Indonesia	47 (28,72)	1578 (965,2379)	0.02 (0.02,0.04)	0.67 (0.42,0.99)	0.1 (0.06,0.16)	0.1 (0.05,0.15)
Republic of Iraq	6 (4,8)	232 (135,361)	0.03 (0.02,0.04)	0.69 (0.44,1.01)	0.62 (0.4,0.91)	0.53 (0.26,0.89)
Republic of Italy	588 (454,749)	8231 (6522,10290)	0.32 (0.25,0.41)	5.99 (4.88,7.28)	1.7 (1.14,2.42)	1.61 (1.13,2.18)
Republic of Kazakhstan	9 (7,11)	263 (188,383)	0.06 (0.05,0.07)	1.51 (1.13,2.11)	0.15 (-0.13,0.42)	0.2 (0,0.4)
Republic of Kenya	13 (9,18)	527 (344,778)	0.06 (0.04,0.08)	1.45 (1.02,2.05)	0.3 (0.23,0.38)	0.31 (0.24,0.41)
Republic of Kiribati	0 (0,0)	1 (0,1)	0.03 (0.02,0.04)	0.73 (0.45,1.06)	0.1 (0,0.22)	0.08 (-0.03,0.21)
Republic of Korea	211 (158,277)	4443 (3294,5749)	0.26 (0.19,0.33)	6.7 (4.99,8.59)	0.22 (0.04,0.39)	0.06 (-0.24,0.35)
Republic of Latvia	2 (2,2)	46 (39,55)	0.06 (0.05,0.07)	1.63 (1.36,1.93)	-0.31 (-0.44,-0.17)	-0.3 (-0.47,-0.12)
Republic of Liberia	1 (1,1)	40 (24,59)	0.04 (0.03,0.06)	1.07 (0.71,1.54)	0.2 (0.1,0.34)	0.21 (0.09,0.36)
Republic of Lithuania	8 (6,9)	138 (112,166)	0.13 (0.1,0.15)	2.94 (2.39,3.54)	0.28 (0.12,0.45)	0.19 (-0.03,0.37)
Republic of Madagascar	5 (3,7)	216 (131,340)	0.05 (0.03,0.07)	1.12 (0.76,1.64)	0.2 (0.07,0.32)	0.19 (0.05,0.32)
Republic of Malawi	4 (2,5)	161 (98,249)	0.05 (0.03,0.07)	1.19 (0.81,1.74)	0.29 (0.16,0.44)	0.29 (0.17,0.47)
Republic of Maldives	0 (0,0)	2 (1,3)	0.02 (0.01,0.03)	0.56 (0.34,0.81)	0.33 (0.17,0.56)	0.33 (0.15,0.61)
Republic of Mali	4 (2,5)	161 (92,240)	0.04 (0.03,0.06)	0.96 (0.62,1.39)	0.25 (0.12,0.41)	0.24 (0.11,0.41)
Republic of Malta	2 (2,3)	35 (29,42)	0.22 (0.18,0.27)	3.78 (3.26,4.39)	0.76 (0.5,1.15)	0.83 (0.63,1.12)
Republic of Mauritius	0 (0,1)	9 (5,13)	0.02 (0.02,0.04)	0.58 (0.37,0.83)	0.06 (-0.04,0.18)	0.05 (-0.04,0.18)
Republic of Moldova	5 (4,7)	130 (101,173)	0.1 (0.08,0.13)	2.81 (2.18,3.72)	-0.12 (-0.3,0.11)	0.08 (-0.09,0.28)
Republic of Mozambique	5 (3,7)	232 (136,355)	0.04 (0.03,0.06)	1.08 (0.71,1.59)	0.33 (0.17,0.51)	0.33 (0.18,0.54)
Republic of Namibia	1 (1,1)	28 (19,42)	0.06 (0.04,0.09)	1.54 (1.1,2.2)	0.26 (0.13,0.44)	0.28 (0.14,0.46)
Republic of Nauru	0 (0,0)	0 (0,0)	0.03 (0.02,0.05)	0.86 (0.56,1.25)	0.03 (-0.07,0.16)	0.02 (-0.08,0.15)
Republic of Nicaragua	1 (1,2)	64 (41,92)	0.03 (0.02,0.04)	1.06 (0.7,1.53)	0.29 (0.16,0.43)	0.3 (0.15,0.46)
Republic of Niue	0 (0,0)	0 (0,0)	0.04 (0.02,0.05)	0.85 (0.56,1.23)	0.16 (0.06,0.29)	0.14 (0.03,0.26)
Republic of Palau	0 (0,0)	0 (0,0)	0.04 (0.03,0.06)	0.94 (0.62,1.36)	0.09 (-0.01,0.21)	0.07 (-0.03,0.18)
Republic of Panama	2 (1,2)	55 (38,81)	0.04 (0.03,0.05)	1.32 (0.9,1.94)	0.22 (0.11,0.35)	0.24 (0.11,0.36)
Republic of Paraguay	1 (1,1)	38 (22,57)	0.01 (0.01,0.02)	0.57 (0.33,0.85)	0.43 (0.2,0.67)	0.4 (0.12,0.69)
Republic of Peru	5 (3,6)	179 (103,264)	0.01 (0.01,0.02)	0.52 (0.31,0.77)	0.18 (0.06,0.34)	0.17 (0.04,0.34)
Republic of Poland	295 (234,375)	5209 (4230,6414)	0.39 (0.32,0.5)	8.16 (6.71,9.9)	2.26 (1.66,3.1)	1.86 (1.4,2.44)
Republic of Rwanda	3 (2,4)	116 (73,172)	0.05 (0.03,0.07)	1.22 (0.82,1.79)	0.27 (0.14,0.41)	0.28 (0.14,0.43)
Republic of San Marino	0 (0,0)	1 (1,2)	0.09 (0.04,0.15)	1.59 (0.84,2.46)	-0.29 (-0.6,0.16)	-0.28 (-0.56,0.17)
Republic of Senegal	3 (2,5)	126 (83,185)	0.05 (0.03,0.07)	1.12 (0.76,1.58)	0.3 (0.17,0.48)	0.31 (0.17,0.5)
Republic of Serbia	40 (16,67)	685 (283,1128)	0.24 (0.1,0.39)	4.79 (2.22,7.44)	0.23 (-0.43,1.39)	0.12 (-0.42,1.03)
Republic of Seychelles	0 (0,0)	1 (0,1)	0.03 (0.02,0.04)	0.61 (0.38,0.9)	0.02 (-0.08,0.13)	0 (-0.1,0.11)
Republic of Sierra Leone	2 (1,2)	68 (41,104)	0.04 (0.03,0.07)	1.09 (0.71,1.61)	0.21 (0.09,0.34)	0.21 (0.07,0.37)
Republic of Singapore	18 (14,23)	360 (283,450)	0.23 (0.18,0.29)	5.28 (4.38,6.34)	0.13 (-0.01,0.28)	-0.07 (-0.22,0.15)
Republic of Slovenia	15 (12,17)	221 (186,257)	0.28 (0.24,0.33)	5.32 (4.59,6.21)	2.34 (1.7,3.09)	1.6 (1.18,2.1)
Republic of South Africa	29 (21,41)	936 (661,1355)	0.07 (0.05,0.1)	1.87 (1.34,2.63)	0.18 (0.13,0.25)	0.19 (0.13,0.27)
Republic of South Sudan	1 (1,2)	64 (38,99)	0.04 (0.02,0.06)	0.94 (0.61,1.36)	0.08 (-0.02,0.19)	0.06 (-0.04,0.16)
Republic of Sudan	5 (3,7)	227 (130,354)	0.02 (0.01,0.03)	0.63 (0.39,0.93)	0.68 (0.43,0.99)	0.54 (0.23,0.94)
Republic of Suriname	0 (0,0)	3 (2,4)	0.01 (0.01,0.02)	0.51 (0.29,0.78)	0.23 (0.06,0.43)	0.2 (0.01,0.43)
Republic of Tajikistan	3 (2,4)	95 (59,140)	0.05 (0.04,0.08)	1.26 (0.87,1.76)	0.23 (0.11,0.36)	0.16 (0.05,0.3)
Republic of the Congo	2 (1,2)	61 (41,91)	0.06 (0.04,0.08)	1.56 (1.13,2.17)	0.29 (0.16,0.45)	0.3 (0.17,0.49)
Republic of the Gambia	0 (0,1)	18 (11,28)	0.05 (0.03,0.07)	1.11 (0.75,1.63)	0.26 (0.12,0.43)	0.27 (0.14,0.41)
Republic of the Marshall Islands	0 (0,0)	0 (0,0)	0.03 (0.02,0.04)	0.73 (0.46,1.07)	0.16 (0.04,0.3)	0.13 (0.01,0.28)
Republic of the Niger	3 (2,4)	143 (83,217)	0.03 (0.02,0.05)	0.81 (0.52,1.2)	0.13 (0.04,0.25)	0.12 (0.01,0.24)
Republic of the Philippines	18 (11,27)	633 (387,944)	0.02 (0.02,0.04)	0.66 (0.42,0.98)	-0.06 (-0.09,-0.02)	-0.06 (-0.1,-0.02)
Republic of the Union of Myanmar	9 (5,13)	285 (167,427)	0.02 (0.01,0.03)	0.57 (0.34,0.84)	0.13 (0.01,0.28)	0.12 (-0.02,0.3)
Republic of Trinidad and Tobago	0 (0,0)	8 (5,11)	0.01 (0.01,0.02)	0.57 (0.34,0.83)	0.29 (0.14,0.49)	0.25 (0.07,0.48)
Republic of Tunisia	3 (2,4)	75 (48,113)	0.02 (0.02,0.04)	0.64 (0.41,0.94)	0.54 (0.35,0.78)	0.45 (0.26,0.72)
Republic of Turkey	18 (12,26)	475 (306,707)	0.02 (0.02,0.03)	0.58 (0.38,0.82)	0.43 (0.25,0.7)	0.33 (0.15,0.56)
Republic of Uganda	8 (5,12)	358 (211,549)	0.05 (0.03,0.07)	1.21 (0.82,1.76)	0.4 (0.24,0.59)	0.42 (0.24,0.63)
Republic of Uzbekistan	11 (8,15)	384 (255,554)	0.05 (0.04,0.06)	1.32 (0.94,1.87)	0.05 (-0.2,0.34)	0.16 (-0.03,0.35)
Republic of Vanuatu	0 (0,0)	1 (1,2)	0.03 (0.02,0.04)	0.61 (0.38,0.91)	0.11 (0,0.25)	0.08 (-0.05,0.24)
Republic of Yemen	3 (2,5)	153 (83,249)	0.02 (0.01,0.03)	0.55 (0.33,0.82)	0.6 (0.33,0.91)	0.42 (0.13,0.81)
Republic of Zambia	4 (3,6)	195 (121,304)	0.06 (0.04,0.08)	1.45 (0.99,2.1)	0.33 (0.19,0.48)	0.35 (0.2,0.51)
Republic of Zimbabwe	3 (2,5)	142 (89,210)	0.05 (0.04,0.08)	1.32 (0.9,1.88)	0.09 (-0.01,0.2)	0.08 (0,0.19)
Romania	148 (112,192)	2695 (2094,3460)	0.39 (0.3,0.5)	8.82 (6.96,11.28)	0.92 (0.51,1.46)	0.83 (0.51,1.29)
Russian Federation	271 (228,319)	6244 (5089,7716)	0.12 (0.1,0.14)	3.32 (2.66,4.11)	0.04 (-0.07,0.15)	0.07 (-0.05,0.19)
Saint Kitts and Nevis	0 (0,0)	0 (0,0)	0.01 (0.01,0.02)	0.59 (0.35,0.88)	0.35 (0.18,0.54)	0.31 (0.09,0.52)
Saint Lucia	0 (0,0)	1 (0,1)	0.01 (0.01,0.02)	0.46 (0.26,0.68)	0.34 (0.15,0.6)	0.29 (0.08,0.54)
Saint Vincent and the Grenadines	0 (0,0)	0 (0,1)	0.01 (0.01,0.02)	0.46 (0.27,0.72)	0.31 (0.13,0.57)	0.26 (0.08,0.54)
Slovak Republic	13 (5,21)	238 (107,384)	0.14 (0.06,0.23)	3.09 (1.56,4.77)	-0.01 (-0.39,0.68)	-0.07 (-0.41,0.42)
Socialist Republic of Viet Nam	18 (11,28)	491 (286,737)	0.02 (0.01,0.03)	0.53 (0.32,0.78)	0.15 (0.02,0.3)	0.15 (-0.01,0.32)
Solomon Islands	0 (0,0)	3 (2,5)	0.02 (0.01,0.04)	0.59 (0.36,0.88)	0.13 (0.01,0.27)	0.09 (-0.04,0.25)
State of Eritrea	1 (1,2)	53 (33,83)	0.05 (0.03,0.07)	1.18 (0.81,1.72)	0.29 (0.14,0.44)	0.31 (0.17,0.47)
State of Israel	37 (28,49)	670 (515,859)	0.27 (0.21,0.36)	5.61 (4.32,7.18)	0.25 (0.14,0.39)	0.26 (0.16,0.38)
State of Kuwait	1 (1,1)	28 (17,44)	0.03 (0.02,0.04)	0.76 (0.51,1.13)	0.44 (0.27,0.62)	0.32 (0.14,0.52)
State of Libya	1 (1,2)	41 (25,62)	0.03 (0.02,0.04)	0.71 (0.46,1.04)	0.45 (0.29,0.65)	0.37 (0.2,0.58)
State of Qatar	0 (0,1)	18 (10,28)	0.03 (0.02,0.05)	0.85 (0.57,1.22)	0.46 (0.3,0.65)	0.4 (0.22,0.64)
Sultanate of Oman	1 (0,1)	30 (18,48)	0.03 (0.02,0.05)	0.84 (0.55,1.23)	0.77 (0.54,1.1)	0.68 (0.42,1.06)
Swiss Confederation	62 (46,81)	947 (722,1207)	0.29 (0.22,0.37)	5.76 (4.61,7.17)	0.25 (0.13,0.37)	0.27 (0.16,0.39)
Syrian Arab Republic	2 (2,4)	78 (48,121)	0.02 (0.02,0.04)	0.63 (0.41,0.95)	0.61 (0.4,0.94)	0.5 (0.25,0.81)
Taiwan (Province of China)	49 (38,60)	914 (726,1118)	0.11 (0.09,0.14)	2.56 (2.1,3.08)	0.58 (0.28,1.06)	0.41 (0.13,0.74)
Togolese Republic	2 (1,2)	68 (43,106)	0.05 (0.03,0.07)	1.17 (0.8,1.71)	0.22 (0.1,0.35)	0.22 (0.11,0.36)
Tokelau	0 (0,0)	0 (0,0)	0.03 (0.02,0.05)	0.77 (0.51,1.11)	0.18 (0.06,0.33)	0.17 (0.07,0.31)
Turkmenistan	2 (1,3)	65 (45,97)	0.06 (0.04,0.08)	1.49 (1.08,2.11)	0.18 (-0.02,0.38)	0.23 (0.1,0.38)
Tuvalu	0 (0,0)	0 (0,0)	0.03 (0.02,0.04)	0.74 (0.46,1.08)	0.26 (0.13,0.43)	0.24 (0.09,0.42)
Ukraine	25 (19,31)	770 (601,939)	0.04 (0.03,0.05)	1.56 (1.26,1.88)	-0.38 (-0.55,-0.21)	-0.31 (-0.51,-0.1)
Union of the Comoros	0 (0,0)	7 (5,11)	0.05 (0.03,0.07)	1.19 (0.82,1.71)	0.31 (0.18,0.46)	0.32 (0.18,0.49)
United Arab Emirates	2 (1,3)	69 (39,113)	0.04 (0.02,0.05)	0.92 (0.62,1.34)	0.63 (0.42,0.88)	0.51 (0.28,0.79)
United Kingdom of Great Britain and Northern Ireland	387 (288,507)	5840 (4609,7365)	0.26 (0.2,0.33)	4.61 (3.82,5.6)	1.6 (1.06,2.3)	1.65 (1.2,2.15)
United Mexican States	38 (22,61)	1252 (750,2063)	0.03 (0.02,0.05)	1.05 (0.63,1.69)	0.87 (0.54,1.29)	0.57 (0.35,0.92)
United Republic of Tanzania	13 (9,18)	508 (317,749)	0.05 (0.03,0.07)	1.22 (0.83,1.75)	0.29 (0.16,0.43)	0.29 (0.17,0.46)
United States of America	7476 (6685,8260)	0 (0,0)	1.22 (1.09,1.33)	23.45 (21.81,24.85)	5.85 (5.21,6.45)	4.67 (4.22,5.17)
United States Virgin Islands	0 (0,0)	25 (14,41)	0.72 (0.42,1.11)	0.53 (0.33,0.74)	0.26 (0.07,0.49)	0.15 (-0.08,0.41)
