# Supplementary material for: Global burden, subtype, risk factors and etiological analysis of enteric infections from 1990-2021: population based study
Source: Front Cell Infect Microbiol. 2025 Mar 20;15:1527765. doi: 10.3389/fcimb.2025.1527765 (PMC11965617; doi:10.3389/fcimb.2025.1527765)
Supplement: Supplementary file 6 [file DataSheet1.zip › Table S51.xlsx]

## Sheet: Table S51
Supplementary table 51: Number, age-standardized rates in 2021 and rate change in age-standardized rates from 1990 to 2021 of enteric infections due to Cryptosporidium for both sexes in 204 countries and territories.
Location	Number in 2021		Age-standardized rates in 2021		Rate change in age-standardized rates from 1990 to 2021
	Deaths	DALYs	Deaths	DALYs	Deaths	DALYs
American Samoa	0 (0,0)	3 (2,5)	0.51 (0.25,0.94)	9.43 (5.6,15.62)	-0.23 (-0.39,0.04)	-0.21 (-0.37,0.06)
Antigua and Barbuda	0 (0,0)	2 (1,2)	0.06 (0.04,0.08)	2.59 (1.75,3.71)	-0.66 (-0.71,-0.61)	-0.64 (-0.71,-0.55)
Arab Republic of Egypt	431 (257,663)	36394 (21100,56793)	0.5 (0.3,0.81)	30.64 (18.22,46.88)	-0.9 (-0.94,-0.84)	-0.92 (-0.96,-0.87)
Argentine Republic	9 (6,13)	234 (154,330)	0.02 (0.01,0.03)	0.65 (0.41,0.96)	-0.65 (-0.75,-0.53)	-0.83 (-0.86,-0.77)
Australia	1 (1,2)	21 (13,30)	0 (0,0)	0.06 (0.04,0.09)	-0.37 (-0.46,-0.27)	-0.61 (-0.68,-0.53)
Barbados	0 (0,0)	4 (3,6)	0.03 (0.02,0.05)	1.88 (1.18,2.79)	-0.7 (-0.77,-0.62)	-0.67 (-0.76,-0.55)
Belize	0 (0,0)	21 (13,31)	0.11 (0.07,0.15)	5.7 (3.63,8.42)	-0.83 (-0.87,-0.78)	-0.87 (-0.9,-0.84)
Bermuda	0 (0,0)	1 (0,1)	0.01 (0.01,0.02)	1.1 (0.7,1.71)	-0.81 (-0.84,-0.76)	-0.66 (-0.76,-0.5)
Bolivarian Republic of Venezuela	30 (17,48)	1577 (843,2664)	0.13 (0.07,0.2)	7 (3.68,11.95)	-0.74 (-0.83,-0.65)	-0.79 (-0.88,-0.7)
Bosnia and Herzegovina	2 (1,4)	43 (22,77)	0.04 (0.02,0.08)	2.02 (1.07,3.37)	-0.25 (-0.6,0.64)	-0.43 (-0.63,0.04)
Brunei Darussalam	0 (0,0)	0 (0,1)	0.01 (0,0.01)	0.18 (0.11,0.29)	-0.13 (-0.33,0.25)	-0.13 (-0.36,0.25)
Burkina Faso	668 (391,1071)	49936 (27204,83939)	3.66 (2.07,6.02)	145 (85.89,232.04)	-0.68 (-0.77,-0.57)	-0.73 (-0.82,-0.6)
Canada	30 (17,46)	377 (233,551)	0.04 (0.02,0.05)	0.7 (0.47,1.01)	4.74 (4.08,5.45)	1.06 (0.45,1.77)
Central African Republic	398 (219,685)	31562 (16796,55434)	10.91 (6.08,18.3)	449 (257.5,753.42)	-0.42 (-0.61,-0.13)	-0.54 (-0.71,-0.3)
Commonwealth of Dominica	0 (0,0)	3 (2,5)	0.12 (0.06,0.2)	7.33 (3.91,12.68)	-0.39 (-0.57,-0.04)	-0.22 (-0.52,0.26)
Commonwealth of the Bahamas	0 (0,0)	5 (3,7)	0.04 (0.02,0.05)	1.86 (1.18,2.8)	-0.73 (-0.79,-0.65)	-0.77 (-0.83,-0.68)
Cook Islands	0 (0,0)	0 (0,1)	0.08 (0.04,0.15)	2.23 (1.43,3.39)	-0.4 (-0.57,-0.12)	-0.21 (-0.43,0.06)
Czech Republic	31 (19,47)	551 (356,783)	0.16 (0.1,0.23)	5.12 (3.26,7.34)	1.96 (1.13,3.05)	0.42 (0.08,0.88)
Democratic People's Republic of Korea	6 (3,10)	603 (365,916)	0.03 (0.01,0.05)	3.27 (1.95,5.05)	-0.61 (-0.74,-0.4)	-0.41 (-0.64,-0.03)
Democratic Republic of Sao Tome and Principe	1 (1,2)	79 (47,128)	1.36 (0.72,2.4)	41.48 (25.56,65.27)	-0.87 (-0.92,-0.81)	-0.93 (-0.96,-0.9)
Democratic Republic of the Congo	2271 (1019,4103)	159963 (69863,302165)	4.82 (2.12,9.33)	160.32 (75.21,284.29)	-0.75 (-0.86,-0.6)	-0.83 (-0.9,-0.73)
Democratic Republic of Timor-Leste	4 (2,6)	242 (130,422)	0.38 (0.2,0.68)	14.91 (8.34,24.02)	-0.89 (-0.93,-0.81)	-0.92 (-0.95,-0.86)
Democratic Socialist Republic of Sri Lanka	43 (19,80)	1077 (620,1720)	0.22 (0.1,0.41)	5.72 (3.35,9.22)	-0.89 (-0.93,-0.84)	-0.9 (-0.93,-0.86)
Dominican Republic	24 (14,41)	1396 (754,2417)	0.24 (0.14,0.41)	13.66 (7.4,23.56)	-0.82 (-0.88,-0.73)	-0.86 (-0.92,-0.79)
Eastern Republic of Uruguay	2 (1,3)	34 (22,48)	0.03 (0.02,0.05)	1.01 (0.64,1.48)	-0.5 (-0.62,-0.36)	-0.74 (-0.8,-0.66)
Federal Democratic Republic of Ethiopia	5663 (3520,8815)	352392 (210031,556517)	9.87 (5.37,15.87)	302.36 (190.16,463.15)	-0.74 (-0.85,-0.43)	-0.8 (-0.89,-0.62)
Federal Democratic Republic of Nepal	146 (79,272)	5258 (3067,8510)	0.87 (0.44,1.68)	21.08 (12.35,34.43)	-0.86 (-0.92,-0.77)	-0.92 (-0.95,-0.88)
Federal Republic of Germany	90 (52,135)	1292 (826,1878)	0.04 (0.02,0.05)	0.97 (0.65,1.35)	1.42 (1.04,1.79)	0.02 (-0.2,0.31)
Federal Republic of Nigeria	37232 (20878,57613)	3030940 (1630258,4867889)	16.08 (9.93,25.47)	887.3 (499.72,1368.41)	-0.73 (-0.8,-0.64)	-0.75 (-0.81,-0.65)
Federal Republic of Somalia	2540 (1425,4277)	202862 (110305,352255)	18.3 (9.79,32.62)	650.51 (376.88,1059.01)	-0.51 (-0.69,-0.32)	-0.63 (-0.75,-0.47)
Federated States of Micronesia	0 (0,0)	6 (4,10)	0.6 (0.28,1.17)	10.55 (5.95,18.08)	-0.52 (-0.69,-0.29)	-0.65 (-0.77,-0.49)
Federative Republic of Brazil	292 (185,439)	9407 (6186,13722)	0.14 (0.09,0.2)	5.16 (3.32,7.77)	-0.93 (-0.95,-0.9)	-0.97 (-0.97,-0.95)
French Republic	38 (22,58)	839 (577,1216)	0.02 (0.01,0.03)	1.28 (0.82,1.95)	-0.47 (-0.53,-0.39)	-0.12 (-0.27,0.08)
Gabonese Republic	24 (10,48)	1374 (506,2904)	2.74 (1.12,5.92)	84.52 (35.65,165.18)	-0.79 (-0.87,-0.66)	-0.85 (-0.9,-0.78)
Georgia	0 (0,0)	21 (13,30)	0.01 (0.01,0.01)	0.81 (0.51,1.23)	-0.97 (-0.98,-0.96)	-0.97 (-0.98,-0.96)
Grand Duchy of Luxembourg	1 (0,1)	9 (6,13)	0.05 (0.03,0.07)	1.18 (0.78,1.67)	1.34 (0.95,1.72)	0.2 (-0.01,0.49)
Greenland	0 (0,0)	0 (0,1)	0.04 (0.01,0.08)	0.85 (0.44,1.5)	-0.16 (-0.57,0.82)	-0.4 (-0.65,0.3)
Grenada	0 (0,0)	2 (1,3)	0.04 (0.03,0.06)	2.48 (1.65,3.56)	-0.75 (-0.8,-0.7)	-0.73 (-0.8,-0.63)
Guam	0 (0,0)	5 (3,8)	0.09 (0.04,0.16)	3.23 (1.99,5.04)	-0.62 (-0.79,-0.43)	-0.29 (-0.55,0.02)
Hashemite Kingdom of Jordan	5 (3,9)	432 (256,707)	0.08 (0.04,0.13)	4.29 (2.55,6.94)	-0.68 (-0.77,-0.54)	-0.73 (-0.82,-0.61)
Hellenic Republic	2 (1,4)	46 (31,69)	0.01 (0,0.01)	0.49 (0.29,0.81)	2.51 (2.06,2.96)	-0.04 (-0.16,0.13)
Hungary	20 (13,30)	426 (284,590)	0.13 (0.08,0.18)	5.4 (3.4,8.1)	1.81 (1.06,2.88)	0.58 (0.16,1.14)
Independent State of Papua New Guinea	90 (51,153)	6262 (3258,11661)	1.64 (0.84,2.76)	52.65 (30,88.38)	-0.52 (-0.64,-0.39)	-0.54 (-0.67,-0.39)
Independent State of Samoa	0 (0,1)	8 (5,13)	0.27 (0.12,0.55)	4.74 (2.72,8.37)	-0.35 (-0.49,-0.12)	-0.41 (-0.53,-0.21)
Ireland	1 (1,2)	33 (22,50)	0.01 (0.01,0.02)	0.73 (0.46,1.15)	1.14 (0.81,1.49)	0.25 (0.11,0.43)
Islamic Republic of Afghanistan	439 (235,786)	39360 (21156,70525)	0.8 (0.44,1.41)	69.78 (37.7,124.67)	-0.81 (-0.89,-0.68)	-0.81 (-0.89,-0.67)
Islamic Republic of Iran	45 (24,84)	1825 (1181,2785)	0.08 (0.04,0.14)	2.99 (1.93,4.67)	-0.89 (-0.94,-0.82)	-0.94 (-0.97,-0.91)
Islamic Republic of Mauritania	81 (42,141)	5136 (2470,9991)	2.86 (1.42,5)	100.96 (53.72,178.43)	-0.78 (-0.84,-0.69)	-0.82 (-0.88,-0.73)
Islamic Republic of Pakistan	3142 (1905,5181)	191512 (111411,325374)	2.55 (1.37,4.87)	82.59 (49.97,138.11)	-0.79 (-0.86,-0.67)	-0.85 (-0.9,-0.77)
Jamaica	3 (2,5)	86 (55,127)	0.1 (0.06,0.15)	4.03 (2.48,6.14)	-0.79 (-0.85,-0.72)	-0.86 (-0.9,-0.82)
Japan	24 (13,38)	378 (243,561)	0 (0,0.01)	0.25 (0.16,0.37)	-0.18 (-0.25,-0.13)	-0.05 (-0.15,0.05)
Kingdom of Bahrain	0 (0,1)	29 (17,44)	0.12 (0.06,0.21)	3.98 (2.42,5.9)	-0.6 (-0.73,-0.44)	-0.75 (-0.82,-0.65)
Kingdom of Belgium	28 (16,42)	363 (224,526)	0.09 (0.05,0.13)	1.97 (1.31,2.76)	2.39 (1.82,2.89)	0.6 (0.29,1.03)
Kingdom of Bhutan	10 (4,23)	315 (151,581)	2.07 (0.88,4.51)	54.56 (26.32,99.27)	-0.86 (-0.92,-0.76)	-0.91 (-0.94,-0.84)
Kingdom of Cambodia	36 (19,64)	1627 (954,2564)	0.44 (0.21,0.83)	11.9 (6.74,19.27)	-0.87 (-0.92,-0.79)	-0.92 (-0.94,-0.87)
Kingdom of Denmark	11 (7,17)	162 (105,237)	0.08 (0.05,0.12)	1.93 (1.32,2.7)	1.81 (1.37,2.23)	0.49 (0.24,0.84)
Kingdom of Eswatini	44 (25,73)	3343 (1785,5810)	5.74 (3.11,9.82)	273.46 (153.46,452.87)	-0.71 (-0.79,-0.59)	-0.7 (-0.79,-0.59)
Kingdom of Lesotho	151 (89,235)	10612 (6059,17663)	11.87 (6.42,18.84)	581.74 (338.06,916.25)	-0.55 (-0.69,-0.34)	-0.47 (-0.62,-0.28)
Kingdom of Morocco	90 (48,151)	6742 (3385,11952)	0.31 (0.17,0.52)	21.63 (10.9,38.22)	-0.91 (-0.95,-0.88)	-0.93 (-0.96,-0.89)
Kingdom of Norway	12 (7,18)	145 (91,219)	0.09 (0.05,0.14)	1.41 (0.92,2.02)	4.57 (4.12,4.99)	1.29 (0.67,2.12)
Kingdom of Saudi Arabia	47 (26,79)	2622 (1621,4110)	0.53 (0.25,0.97)	14.39 (8.87,22.45)	-0.78 (-0.88,-0.61)	-0.89 (-0.94,-0.81)
Kingdom of Spain	32 (18,48)	439 (290,633)	0.02 (0.01,0.03)	0.71 (0.48,0.99)	0.79 (0.52,1.1)	0.03 (-0.11,0.21)
Kingdom of Sweden	19 (11,29)	229 (135,344)	0.06 (0.04,0.09)	1.03 (0.68,1.48)	14.68 (12.86,16.79)	2.62 (1.49,4.45)
Kingdom of Thailand	145 (62,289)	2544 (1365,4430)	0.15 (0.07,0.28)	4.24 (2.55,6.46)	-0.84 (-0.94,-0.45)	-0.83 (-0.92,-0.54)
Kingdom of the Netherlands	14 (8,22)	283 (190,405)	0.04 (0.02,0.05)	1.61 (1.03,2.48)	3.19 (2.57,3.82)	1.06 (0.78,1.41)
Kingdom of Tonga	0 (0,0)	4 (2,6)	0.17 (0.08,0.36)	3.63 (2.12,6.41)	-0.44 (-0.64,-0.17)	-0.5 (-0.67,-0.28)
Kyrgyz Republic	4 (2,6)	338 (200,541)	0.05 (0.03,0.08)	4.41 (2.61,7.05)	-0.94 (-0.95,-0.92)	-0.94 (-0.95,-0.92)
Lao People's Democratic Republic	30 (17,49)	1973 (1074,3373)	0.63 (0.34,1.09)	26.8 (15.04,44.13)	-0.9 (-0.94,-0.83)	-0.92 (-0.95,-0.86)
Lebanese Republic	12 (6,19)	415 (251,644)	0.2 (0.12,0.32)	9.33 (5.52,14.79)	-0.6 (-0.73,-0.4)	-0.68 (-0.81,-0.39)
Malaysia	22 (10,38)	672 (409,1014)	0.11 (0.05,0.2)	2.83 (1.7,4.31)	-0.46 (-0.69,-0.03)	-0.58 (-0.73,-0.35)
Mongolia	1 (0,4)	134 (45,336)	0.04 (0.01,0.1)	3.58 (1.2,8.93)	-0.9 (-0.96,-0.74)	-0.9 (-0.96,-0.74)
Montenegro	0 (0,0)	1 (1,2)	0 (0,0.01)	0.26 (0.15,0.44)	-0.55 (-0.73,-0.26)	-0.68 (-0.79,-0.48)
New Zealand	1 (0,1)	12 (8,17)	0.01 (0,0.01)	0.21 (0.14,0.3)	0.2 (0.05,0.39)	-0.21 (-0.32,-0.06)
North Macedonia	2 (1,3)	60 (35,96)	0.11 (0.06,0.18)	5.24 (3.02,8.87)	-0.81 (-0.89,-0.68)	-0.89 (-0.93,-0.84)
Northern Mariana Islands	0 (0,0)	2 (1,3)	0.43 (0.2,0.81)	6.65 (3.89,11.45)	-0.06 (-0.27,0.3)	-0.06 (-0.25,0.24)
Palestine	2 (1,4)	186 (107,298)	0.06 (0.04,0.11)	3.43 (2.05,5.44)	-0.89 (-0.92,-0.84)	-0.91 (-0.95,-0.86)
People's Democratic Republic of Algeria	34 (16,58)	2383 (1114,3876)	0.12 (0.06,0.2)	5.72 (2.8,9.14)	-0.75 (-0.84,-0.59)	-0.82 (-0.88,-0.71)
People's Republic of Bangladesh	1515 (690,3676)	40817 (23082,78146)	1.5 (0.63,3.74)	31.99 (17.52,64.17)	-0.78 (-0.9,-0.6)	-0.87 (-0.94,-0.76)
People's Republic of China	331 (186,614)	13465 (8778,20950)	0.03 (0.02,0.05)	1.67 (1.03,2.8)	-0.97 (-0.98,-0.95)	-0.98 (-0.98,-0.97)
Plurinational State of Bolivia	25 (14,42)	1779 (911,3187)	0.26 (0.14,0.44)	15.54 (8.11,27.51)	-0.84 (-0.89,-0.77)	-0.88 (-0.91,-0.82)
Portuguese Republic	9 (5,14)	120 (77,171)	0.03 (0.02,0.04)	0.74 (0.51,1.05)	0.51 (0.03,1.11)	-0.5 (-0.62,-0.34)
Principality of Andorra	0 (0,0)	0 (0,0)	0 (0,0)	0.5 (0.27,0.88)	-0.34 (-0.57,-0.03)	-0.07 (-0.21,0.09)
Principality of Monaco	0 (0,0)	0 (0,0)	0.01 (0,0.01)	0.61 (0.34,1.02)	0.5 (-0.13,2.66)	0.07 (-0.1,0.4)
Puerto Rico	3 (2,5)	59 (39,84)	0.04 (0.03,0.06)	2 (1.34,2.92)	-0.38 (-0.48,-0.26)	-0.37 (-0.48,-0.23)
Republic of Albania	1 (1,2)	45 (24,79)	0.04 (0.02,0.07)	2.95 (1.5,5.46)	-0.77 (-0.87,-0.66)	-0.82 (-0.91,-0.72)
Republic of Angola	1663 (991,2450)	116764 (69735,176164)	11.19 (6.01,19.45)	318.59 (195.02,480.4)	-0.84 (-0.9,-0.75)	-0.91 (-0.94,-0.85)
Republic of Armenia	0 (0,1)	28 (17,43)	0.02 (0.01,0.03)	1.52 (0.91,2.34)	-0.98 (-0.98,-0.97)	-0.98 (-0.98,-0.97)
Republic of Austria	4 (2,6)	63 (42,92)	0.02 (0.01,0.02)	0.61 (0.4,0.94)	1.86 (1.14,2.6)	-0.42 (-0.51,-0.26)
Republic of Azerbaijan	12 (6,21)	1012 (516,1820)	0.17 (0.09,0.31)	15.09 (7.63,27.19)	-0.84 (-0.9,-0.76)	-0.85 (-0.9,-0.77)
Republic of Belarus	1 (0,1)	42 (27,61)	0.01 (0,0.01)	0.72 (0.44,1.12)	-0.84 (-0.89,-0.77)	-0.81 (-0.86,-0.73)
Republic of Benin	405 (211,709)	26524 (12178,50798)	5.21 (2.48,9.39)	160.14 (84.14,274.11)	-0.73 (-0.81,-0.61)	-0.79 (-0.87,-0.68)
Republic of Botswana	79 (47,124)	5260 (3020,8778)	5.25 (2.91,8.47)	246.25 (145.74,402.31)	-0.61 (-0.7,-0.5)	-0.56 (-0.67,-0.42)
Republic of Bulgaria	6 (4,9)	143 (94,200)	0.07 (0.04,0.09)	3.12 (1.95,4.69)	0.65 (0.21,1.2)	0.02 (-0.23,0.38)
Republic of Burundi	664 (335,1157)	45101 (20532,87114)	10.03 (4.57,17.7)	303 (156.39,515.46)	-0.52 (-0.68,-0.34)	-0.68 (-0.79,-0.52)
Republic of Cabo Verde	5 (3,10)	191 (115,313)	1.23 (0.69,2.31)	44.22 (26,73.04)	-0.83 (-0.9,-0.72)	-0.89 (-0.93,-0.83)
Republic of Cameroon	840 (416,1525)	62662 (28877,123285)	3.95 (2.01,6.32)	158.65 (80.14,286.22)	-0.69 (-0.8,-0.54)	-0.73 (-0.84,-0.54)
Republic of Chad	3328 (1795,5855)	272906 (142272,492955)	17.63 (9.72,28.92)	845.64 (461.09,1462.29)	-0.5 (-0.64,-0.32)	-0.52 (-0.67,-0.32)
Republic of Chile	5 (3,7)	91 (62,126)	0.02 (0.01,0.03)	0.56 (0.37,0.81)	-0.63 (-0.69,-0.57)	-0.77 (-0.81,-0.72)
Republic of Colombia	21 (13,32)	832 (502,1319)	0.04 (0.03,0.07)	2.2 (1.28,3.54)	-0.86 (-0.9,-0.8)	-0.9 (-0.93,-0.86)
Republic of Costa Rica	2 (1,2)	51 (35,72)	0.03 (0.02,0.05)	1.36 (0.9,1.97)	-0.78 (-0.82,-0.74)	-0.81 (-0.85,-0.76)
Republic of Croatia	5 (3,7)	86 (56,121)	0.06 (0.04,0.09)	2.3 (1.45,3.43)	1.37 (0.85,2.03)	0.44 (0.06,0.91)
Republic of Cuba	8 (5,12)	197 (138,270)	0.05 (0.03,0.07)	2.1 (1.41,2.91)	-0.78 (-0.81,-0.74)	-0.78 (-0.82,-0.73)
Republic of Cyprus	1 (0,2)	20 (12,34)	0.07 (0.03,0.13)	1.66 (1.04,2.61)	-0.46 (-0.66,-0.09)	-0.58 (-0.71,-0.24)
Republic of Côte d'Ivoire	479 (255,788)	35395 (18392,59935)	2.72 (1.38,4.57)	102.53 (55.94,167.03)	-0.69 (-0.78,-0.58)	-0.75 (-0.83,-0.63)
Republic of Djibouti	26 (13,44)	1632 (827,3028)	4.62 (2.05,8.63)	148.14 (79.27,254.12)	-0.75 (-0.86,-0.6)	-0.84 (-0.91,-0.74)
Republic of Ecuador	16 (10,22)	769 (479,1170)	0.11 (0.07,0.15)	4.8 (3.01,7.33)	-0.95 (-0.96,-0.93)	-0.96 (-0.97,-0.95)
Republic of El Salvador	5 (3,10)	217 (125,349)	0.08 (0.04,0.14)	3.58 (2.07,5.78)	-0.91 (-0.94,-0.86)	-0.94 (-0.96,-0.91)
Republic of Equatorial Guinea	15 (8,25)	1010 (500,1695)	2.5 (1.27,4.5)	76.41 (41.07,125.59)	-0.93 (-0.96,-0.88)	-0.96 (-0.98,-0.93)
Republic of Estonia	0 (0,0)	7 (4,10)	0 (0,0.01)	0.7 (0.42,1.09)	-0.86 (-0.9,-0.8)	-0.79 (-0.84,-0.69)
Republic of Fiji	3 (2,6)	101 (56,170)	0.77 (0.36,1.49)	15.75 (8.82,27.1)	-0.39 (-0.58,-0.05)	-0.42 (-0.6,-0.13)
Republic of Finland	3 (2,4)	44 (28,64)	0.02 (0.01,0.03)	0.63 (0.41,0.93)	0.32 (0.18,0.46)	-0.11 (-0.22,0.02)
Republic of Ghana	534 (309,816)	30512 (17218,48662)	3.23 (1.7,5.53)	93.6 (56.38,139.99)	-0.73 (-0.83,-0.59)	-0.81 (-0.88,-0.71)
Republic of Guatemala	18 (11,27)	1081 (608,1831)	0.15 (0.09,0.22)	7.58 (4.31,12.64)	-0.81 (-0.85,-0.78)	-0.81 (-0.86,-0.76)
Republic of Guinea	436 (224,768)	24723 (11480,45921)	6.17 (2.86,11.16)	168.04 (88.54,295.69)	-0.78 (-0.88,-0.63)	-0.85 (-0.92,-0.74)
Republic of Guinea-Bissau	20 (11,32)	1336 (744,2382)	2.19 (1.07,3.86)	62.27 (35.55,99.85)	-0.74 (-0.83,-0.61)	-0.83 (-0.89,-0.74)
Republic of Guyana	2 (1,2)	85 (50,136)	0.28 (0.17,0.41)	12.33 (7.38,19.31)	-0.77 (-0.83,-0.69)	-0.84 (-0.88,-0.77)
Republic of Haiti	201 (110,344)	16800 (8918,28547)	1.57 (0.85,2.65)	108.93 (58.42,186.2)	-0.7 (-0.81,-0.59)	-0.73 (-0.82,-0.61)
Republic of Honduras	42 (25,67)	2294 (1329,3766)	0.68 (0.37,1.16)	24.63 (14.65,39.21)	-0.77 (-0.84,-0.65)	-0.86 (-0.91,-0.79)
Republic of Iceland	0 (0,0)	5 (4,8)	0.03 (0.02,0.05)	1.45 (0.92,2.23)	1.22 (0.88,1.55)	0.26 (0.1,0.44)
Republic of India	27554 (15765,49994)	832144 (496169,1336819)	3.3 (1.83,6.03)	80.98 (48.17,132.63)	-0.8 (-0.86,-0.73)	-0.86 (-0.9,-0.81)
Republic of Indonesia	1082 (519,1946)	40448 (23757,61804)	0.85 (0.35,1.61)	21.9 (12.64,33.29)	-0.83 (-0.91,-0.7)	-0.89 (-0.93,-0.84)
Republic of Iraq	66 (38,108)	5402 (3059,8949)	0.22 (0.13,0.36)	13.77 (7.87,22.53)	-0.77 (-0.84,-0.67)	-0.81 (-0.88,-0.72)
Republic of Italy	73 (40,114)	951 (581,1406)	0.04 (0.02,0.06)	1.14 (0.74,1.67)	6.67 (5.58,7.78)	1.47 (0.82,2.37)
Republic of Kazakhstan	2 (1,4)	211 (127,336)	0.01 (0.01,0.02)	1.09 (0.66,1.72)	-0.98 (-0.98,-0.97)	-0.98 (-0.98,-0.97)
Republic of Kenya	1013 (631,1513)	70852 (42968,110272)	3.6 (2,6.1)	145.59 (90.65,219.15)	-0.67 (-0.79,-0.45)	-0.71 (-0.79,-0.58)
Republic of Kiribati	1 (1,2)	42 (24,68)	2.77 (1.34,4.92)	52.59 (30.04,84.86)	-0.54 (-0.64,-0.4)	-0.66 (-0.74,-0.55)
Republic of Korea	7 (3,15)	91 (43,180)	0.01 (0,0.02)	0.19 (0.11,0.3)	-0.58 (-0.76,-0.25)	-0.64 (-0.76,-0.44)
Republic of Latvia	0 (0,0)	7 (4,10)	0 (0,0.01)	0.52 (0.32,0.79)	-0.85 (-0.9,-0.79)	-0.82 (-0.86,-0.75)
Republic of Liberia	191 (100,347)	14226 (6748,28141)	5.44 (2.81,8.96)	224.31 (118.17,405.39)	-0.75 (-0.84,-0.64)	-0.83 (-0.9,-0.72)
Republic of Lithuania	1 (0,1)	22 (15,30)	0.01 (0.01,0.02)	0.96 (0.62,1.4)	-0.69 (-0.78,-0.55)	-0.75 (-0.81,-0.67)
Republic of Madagascar	1780 (943,3047)	142969 (70329,253544)	8.32 (4.61,14.47)	406.61 (222.92,682.54)	-0.57 (-0.72,-0.38)	-0.65 (-0.78,-0.5)
Republic of Malawi	1131 (687,1730)	72474 (40960,115395)	12.2 (6.43,20.15)	374.66 (230.59,572.25)	-0.73 (-0.84,-0.58)	-0.84 (-0.9,-0.75)
Republic of Maldives	0 (0,0)	14 (8,22)	0.11 (0.06,0.18)	4.55 (2.79,7.19)	-0.94 (-0.96,-0.91)	-0.95 (-0.97,-0.93)
Republic of Mali	1219 (680,1951)	82730 (46075,130504)	9.5 (4.19,19.29)	272.67 (150.33,446.94)	-0.73 (-0.85,-0.57)	-0.81 (-0.89,-0.71)
Republic of Malta	0 (0,0)	2 (2,4)	0.01 (0.01,0.01)	0.66 (0.4,1.08)	1.37 (1.02,1.75)	0.27 (0.11,0.5)
Republic of Mauritius	1 (0,1)	17 (11,23)	0.05 (0.03,0.07)	1.83 (1.2,2.54)	-0.59 (-0.65,-0.52)	-0.67 (-0.73,-0.6)
Republic of Moldova	0 (0,1)	29 (19,46)	0.02 (0.01,0.03)	1.73 (1.05,2.89)	-0.87 (-0.91,-0.81)	-0.87 (-0.91,-0.81)
Republic of Mozambique	1144 (648,1882)	83168 (45892,141385)	6.28 (3.09,11.66)	218.03 (124.77,357.37)	-0.73 (-0.86,-0.52)	-0.82 (-0.91,-0.67)
Republic of Namibia	91 (50,147)	6075 (3230,10320)	5.81 (3.02,9.76)	250.94 (139.11,414.53)	-0.66 (-0.75,-0.54)	-0.64 (-0.73,-0.52)
Republic of Nauru	0 (0,0)	1 (1,2)	0.49 (0.24,1)	10.68 (6.23,18.35)	-0.38 (-0.59,-0.07)	-0.45 (-0.64,-0.21)
Republic of Nicaragua	5 (3,9)	360 (197,608)	0.11 (0.06,0.17)	5.91 (3.29,9.94)	-0.92 (-0.95,-0.88)	-0.94 (-0.97,-0.91)
Republic of Niue	0 (0,0)	0 (0,0)	0.41 (0.22,0.76)	13.58 (7.71,23.56)	-0.31 (-0.52,0.03)	0.02 (-0.34,0.43)
Republic of Palau	0 (0,0)	2 (1,3)	0.88 (0.41,1.66)	14.99 (8.42,25.6)	-0.34 (-0.53,-0.1)	-0.45 (-0.6,-0.25)
Republic of Panama	3 (2,5)	184 (108,301)	0.08 (0.05,0.12)	5.01 (2.89,8.25)	-0.73 (-0.79,-0.65)	-0.71 (-0.78,-0.61)
Republic of Paraguay	7 (3,11)	377 (183,669)	0.11 (0.06,0.2)	6.06 (2.95,10.71)	-0.87 (-0.93,-0.75)	-0.89 (-0.94,-0.79)
Republic of Peru	46 (26,81)	2295 (1341,3555)	0.14 (0.08,0.24)	6.92 (4.03,10.74)	-0.89 (-0.93,-0.82)	-0.92 (-0.95,-0.88)
Republic of Poland	66 (41,100)	1019 (670,1404)	0.1 (0.06,0.14)	2.56 (1.71,3.57)	2.95 (1.81,4.48)	0.43 (0.11,0.9)
Republic of Rwanda	369 (208,576)	26070 (14701,43929)	4.54 (2.21,7.69)	179.83 (102.06,283.92)	-0.74 (-0.85,-0.57)	-0.81 (-0.89,-0.68)
Republic of San Marino	0 (0,0)	0 (0,0)	0 (0,0.01)	0.49 (0.27,0.88)	-0.52 (-0.71,-0.04)	-0.2 (-0.39,0.04)
Republic of Senegal	268 (154,425)	15447 (8703,25790)	3.04 (1.59,5.19)	92.89 (54.93,145.92)	-0.84 (-0.9,-0.76)	-0.89 (-0.93,-0.85)
Republic of Serbia	3 (1,7)	77 (39,145)	0.03 (0.01,0.06)	1.31 (0.73,2.33)	-0.44 (-0.74,0.73)	-0.64 (-0.8,0.11)
Republic of Seychelles	0 (0,0)	2 (2,4)	0.1 (0.05,0.19)	2.98 (1.8,4.73)	-0.5 (-0.65,-0.24)	-0.56 (-0.68,-0.38)
Republic of Sierra Leone	351 (191,577)	22805 (12088,39548)	6.71 (3.07,11.7)	222.99 (122.29,364.06)	-0.69 (-0.79,-0.56)	-0.78 (-0.86,-0.69)
Republic of Singapore	0 (0,0)	5 (3,7)	0 (0,0.01)	0.09 (0.06,0.12)	-0.53 (-0.59,-0.46)	-0.67 (-0.73,-0.6)
Republic of Slovenia	1 (1,2)	20 (13,28)	0.03 (0.02,0.04)	0.87 (0.57,1.26)	1.41 (0.73,2.28)	0.16 (-0.14,0.58)
Republic of South Africa	2270 (1478,3580)	117180 (77240,177458)	6.14 (3.79,10.35)	253.89 (167.62,379)	-0.59 (-0.68,-0.46)	-0.71 (-0.77,-0.64)
Republic of South Sudan	1865 (1035,3191)	143679 (78573,262524)	24.66 (13.72,43.33)	1047.45 (590.4,1791.7)	-0.32 (-0.49,-0.07)	-0.45 (-0.61,-0.21)
Republic of Sudan	124 (43,347)	10476 (3980,30628)	0.33 (0.1,0.76)	20.07 (7.62,56.24)	-0.9 (-0.95,-0.84)	-0.92 (-0.96,-0.87)
Republic of Suriname	1 (1,2)	72 (41,114)	0.27 (0.15,0.46)	15.94 (8.95,25.45)	-0.72 (-0.83,-0.61)	-0.76 (-0.86,-0.64)
Republic of Tajikistan	121 (66,205)	10765 (5895,18291)	0.91 (0.51,1.53)	79.77 (43.88,135.26)	-0.71 (-0.81,-0.6)	-0.71 (-0.82,-0.6)
Republic of the Congo	131 (60,248)	8332 (3707,16617)	5.44 (2.54,10.34)	174.85 (82.81,330.69)	-0.71 (-0.82,-0.55)	-0.8 (-0.87,-0.71)
Republic of the Gambia	53 (33,81)	3454 (2200,5191)	3.83 (1.95,7.04)	127.77 (79.31,190.82)	-0.73 (-0.83,-0.58)	-0.81 (-0.88,-0.7)
Republic of the Marshall Islands	0 (0,0)	4 (3,7)	0.68 (0.34,1.29)	13.23 (7.8,22.34)	-0.54 (-0.7,-0.28)	-0.57 (-0.71,-0.37)
Republic of the Niger	4648 (2625,7595)	350236 (182945,603067)	27.84 (15.31,46.04)	931.59 (534.76,1484.65)	-0.72 (-0.8,-0.6)	-0.81 (-0.88,-0.72)
Republic of the Philippines	158 (97,263)	9295 (5635,14594)	0.22 (0.13,0.41)	9.18 (5.61,14.18)	-0.8 (-0.85,-0.73)	-0.84 (-0.88,-0.79)
Republic of the Union of Myanmar	90 (49,141)	4567 (2648,7196)	0.23 (0.12,0.39)	9.42 (5.57,14.61)	-0.89 (-0.93,-0.81)	-0.92 (-0.95,-0.85)
Republic of Trinidad and Tobago	1 (1,1)	30 (19,44)	0.06 (0.04,0.09)	3.09 (1.88,4.68)	-0.8 (-0.85,-0.75)	-0.79 (-0.85,-0.71)
Republic of Tunisia	9 (4,18)	424 (215,693)	0.1 (0.04,0.18)	4.69 (2.35,7.7)	-0.79 (-0.86,-0.68)	-0.85 (-0.9,-0.77)
Republic of Turkey	65 (38,106)	3297 (1976,5160)	0.1 (0.06,0.17)	5.94 (3.51,9.5)	-0.89 (-0.93,-0.83)	-0.92 (-0.95,-0.88)
Republic of Uganda	1320 (691,2231)	92716 (44544,169112)	5.6 (2.55,9.6)	178.33 (94.75,290.97)	-0.76 (-0.88,-0.42)	-0.83 (-0.92,-0.63)
Republic of Uzbekistan	4 (3,6)	354 (219,573)	0.01 (0.01,0.02)	0.94 (0.59,1.51)	-0.98 (-0.98,-0.97)	-0.98 (-0.99,-0.97)
Republic of Vanuatu	1 (0,2)	39 (22,71)	0.83 (0.36,1.58)	16.63 (9.11,28.35)	-0.59 (-0.67,-0.48)	-0.63 (-0.72,-0.53)
Republic of Yemen	166 (53,346)	13912 (4429,29995)	0.56 (0.21,1.09)	32.33 (10.72,66.87)	-0.92 (-0.96,-0.88)	-0.93 (-0.97,-0.9)
Republic of Zambia	1371 (871,2069)	99181 (61642,150453)	12.49 (7.26,20.6)	451.1 (289.64,673.51)	-0.78 (-0.85,-0.68)	-0.84 (-0.9,-0.76)
Republic of Zimbabwe	442 (269,718)	29682 (17098,47040)	5.19 (2.69,9.17)	179.11 (109.51,285.3)	-0.21 (-0.42,0.08)	-0.25 (-0.48,0.05)
Romania	24 (15,35)	512 (346,713)	0.08 (0.05,0.11)	3.42 (2.11,5.16)	-0.48 (-0.65,-0.2)	-0.74 (-0.81,-0.64)
Russian Federation	26 (18,38)	1334 (893,2002)	0.02 (0.01,0.03)	1.47 (0.94,2.33)	-0.82 (-0.85,-0.77)	-0.84 (-0.87,-0.79)
Saint Kitts and Nevis	0 (0,0)	3 (2,4)	0.17 (0.11,0.25)	7.88 (4.92,12.12)	-0.76 (-0.81,-0.71)	-0.78 (-0.84,-0.72)
Saint Lucia	0 (0,0)	4 (3,6)	0.08 (0.05,0.12)	3.7 (2.34,5.62)	-0.79 (-0.84,-0.73)	-0.79 (-0.85,-0.71)
Saint Vincent and the Grenadines	0 (0,0)	4 (3,6)	0.11 (0.07,0.17)	4.82 (3.06,7.23)	-0.8 (-0.85,-0.75)	-0.85 (-0.89,-0.79)
Slovak Republic	1 (1,2)	45 (24,79)	0.02 (0.01,0.04)	1.37 (0.67,2.51)	-0.08 (-0.41,0.69)	-0.13 (-0.46,0.69)
Socialist Republic of Viet Nam	13 (5,27)	474 (293,714)	0.02 (0.01,0.04)	0.59 (0.36,0.9)	-0.89 (-0.94,-0.81)	-0.91 (-0.94,-0.84)
Solomon Islands	2 (1,3)	80 (47,131)	0.73 (0.37,1.38)	14.82 (8.68,25.02)	-0.64 (-0.73,-0.55)	-0.7 (-0.79,-0.61)
State of Eritrea	305 (157,523)	20694 (11126,34932)	10.12 (4.13,19.91)	316.22 (165.61,536.08)	-0.71 (-0.85,-0.56)	-0.8 (-0.89,-0.7)
State of Israel	14 (8,21)	284 (192,397)	0.1 (0.06,0.15)	2.49 (1.67,3.41)	1.12 (0.67,1.6)	0.07 (-0.14,0.36)
State of Kuwait	0 (0,1)	31 (20,45)	0.02 (0.01,0.02)	1.18 (0.75,1.68)	-0.73 (-0.8,-0.65)	-0.76 (-0.82,-0.69)
State of Libya	2 (1,4)	113 (46,218)	0.05 (0.02,0.1)	2.71 (1.05,5.16)	-0.83 (-0.92,-0.71)	-0.87 (-0.95,-0.77)
State of Qatar	1 (1,1)	85 (52,125)	0.16 (0.08,0.29)	6.1 (3.84,8.87)	-0.53 (-0.72,-0.3)	-0.65 (-0.76,-0.46)
Sultanate of Oman	3 (1,4)	201 (111,342)	0.13 (0.07,0.22)	5.89 (3.3,9.66)	-0.71 (-0.85,-0.46)	-0.77 (-0.89,-0.54)
Swiss Confederation	5 (2,10)	89 (49,154)	0.02 (0.01,0.04)	0.93 (0.53,1.61)	0.99 (0.48,1.49)	0.13 (-0.05,0.35)
Syrian Arab Republic	7 (4,11)	398 (233,643)	0.09 (0.05,0.15)	3.93 (2.32,6.37)	-0.82 (-0.9,-0.72)	-0.89 (-0.94,-0.83)
Taiwan (Province of China)	8 (5,12)	458 (293,686)	0.02 (0.01,0.03)	2.56 (1.56,4.07)	-0.81 (-0.84,-0.79)	-0.54 (-0.67,-0.37)
Togolese Republic	306 (159,536)	21473 (10381,39718)	6.4 (3.45,10.55)	234.29 (122.14,409.03)	-0.67 (-0.77,-0.55)	-0.74 (-0.84,-0.64)
Tokelau	0 (0,0)	0 (0,1)	0.73 (0.42,1.22)	37.46 (19.63,71.35)	-0.42 (-0.63,0.03)	0.22 (-0.31,1.21)
Turkmenistan	3 (2,5)	262 (151,432)	0.06 (0.03,0.09)	4.92 (2.84,8.1)	-0.97 (-0.98,-0.96)	-0.97 (-0.98,-0.96)
Tuvalu	0 (0,0)	1 (1,2)	0.55 (0.27,1.09)	10.29 (6.04,17.37)	-0.64 (-0.76,-0.44)	-0.75 (-0.84,-0.6)
Ukraine	2 (1,2)	158 (103,226)	0.01 (0,0.01)	0.82 (0.52,1.22)	-0.83 (-0.87,-0.78)	-0.8 (-0.85,-0.75)
Union of the Comoros	19 (9,32)	1057 (555,1896)	4.24 (1.94,7.76)	152.13 (78.72,253.42)	-0.64 (-0.76,-0.51)	-0.75 (-0.84,-0.63)
United Arab Emirates	2 (1,3)	152 (90,237)	0.13 (0.07,0.22)	4.77 (2.96,7.1)	-0.49 (-0.64,-0.29)	-0.63 (-0.76,-0.41)
United Kingdom of Great Britain and Northern Ireland	29 (17,43)	498 (337,709)	0.02 (0.01,0.03)	0.63 (0.42,0.91)	4.22 (3.42,4.88)	0.09 (-0.14,0.47)
United Mexican States	82 (53,119)	3223 (2077,4996)	0.08 (0.05,0.12)	3.22 (2.03,5.03)	-0.91 (-0.93,-0.89)	-0.94 (-0.96,-0.92)
United Republic of Tanzania	1899 (1123,2989)	118001 (71170,187620)	5.77 (3,10.07)	182.1 (109.15,283.23)	-0.69 (-0.81,-0.53)	-0.78 (-0.86,-0.66)
United States of America	163 (94,250)	2312 (1472,3417)	0.03 (0.02,0.04)	23.45 (21.81,24.85)	2.71 (1.59,3.97)	-0.01 (-0.27,0.38)
United States Virgin Islands	0 (0,0)	0 (0,0)	0.04 (0.02,0.06)	0.53 (0.33,0.74)	-0.6 (-0.73,-0.41)	-0.59 (-0.74,-0.39)
