# Supplementary material for: Global burden, subtype, risk factors and etiological analysis of enteric infections from 1990-2021: population based study
Source: Front Cell Infect Microbiol. 2025 Mar 20;15:1527765. doi: 10.3389/fcimb.2025.1527765 (PMC11965617; doi:10.3389/fcimb.2025.1527765)
Supplement: Supplementary file 6 [file DataSheet1.zip › Table S52.xlsx]

## Sheet: Table S52
Supplementary table 52: Number, age-standardized rates in 2021 and rate change in age-standardized rates from 1990 to 2021 of enteric infections due to Entamoeba for both sexes in 204 countries and territories.
Location	Number in 2021		Age-standardized rates in 2021		Rate change in age-standardized rates from 1990 to 2021
	Deaths	DALYs	Deaths	DALYs	Deaths	DALYs
American Samoa	0 (0,1)	15 (8,28)	1.01 (0.43,2.03)	35.48 (17.46,63.71)	-0.23 (-0.38,0.02)	-0.18 (-0.36,0.09)
Antigua and Barbuda	0 (0,0)	2 (1,4)	0.04 (0.02,0.07)	3.06 (1.5,5.47)	-0.7 (-0.74,-0.65)	-0.6 (-0.72,-0.36)
Arab Republic of Egypt	88 (38,173)	7860 (3585,15714)	0.08 (0.04,0.17)	6.44 (3,12.87)	-0.91 (-0.95,-0.86)	-0.92 (-0.95,-0.87)
Argentine Republic	6 (3,11)	257 (136,426)	0.01 (0.01,0.02)	0.68 (0.36,1.16)	-0.7 (-0.77,-0.6)	-0.8 (-0.85,-0.75)
Australia	1 (1,2)	33 (18,56)	0 (0,0.01)	0.12 (0.06,0.2)	-0.45 (-0.52,-0.38)	-0.65 (-0.71,-0.57)
Barbados	0 (0,0)	6 (2,11)	0.02 (0.01,0.05)	2.53 (1.01,5)	-0.73 (-0.8,-0.66)	-0.58 (-0.76,-0.25)
Belize	0 (0,1)	24 (12,43)	0.09 (0.04,0.16)	6.17 (3.16,11.13)	-0.83 (-0.87,-0.79)	-0.85 (-0.89,-0.79)
Bermuda	0 (0,0)	1 (0,2)	0.01 (0,0.02)	1.8 (0.59,4.18)	-0.83 (-0.87,-0.8)	-0.49 (-0.8,-0.03)
Bolivarian Republic of Venezuela	50 (22,96)	3361 (1590,6357)	0.2 (0.09,0.39)	14.42 (6.73,27.15)	-0.76 (-0.84,-0.66)	-0.77 (-0.86,-0.67)
Bosnia and Herzegovina	1 (0,2)	25 (11,51)	0.02 (0.01,0.04)	1.2 (0.54,2.51)	-0.34 (-0.62,0.38)	-0.44 (-0.63,-0.04)
Brunei Darussalam	0 (0,0)	2 (1,4)	0.01 (0.01,0.03)	0.63 (0.32,1.1)	-0.17 (-0.39,0.12)	-0.19 (-0.38,0.09)
Burkina Faso	383 (169,720)	28664 (12336,54731)	1.74 (0.77,3.37)	89.53 (39.42,165.09)	-0.69 (-0.78,-0.59)	-0.72 (-0.81,-0.61)
Canada	8 (4,16)	172 (90,307)	0.01 (0.01,0.02)	0.38 (0.21,0.67)	4.1 (3.5,4.66)	0.17 (-0.41,1.72)
Central African Republic	268 (117,544)	19969 (8439,40015)	5.6 (2.34,11.38)	293.23 (130.04,586.78)	-0.4 (-0.6,-0.1)	-0.48 (-0.66,-0.22)
Commonwealth of Dominica	0 (0,0)	3 (1,6)	0.1 (0.04,0.19)	7.27 (3.45,14.62)	-0.37 (-0.58,-0.05)	-0.23 (-0.51,0.22)
Commonwealth of the Bahamas	0 (0,0)	7 (3,12)	0.03 (0.01,0.06)	2.26 (1.12,4.01)	-0.75 (-0.81,-0.67)	-0.73 (-0.82,-0.59)
Cook Islands	0 (0,0)	2 (1,4)	0.15 (0.07,0.31)	11.65 (4.57,22.79)	-0.41 (-0.6,-0.18)	0.04 (-0.41,0.52)
Czech Republic	9 (4,17)	258 (127,466)	0.06 (0.03,0.11)	2.88 (1.33,5.54)	1.06 (0.5,1.77)	0.34 (0.01,0.74)
Democratic People's Republic of Korea	5 (2,10)	1021 (328,2295)	0.02 (0.01,0.04)	4.59 (1.63,10.23)	-0.6 (-0.75,-0.38)	-0.01 (-0.61,1.08)
Democratic Republic of Sao Tome and Principe	0 (0,1)	27 (12,49)	0.29 (0.12,0.58)	13.16 (6.03,24.49)	-0.87 (-0.92,-0.82)	-0.91 (-0.94,-0.87)
Democratic Republic of the Congo	855 (326,1777)	58889 (23677,122527)	1.31 (0.45,2.83)	60.91 (24.84,122.73)	-0.74 (-0.85,-0.6)	-0.79 (-0.88,-0.68)
Democratic Republic of Timor-Leste	5 (3,10)	392 (194,803)	0.41 (0.18,0.83)	23.69 (11.68,46.07)	-0.9 (-0.93,-0.84)	-0.91 (-0.94,-0.86)
Democratic Socialist Republic of Sri Lanka	18 (7,40)	869 (394,1625)	0.08 (0.03,0.17)	4.21 (1.92,7.62)	-0.9 (-0.93,-0.86)	-0.88 (-0.92,-0.81)
Dominican Republic	20 (9,39)	1387 (632,2668)	0.19 (0.09,0.38)	13.35 (6.04,25.69)	-0.83 (-0.89,-0.75)	-0.85 (-0.91,-0.78)
Eastern Republic of Uruguay	1 (0,2)	30 (16,53)	0.02 (0.01,0.04)	0.99 (0.52,1.79)	-0.56 (-0.66,-0.45)	-0.71 (-0.77,-0.62)
Federal Democratic Republic of Ethiopia	3586 (1784,6555)	231764 (117185,408652)	4.79 (2.21,9.05)	204.92 (102.79,368.67)	-0.75 (-0.86,-0.45)	-0.78 (-0.88,-0.56)
Federal Democratic Republic of Nepal	83 (37,165)	4455 (2198,8217)	0.35 (0.15,0.73)	15.23 (7.49,28.5)	-0.89 (-0.93,-0.83)	-0.92 (-0.94,-0.88)
Federal Republic of Germany	10 (5,20)	235 (119,399)	0.01 (0,0.01)	0.23 (0.11,0.41)	1.01 (0.67,1.31)	-0.23 (-0.45,0.16)
Federal Republic of Nigeria	4413 (2036,8791)	359835 (165339,704660)	1.68 (0.77,3.16)	108.34 (51.41,213.04)	-0.71 (-0.78,-0.61)	-0.72 (-0.79,-0.61)
Federal Republic of Somalia	1177 (527,2219)	85003 (37972,160328)	7.53 (3.02,15.06)	325.38 (149,615.06)	-0.5 (-0.66,-0.32)	-0.58 (-0.71,-0.43)
Federated States of Micronesia	1 (0,1)	33 (16,60)	1.18 (0.48,2.58)	38.28 (18.03,73.68)	-0.57 (-0.71,-0.36)	-0.65 (-0.77,-0.48)
Federative Republic of Brazil	100 (50,179)	4646 (2472,7761)	0.05 (0.02,0.08)	2.4 (1.24,4.11)	-0.94 (-0.96,-0.91)	-0.96 (-0.97,-0.94)
French Republic	4 (2,8)	247 (98,516)	0 (0,0.01)	0.45 (0.16,1)	-0.39 (-0.47,-0.31)	0.22 (-0.2,0.59)
Gabonese Republic	9 (3,22)	559 (202,1326)	0.68 (0.22,1.69)	31.82 (11.71,74.71)	-0.8 (-0.87,-0.69)	-0.83 (-0.89,-0.74)
Georgia	0 (0,0)	19 (9,34)	0.01 (0,0.01)	0.7 (0.32,1.27)	-0.97 (-0.98,-0.96)	-0.96 (-0.98,-0.93)
Grand Duchy of Luxembourg	0 (0,0)	2 (1,3)	0.01 (0,0.01)	0.27 (0.14,0.47)	0.97 (0.61,1.33)	-0.03 (-0.24,0.31)
Greenland	0 (0,0)	0 (0,1)	0.01 (0.01,0.03)	0.5 (0.23,0.96)	-0.2 (-0.59,0.61)	-0.39 (-0.63,0.27)
Grenada	0 (0,0)	3 (1,6)	0.03 (0.02,0.06)	3.59 (1.46,7.05)	-0.78 (-0.81,-0.73)	-0.63 (-0.79,-0.28)
Guam	0 (0,1)	25 (12,43)	0.25 (0.11,0.5)	16.5 (7.89,28.3)	-0.45 (-0.63,-0.22)	-0.04 (-0.3,0.27)
Hashemite Kingdom of Jordan	2 (1,3)	169 (80,300)	0.02 (0.01,0.03)	1.52 (0.73,2.73)	-0.72 (-0.8,-0.6)	-0.71 (-0.8,-0.57)
Hellenic Republic	0 (0,0)	13 (5,28)	0 (0,0)	0.17 (0.05,0.41)	2.19 (1.78,2.58)	-0.1 (-0.21,0.24)
Hungary	7 (3,12)	224 (111,396)	0.06 (0.03,0.1)	3.17 (1.48,5.85)	1.26 (0.68,2.06)	0.53 (0.12,1.04)
Independent State of Papua New Guinea	319 (151,629)	23475 (10954,48581)	3.72 (1.71,7.1)	183.39 (89.17,358.74)	-0.52 (-0.64,-0.39)	-0.53 (-0.67,-0.37)
Independent State of Samoa	1 (0,2)	38 (19,68)	0.51 (0.21,1.16)	18.73 (8.77,34.68)	-0.37 (-0.49,-0.17)	-0.35 (-0.51,-0.09)
Ireland	0 (0,0)	10 (4,22)	0 (0,0)	0.24 (0.08,0.54)	0.84 (0.54,1.14)	0.13 (0,0.31)
Islamic Republic of Afghanistan	124 (47,269)	11163 (4322,24107)	0.23 (0.09,0.49)	20.1 (7.95,43.1)	-0.82 (-0.88,-0.69)	-0.81 (-0.88,-0.68)
Islamic Republic of Iran	11 (5,22)	935 (410,1711)	0.02 (0.01,0.03)	1.3 (0.62,2.33)	-0.92 (-0.95,-0.86)	-0.92 (-0.96,-0.85)
Islamic Republic of Mauritania	21 (8,44)	1447 (620,2857)	0.59 (0.23,1.21)	29.8 (13.07,58.15)	-0.78 (-0.85,-0.7)	-0.8 (-0.87,-0.71)
Islamic Republic of Pakistan	1567 (701,3153)	114269 (50475,218156)	0.83 (0.35,1.76)	44.29 (20.36,85.26)	-0.8 (-0.86,-0.7)	-0.83 (-0.88,-0.74)
Jamaica	2 (1,4)	106 (53,184)	0.08 (0.04,0.15)	4.64 (2.31,8.41)	-0.79 (-0.85,-0.73)	-0.84 (-0.88,-0.77)
Japan	40 (18,74)	1456 (648,2788)	0.01 (0,0.02)	1.4 (0.49,3.11)	-0.1 (-0.16,-0.03)	0.14 (-0.1,0.3)
Kingdom of Bahrain	0 (0,0)	14 (7,25)	0.02 (0.01,0.04)	1.32 (0.68,2.29)	-0.68 (-0.78,-0.56)	-0.72 (-0.81,-0.59)
Kingdom of Belgium	3 (1,6)	60 (31,102)	0.01 (0.01,0.02)	0.44 (0.23,0.75)	1.86 (1.33,2.34)	0.3 (-0.05,0.83)
Kingdom of Bhutan	4 (1,9)	183 (75,413)	0.65 (0.23,1.57)	28.24 (11.61,65.02)	-0.88 (-0.93,-0.82)	-0.91 (-0.94,-0.84)
Kingdom of Cambodia	32 (15,62)	1924 (966,3421)	0.25 (0.11,0.5)	11.97 (5.93,21.36)	-0.9 (-0.93,-0.85)	-0.91 (-0.94,-0.87)
Kingdom of Denmark	1 (1,3)	31 (16,53)	0.01 (0,0.02)	0.47 (0.23,0.83)	1.32 (0.93,1.69)	0.35 (0.19,0.6)
Kingdom of Eswatini	35 (16,67)	2536 (1199,4664)	3.58 (1.5,6.97)	207.18 (97.03,376.11)	-0.68 (-0.77,-0.54)	-0.67 (-0.77,-0.55)
Kingdom of Lesotho	117 (54,220)	7887 (3766,14856)	7.52 (3.23,14.55)	425.6 (204.38,801.96)	-0.49 (-0.64,-0.24)	-0.46 (-0.6,-0.25)
Kingdom of Morocco	25 (11,52)	2035 (880,4186)	0.08 (0.03,0.17)	6.36 (2.71,13.19)	-0.92 (-0.95,-0.88)	-0.93 (-0.95,-0.88)
Kingdom of Norway	1 (1,2)	23 (11,39)	0.01 (0,0.02)	0.29 (0.14,0.5)	3.75 (3.27,4.18)	0.43 (-0.08,1.74)
Kingdom of Saudi Arabia	8 (3,17)	646 (299,1154)	0.04 (0.02,0.08)	2.24 (1.08,3.96)	-0.82 (-0.91,-0.71)	-0.86 (-0.93,-0.76)
Kingdom of Spain	3 (1,5)	76 (37,133)	0 (0,0)	0.18 (0.08,0.35)	0.69 (0.43,0.92)	0.01 (-0.11,0.22)
Kingdom of Sweden	4 (2,7)	66 (32,114)	0.01 (0.01,0.03)	0.41 (0.2,0.72)	14.98 (13.02,16.95)	1.25 (0.37,4.98)
Kingdom of Thailand	96 (39,195)	3391 (1629,6151)	0.11 (0.05,0.22)	5.61 (2.93,10.07)	-0.82 (-0.92,-0.42)	-0.8 (-0.9,-0.47)
Kingdom of the Netherlands	2 (1,3)	78 (30,162)	0 (0,0.01)	0.54 (0.18,1.27)	2.21 (1.68,2.7)	0.96 (0.74,1.22)
Kingdom of Tonga	0 (0,1)	17 (7,30)	0.32 (0.13,0.7)	14.83 (6.74,26.74)	-0.49 (-0.65,-0.24)	-0.43 (-0.66,-0.13)
Kyrgyz Republic	3 (1,5)	234 (108,463)	0.03 (0.01,0.07)	3.06 (1.41,6.04)	-0.94 (-0.95,-0.92)	-0.93 (-0.95,-0.91)
Lao People's Democratic Republic	27 (12,54)	1928 (882,3993)	0.42 (0.18,0.85)	24.92 (11.48,50.61)	-0.91 (-0.94,-0.86)	-0.92 (-0.95,-0.86)
Lebanese Republic	2 (1,4)	135 (67,247)	0.04 (0.02,0.07)	3.01 (1.44,5.58)	-0.66 (-0.77,-0.45)	-0.65 (-0.8,-0.33)
Malaysia	24 (10,50)	1506 (690,2756)	0.1 (0.04,0.2)	5.25 (2.46,9.35)	-0.57 (-0.73,-0.3)	-0.53 (-0.72,-0.18)
Mongolia	1 (0,2)	84 (25,204)	0.02 (0.01,0.06)	2.23 (0.66,5.42)	-0.9 (-0.96,-0.76)	-0.9 (-0.96,-0.76)
Montenegro	0 (0,0)	1 (0,1)	0 (0,0)	0.17 (0.07,0.34)	-0.64 (-0.79,-0.39)	-0.66 (-0.8,-0.46)
New Zealand	1 (0,1)	20 (10,34)	0.01 (0,0.02)	0.39 (0.2,0.66)	0.04 (-0.1,0.17)	-0.39 (-0.53,-0.17)
North Macedonia	1 (0,2)	36 (16,71)	0.05 (0.02,0.09)	2.96 (1.32,6.27)	-0.86 (-0.91,-0.79)	-0.89 (-0.93,-0.85)
Northern Mariana Islands	0 (0,1)	11 (5,19)	0.77 (0.31,1.54)	24.69 (11.96,44.08)	-0.1 (-0.31,0.21)	-0.02 (-0.25,0.32)
Palestine	1 (0,1)	66 (31,124)	0.01 (0.01,0.03)	1.15 (0.56,2.16)	-0.9 (-0.93,-0.85)	-0.9 (-0.94,-0.83)
People's Democratic Republic of Algeria	9 (4,19)	885 (398,1678)	0.02 (0.01,0.05)	2 (0.9,3.79)	-0.78 (-0.86,-0.65)	-0.79 (-0.86,-0.64)
People's Republic of Bangladesh	971 (379,2300)	45632 (20452,92522)	0.74 (0.29,1.74)	30.17 (13.55,60.35)	-0.82 (-0.91,-0.63)	-0.85 (-0.92,-0.72)
People's Republic of China	220 (103,447)	14085 (7250,23566)	0.02 (0.01,0.04)	1.57 (0.84,2.82)	-0.97 (-0.98,-0.96)	-0.97 (-0.98,-0.96)
Plurinational State of Bolivia	17 (7,33)	1185 (521,2359)	0.15 (0.07,0.3)	10.17 (4.49,20.48)	-0.85 (-0.89,-0.78)	-0.87 (-0.91,-0.82)
Portuguese Republic	1 (0,2)	22 (11,36)	0 (0,0.01)	0.18 (0.09,0.33)	0.2 (-0.23,0.66)	-0.44 (-0.57,-0.28)
Principality of Andorra	0 (0,0)	0 (0,0)	0 (0,0)	0.2 (0.04,0.5)	-0.4 (-0.63,-0.1)	0.02 (-0.24,0.19)
Principality of Monaco	0 (0,0)	0 (0,0)	0 (0,0)	0.21 (0.06,0.51)	0.39 (-0.19,2.16)	0.11 (-0.06,0.38)
Puerto Rico	2 (1,3)	64 (32,109)	0.03 (0.02,0.06)	2.49 (1.2,4.51)	-0.39 (-0.5,-0.28)	-0.31 (-0.47,-0.12)
Republic of Albania	0 (0,1)	26 (11,52)	0.02 (0.01,0.04)	1.72 (0.68,3.55)	-0.8 (-0.89,-0.7)	-0.81 (-0.9,-0.72)
Republic of Angola	374 (172,731)	26023 (12086,49220)	1.65 (0.72,3.57)	72.42 (33.3,142.81)	-0.85 (-0.9,-0.77)	-0.89 (-0.93,-0.83)
Republic of Armenia	0 (0,0)	21 (10,39)	0.01 (0,0.02)	1.08 (0.51,2.04)	-0.97 (-0.98,-0.96)	-0.97 (-0.98,-0.96)
Republic of Austria	0 (0,1)	14 (6,26)	0 (0,0)	0.18 (0.07,0.39)	1.14 (0.58,1.75)	-0.52 (-0.59,-0.25)
Republic of Azerbaijan	8 (3,17)	690 (300,1483)	0.11 (0.05,0.25)	9.92 (4.18,21.73)	-0.84 (-0.9,-0.77)	-0.84 (-0.9,-0.76)
Republic of Belarus	0 (0,1)	42 (18,83)	0 (0,0.01)	0.63 (0.27,1.27)	-0.84 (-0.88,-0.77)	-0.74 (-0.86,-0.53)
Republic of Benin	125 (50,270)	8492 (3363,19245)	1.24 (0.51,2.57)	54.96 (22.89,115.71)	-0.73 (-0.81,-0.6)	-0.76 (-0.84,-0.64)
Republic of Botswana	63 (29,118)	4219 (1983,7733)	3.16 (1.46,5.91)	182.69 (85.6,334.32)	-0.62 (-0.72,-0.48)	-0.58 (-0.69,-0.45)
Republic of Bulgaria	2 (1,4)	78 (38,138)	0.03 (0.01,0.05)	1.83 (0.84,3.4)	0.36 (0,0.81)	0.02 (-0.23,0.36)
Republic of Burundi	350 (153,699)	22928 (9770,45516)	3.94 (1.58,8.16)	166.15 (74.97,322.64)	-0.54 (-0.69,-0.34)	-0.62 (-0.75,-0.46)
Republic of Cabo Verde	1 (1,2)	65 (31,122)	0.26 (0.11,0.52)	13.2 (6.46,24.66)	-0.84 (-0.9,-0.73)	-0.87 (-0.92,-0.79)
Republic of Cameroon	224 (87,453)	16507 (6337,33847)	0.85 (0.35,1.69)	43.99 (17.85,86.65)	-0.69 (-0.8,-0.54)	-0.71 (-0.82,-0.53)
Republic of Chad	795 (338,1625)	63881 (25877,130286)	3.85 (1.76,7.43)	217.79 (97.19,432.65)	-0.51 (-0.65,-0.31)	-0.51 (-0.67,-0.32)
Republic of Chile	3 (1,5)	90 (49,156)	0.01 (0.01,0.02)	0.55 (0.3,0.97)	-0.68 (-0.73,-0.63)	-0.76 (-0.8,-0.72)
Republic of Colombia	61 (30,110)	3567 (1849,6176)	0.14 (0.07,0.25)	9.04 (4.51,16.11)	-0.87 (-0.9,-0.83)	-0.89 (-0.92,-0.84)
Republic of Costa Rica	4 (2,8)	266 (131,461)	0.09 (0.04,0.16)	6.58 (3.28,11.56)	-0.8 (-0.83,-0.76)	-0.76 (-0.84,-0.6)
Republic of Croatia	1 (1,2)	38 (19,67)	0.02 (0.01,0.04)	1.27 (0.59,2.33)	0.83 (0.37,1.35)	0.35 (0.01,0.79)
Republic of Cuba	5 (2,10)	262 (132,449)	0.04 (0.02,0.07)	2.76 (1.36,4.92)	-0.78 (-0.82,-0.74)	-0.72 (-0.81,-0.54)
Republic of Cyprus	0 (0,0)	5 (2,9)	0.01 (0,0.02)	0.42 (0.18,0.8)	-0.51 (-0.68,-0.17)	-0.48 (-0.7,-0.16)
Republic of Côte d'Ivoire	182 (77,383)	13350 (5722,28789)	0.78 (0.32,1.55)	40.16 (17.27,82.3)	-0.69 (-0.77,-0.58)	-0.71 (-0.8,-0.61)
Republic of Djibouti	15 (6,30)	932 (397,1841)	1.77 (0.67,3.55)	78.24 (32.99,150.85)	-0.75 (-0.85,-0.61)	-0.8 (-0.88,-0.69)
Republic of Ecuador	5 (2,9)	341 (168,602)	0.03 (0.01,0.06)	2.03 (1,3.6)	-0.95 (-0.96,-0.95)	-0.96 (-0.97,-0.95)
Republic of El Salvador	16 (7,33)	945 (471,1684)	0.26 (0.11,0.52)	15.61 (7.83,27.73)	-0.91 (-0.94,-0.87)	-0.93 (-0.95,-0.89)
Republic of Equatorial Guinea	6 (2,12)	414 (175,802)	0.63 (0.25,1.31)	29.47 (13,56.52)	-0.94 (-0.96,-0.89)	-0.95 (-0.97,-0.91)
Republic of Estonia	0 (0,0)	6 (2,12)	0 (0,0)	0.61 (0.22,1.37)	-0.88 (-0.91,-0.85)	-0.72 (-0.88,-0.45)
Republic of Fiji	11 (5,22)	491 (247,915)	1.68 (0.72,3.58)	59.32 (29.88,110.36)	-0.44 (-0.61,-0.15)	-0.45 (-0.62,-0.19)
Republic of Finland	0 (0,1)	10 (5,17)	0 (0,0)	0.18 (0.08,0.35)	0.33 (0.2,0.47)	-0.2 (-0.34,0.13)
Republic of Ghana	177 (78,350)	10524 (4913,19859)	0.75 (0.3,1.5)	31.76 (14.95,59.83)	-0.74 (-0.83,-0.62)	-0.79 (-0.86,-0.69)
Republic of Guatemala	168 (79,305)	11221 (5590,20429)	1.25 (0.6,2.28)	76.15 (37.97,139.81)	-0.84 (-0.87,-0.81)	-0.83 (-0.87,-0.79)
Republic of Guinea	123 (51,248)	7573 (3121,15090)	1.34 (0.54,2.74)	54.88 (23.47,109.24)	-0.78 (-0.88,-0.63)	-0.82 (-0.9,-0.7)
Republic of Guinea-Bissau	30 (13,59)	1963 (887,3705)	2.27 (0.92,4.73)	95.37 (40.77,184.16)	-0.74 (-0.84,-0.64)	-0.8 (-0.87,-0.71)
Republic of Guyana	2 (1,3)	102 (50,187)	0.25 (0.12,0.46)	13.87 (6.81,25.67)	-0.77 (-0.84,-0.69)	-0.81 (-0.87,-0.74)
Republic of Haiti	187 (79,369)	15520 (6554,31031)	1.33 (0.58,2.65)	100.58 (43.59,199.26)	-0.71 (-0.81,-0.6)	-0.72 (-0.82,-0.61)
Republic of Honduras	75 (34,146)	4496 (2102,8556)	0.95 (0.42,1.92)	46.22 (21.55,87.31)	-0.79 (-0.86,-0.7)	-0.84 (-0.9,-0.78)
Republic of Iceland	0 (0,0)	1 (0,2)	0 (0,0)	0.26 (0.09,0.58)	0.91 (0.61,1.17)	0.19 (0.06,0.4)
Republic of India	7910 (3267,16272)	352309 (177785,656012)	0.72 (0.3,1.49)	28.58 (14.19,54.58)	-0.83 (-0.87,-0.78)	-0.85 (-0.89,-0.81)
Republic of Indonesia	1230 (534,2368)	60933 (30921,108365)	0.63 (0.26,1.26)	26.47 (13.21,47.25)	-0.86 (-0.92,-0.79)	-0.89 (-0.92,-0.84)
Republic of Iraq	19 (9,37)	1757 (863,3282)	0.05 (0.02,0.1)	4.28 (2.11,8.07)	-0.79 (-0.86,-0.71)	-0.8 (-0.87,-0.71)
Republic of Italy	8 (4,15)	151 (75,262)	0.01 (0,0.01)	0.22 (0.11,0.37)	4.93 (3.96,5.73)	0.3 (-0.26,1.77)
Republic of Kazakhstan	2 (1,3)	178 (86,319)	0.01 (0,0.02)	0.92 (0.44,1.64)	-0.98 (-0.98,-0.97)	-0.97 (-0.98,-0.95)
Republic of Kenya	777 (360,1456)	52228 (26524,92291)	2.26 (0.98,4.39)	108.51 (53.77,194.68)	-0.69 (-0.8,-0.51)	-0.72 (-0.81,-0.6)
Republic of Kiribati	4 (2,7)	196 (97,370)	5.49 (2.31,10.72)	183.22 (89.28,343.59)	-0.6 (-0.69,-0.48)	-0.67 (-0.75,-0.59)
Republic of Korea	14 (5,30)	318 (138,636)	0.02 (0.01,0.04)	0.64 (0.3,1.14)	-0.59 (-0.75,-0.29)	-0.61 (-0.74,-0.39)
Republic of Latvia	0 (0,0)	6 (2,11)	0 (0,0)	0.44 (0.19,0.9)	-0.86 (-0.89,-0.81)	-0.77 (-0.88,-0.6)
Republic of Liberia	51 (21,102)	3800 (1581,7858)	1.15 (0.49,2.26)	61.56 (26.99,119.57)	-0.75 (-0.85,-0.64)	-0.8 (-0.88,-0.69)
Republic of Lithuania	0 (0,0)	15 (7,29)	0.01 (0,0.01)	0.77 (0.35,1.5)	-0.77 (-0.82,-0.69)	-0.69 (-0.82,-0.45)
Republic of Madagascar	1067 (470,2132)	80736 (35045,160240)	4.25 (1.82,8.49)	241.27 (107.22,468.77)	-0.55 (-0.7,-0.36)	-0.6 (-0.73,-0.45)
Republic of Malawi	498 (231,967)	31254 (15245,57548)	3.99 (1.75,8)	167.62 (79.57,323.51)	-0.7 (-0.81,-0.55)	-0.78 (-0.86,-0.67)
Republic of Maldives	0 (0,1)	28 (14,48)	0.11 (0.05,0.21)	7.38 (3.83,13.07)	-0.95 (-0.96,-0.94)	-0.95 (-0.96,-0.92)
Republic of Mali	206 (87,404)	14366 (6503,29098)	1.14 (0.44,2.38)	49.83 (21.84,96.95)	-0.73 (-0.85,-0.57)	-0.78 (-0.87,-0.64)
Republic of Malta	0 (0,0)	1 (0,2)	0 (0,0)	0.23 (0.07,0.54)	1.23 (0.9,1.61)	0.17 (0.03,0.52)
Republic of Mauritius	1 (1,2)	58 (32,100)	0.1 (0.05,0.17)	5.66 (2.95,9.98)	-0.6 (-0.65,-0.56)	-0.63 (-0.69,-0.55)
Republic of Moldova	0 (0,1)	26 (13,44)	0.01 (0.01,0.03)	1.3 (0.63,2.28)	-0.87 (-0.91,-0.81)	-0.86 (-0.9,-0.8)
Republic of Mozambique	1067 (462,2202)	73057 (31673,147590)	4.76 (1.87,9.88)	214.68 (92.58,437.51)	-0.7 (-0.84,-0.49)	-0.77 (-0.87,-0.58)
Republic of Namibia	70 (32,133)	4706 (2287,8817)	3.47 (1.53,6.84)	190.37 (91.44,354.1)	-0.66 (-0.75,-0.54)	-0.64 (-0.73,-0.51)
Republic of Nauru	0 (0,0)	4 (2,8)	1.03 (0.42,2.35)	39.63 (18.47,75.7)	-0.43 (-0.62,-0.15)	-0.45 (-0.63,-0.18)
Republic of Nicaragua	32 (16,56)	2287 (1157,3962)	0.56 (0.27,0.99)	36.39 (18.27,63.34)	-0.92 (-0.95,-0.88)	-0.93 (-0.96,-0.9)
Republic of Niue	0 (0,0)	1 (0,1)	0.96 (0.43,1.84)	52.19 (25.45,93.46)	-0.21 (-0.45,0.12)	0.09 (-0.26,0.54)
Republic of Palau	0 (0,0)	8 (4,15)	1.62 (0.69,3.25)	51.26 (25.23,97.74)	-0.37 (-0.53,-0.16)	-0.45 (-0.61,-0.24)
Republic of Panama	10 (5,18)	759 (372,1324)	0.25 (0.12,0.47)	20.19 (9.74,35.52)	-0.73 (-0.79,-0.66)	-0.7 (-0.77,-0.6)
Republic of Paraguay	2 (1,5)	176 (76,377)	0.04 (0.02,0.09)	2.76 (1.19,5.94)	-0.88 (-0.93,-0.78)	-0.89 (-0.94,-0.82)
Republic of Peru	18 (8,37)	1225 (598,2230)	0.05 (0.02,0.11)	3.61 (1.78,6.65)	-0.9 (-0.94,-0.85)	-0.92 (-0.95,-0.88)
Republic of Poland	19 (9,35)	479 (237,860)	0.03 (0.02,0.06)	1.46 (0.68,2.77)	1.63 (0.86,2.58)	0.33 (0.01,0.75)
Republic of Rwanda	176 (78,343)	12200 (5567,23662)	1.7 (0.67,3.42)	85.96 (39.37,166.13)	-0.75 (-0.84,-0.61)	-0.79 (-0.87,-0.67)
Republic of San Marino	0 (0,0)	0 (0,0)	0 (0,0)	0.19 (0.05,0.46)	-0.51 (-0.71,-0.04)	-0.05 (-0.38,0.11)
Republic of Senegal	88 (38,167)	5553 (2529,10065)	0.75 (0.32,1.47)	34.09 (15.7,62.05)	-0.84 (-0.9,-0.78)	-0.87 (-0.92,-0.82)
Republic of Serbia	1 (0,3)	40 (18,81)	0.01 (0,0.02)	0.76 (0.35,1.53)	-0.57 (-0.78,0.37)	-0.65 (-0.8,0.04)
Republic of Seychelles	0 (0,0)	5 (2,8)	0.1 (0.04,0.19)	4.91 (2.52,8.26)	-0.57 (-0.67,-0.41)	-0.56 (-0.68,-0.43)
Republic of Sierra Leone	98 (41,195)	6557 (2857,13360)	1.45 (0.58,2.95)	67.22 (29.01,130.52)	-0.68 (-0.79,-0.54)	-0.74 (-0.82,-0.61)
Republic of Singapore	1 (0,1)	16 (8,29)	0.01 (0,0.02)	0.29 (0.15,0.51)	-0.61 (-0.65,-0.56)	-0.68 (-0.73,-0.63)
Republic of Slovenia	0 (0,1)	8 (4,15)	0.01 (0,0.02)	0.5 (0.25,0.91)	0.68 (0.22,1.28)	0.07 (-0.16,0.39)
Republic of South Africa	1259 (629,2379)	77937 (40607,135107)	2.61 (1.31,4.96)	151.82 (78.53,261.14)	-0.61 (-0.68,-0.54)	-0.67 (-0.73,-0.6)
Republic of South Sudan	802 (388,1508)	58563 (27351,111917)	9.46 (4.3,18.9)	474.15 (226.7,879.28)	-0.31 (-0.49,-0.03)	-0.39 (-0.56,-0.13)
Republic of Sudan	73 (21,211)	6599 (2200,19098)	0.16 (0.05,0.41)	12.44 (4.22,34.56)	-0.91 (-0.95,-0.86)	-0.91 (-0.95,-0.86)
Republic of Suriname	1 (1,2)	75 (35,140)	0.23 (0.1,0.46)	15.79 (7.21,30.33)	-0.72 (-0.82,-0.59)	-0.74 (-0.84,-0.62)
Republic of Tajikistan	56 (22,109)	4954 (1997,9613)	0.42 (0.17,0.82)	37.05 (15.19,71.6)	-0.71 (-0.81,-0.61)	-0.72 (-0.81,-0.61)
Republic of the Congo	52 (19,119)	3376 (1341,7645)	1.4 (0.5,3.27)	65.22 (25.6,147.9)	-0.71 (-0.82,-0.56)	-0.77 (-0.85,-0.66)
Republic of the Gambia	9 (4,17)	611 (285,1148)	0.49 (0.2,0.97)	23.23 (10.79,43.83)	-0.72 (-0.81,-0.59)	-0.76 (-0.84,-0.66)
Republic of the Marshall Islands	0 (0,1)	23 (11,44)	1.41 (0.59,3.06)	49.3 (22.62,95.34)	-0.55 (-0.7,-0.3)	-0.56 (-0.7,-0.34)
Republic of the Niger	498 (217,987)	37135 (15591,74926)	2.32 (1.01,4.65)	107.66 (47.31,214.35)	-0.73 (-0.82,-0.62)	-0.79 (-0.86,-0.69)
Republic of the Philippines	237 (111,444)	16470 (8408,30290)	0.25 (0.11,0.47)	15.18 (7.83,27.67)	-0.81 (-0.86,-0.75)	-0.84 (-0.88,-0.78)
Republic of the Union of Myanmar	152 (71,285)	9762 (4720,18489)	0.32 (0.15,0.6)	18.76 (9.03,35.68)	-0.9 (-0.94,-0.84)	-0.92 (-0.95,-0.85)
Republic of Trinidad and Tobago	1 (0,1)	39 (20,68)	0.05 (0.02,0.1)	3.6 (1.77,6.56)	-0.78 (-0.84,-0.71)	-0.75 (-0.82,-0.65)
Republic of Tunisia	2 (1,4)	174 (77,319)	0.02 (0.01,0.04)	1.77 (0.74,3.27)	-0.82 (-0.88,-0.72)	-0.81 (-0.89,-0.64)
Republic of Turkey	14 (6,27)	1191 (580,2103)	0.02 (0.01,0.05)	1.97 (0.94,3.53)	-0.91 (-0.94,-0.87)	-0.91 (-0.95,-0.85)
Republic of Uganda	617 (261,1286)	43365 (19052,90137)	2.06 (0.81,4.19)	91.68 (40.61,181.1)	-0.74 (-0.87,-0.45)	-0.78 (-0.88,-0.55)
Republic of Uzbekistan	4 (2,8)	389 (186,717)	0.01 (0.01,0.02)	1.04 (0.5,1.91)	-0.98 (-0.98,-0.97)	-0.98 (-0.98,-0.97)
Republic of Vanuatu	3 (1,6)	188 (87,340)	1.76 (0.71,3.61)	63.27 (30.01,117.46)	-0.6 (-0.68,-0.51)	-0.61 (-0.7,-0.51)
Republic of Yemen	49 (16,121)	4257 (1461,10320)	0.13 (0.05,0.32)	9.75 (3.48,23.11)	-0.92 (-0.96,-0.89)	-0.93 (-0.96,-0.9)
Republic of Zambia	363 (167,677)	24958 (11755,46399)	2.62 (1.2,5.3)	121.7 (57.78,223.15)	-0.76 (-0.84,-0.64)	-0.8 (-0.87,-0.7)
Republic of Zimbabwe	470 (216,880)	30716 (14515,54579)	3.93 (1.61,7.55)	188.11 (86.9,342.12)	-0.06 (-0.33,0.35)	-0.08 (-0.34,0.31)
Romania	8 (4,16)	281 (133,510)	0.04 (0.02,0.06)	2.07 (0.94,3.99)	-0.59 (-0.71,-0.4)	-0.72 (-0.79,-0.62)
Russian Federation	14 (7,25)	1104 (551,1940)	0.01 (0,0.02)	1.05 (0.54,1.88)	-0.83 (-0.85,-0.79)	-0.82 (-0.86,-0.73)
Saint Kitts and Nevis	0 (0,0)	3 (2,6)	0.13 (0.06,0.24)	8.14 (4.06,15.26)	-0.78 (-0.83,-0.73)	-0.78 (-0.84,-0.69)
Saint Lucia	0 (0,0)	6 (3,11)	0.06 (0.03,0.1)	4.59 (2.12,8.22)	-0.79 (-0.85,-0.73)	-0.73 (-0.83,-0.54)
Saint Vincent and the Grenadines	0 (0,0)	5 (3,8)	0.09 (0.04,0.16)	5.48 (2.8,9.66)	-0.82 (-0.86,-0.76)	-0.82 (-0.88,-0.74)
Slovak Republic	0 (0,1)	25 (11,51)	0.01 (0,0.02)	0.78 (0.31,1.69)	-0.14 (-0.44,0.59)	-0.16 (-0.48,0.59)
Socialist Republic of Viet Nam	48 (19,104)	3834 (1571,7400)	0.06 (0.02,0.12)	4.14 (1.76,8)	-0.91 (-0.94,-0.85)	-0.87 (-0.94,-0.71)
Solomon Islands	6 (3,12)	381 (202,647)	1.58 (0.71,3.2)	57.88 (29.46,102.99)	-0.65 (-0.74,-0.56)	-0.68 (-0.77,-0.58)
State of Eritrea	190 (67,438)	12055 (4640,25152)	4.26 (1.35,10.09)	185.47 (68.09,411.72)	-0.72 (-0.84,-0.57)	-0.76 (-0.86,-0.63)
State of Israel	1 (1,2)	37 (19,64)	0.01 (0,0.02)	0.35 (0.18,0.62)	0.97 (0.56,1.3)	-0.03 (-0.21,0.22)
State of Kuwait	0 (0,0)	26 (10,56)	0.01 (0,0.01)	0.77 (0.34,1.54)	-0.78 (-0.83,-0.72)	-0.67 (-0.8,-0.46)
State of Libya	3 (1,6)	244 (115,458)	0.06 (0.03,0.13)	4.87 (2.12,9.62)	-0.85 (-0.93,-0.75)	-0.85 (-0.94,-0.74)
State of Qatar	0 (0,0)	9 (4,16)	0.01 (0,0.01)	0.42 (0.2,0.78)	-0.62 (-0.75,-0.44)	-0.61 (-0.76,-0.37)
Sultanate of Oman	1 (0,2)	74 (38,138)	0.03 (0.01,0.05)	1.88 (0.94,3.45)	-0.76 (-0.88,-0.56)	-0.76 (-0.88,-0.54)
Swiss Confederation	1 (0,2)	27 (13,49)	0 (0,0.01)	0.33 (0.14,0.66)	0.65 (0.36,0.94)	0.11 (-0.02,0.25)
Syrian Arab Republic	2 (1,4)	187 (81,342)	0.02 (0.01,0.04)	1.55 (0.7,2.75)	-0.86 (-0.92,-0.77)	-0.86 (-0.93,-0.74)
Taiwan (Province of China)	4 (2,7)	515 (168,1131)	0.01 (0.01,0.02)	2.79 (0.91,6.35)	-0.84 (-0.86,-0.82)	-0.42 (-0.78,0.15)
Togolese Republic	89 (37,175)	6089 (2484,12366)	1.38 (0.57,2.65)	67.34 (28.72,129.42)	-0.67 (-0.78,-0.55)	-0.72 (-0.81,-0.6)
Tokelau	0 (0,0)	1 (1,3)	2.03 (0.9,3.93)	137.99 (64.31,273.46)	-0.27 (-0.53,0.3)	0.24 (-0.26,1.15)
Turkmenistan	2 (1,4)	189 (88,365)	0.04 (0.02,0.08)	3.54 (1.65,6.84)	-0.96 (-0.97,-0.95)	-0.96 (-0.97,-0.95)
Tuvalu	0 (0,0)	4 (2,8)	1.09 (0.48,2.26)	10.29 (6.04,17.37)	-0.68 (-0.77,-0.5)	-0.74 (-0.83,-0.59)
Ukraine	1 (1,2)	199 (77,403)	0 (0,0.01)	0.82 (0.52,1.22)	-0.82 (-0.86,-0.76)	-0.73 (-0.84,-0.49)
Union of the Comoros	10 (4,20)	572 (247,1138)	1.65 (0.62,3.3)	152.13 (78.72,253.42)	-0.64 (-0.75,-0.5)	-0.7 (-0.78,-0.56)
United Arab Emirates	1 (0,2)	90 (42,154)	0.02 (0.01,0.05)	4.77 (2.96,7.1)	-0.58 (-0.71,-0.4)	-0.6 (-0.73,-0.38)
United Kingdom of Great Britain and Northern Ireland	3 (1,6)	105 (49,187)	0 (0,0)	0.63 (0.42,0.91)	3.16 (2.5,3.65)	-0.19 (-0.38,0.54)
United Mexican States	290 (144,499)	14904 (7716,25469)	0.26 (0.13,0.44)	3.22 (2.03,5.03)	-0.91 (-0.93,-0.89)	-0.93 (-0.95,-0.92)
United Republic of Tanzania	664 (285,1304)	42116 (18836,81808)	1.56 (0.62,3.17)	182.1 (109.15,283.23)	-0.68 (-0.82,-0.52)	-0.72 (-0.83,-0.6)
United States of America	68 (32,130)	1483 (721,2720)	0.01 (0.01,0.02)	23.45 (21.81,24.85)	2.85 (1.68,4.07)	0.14 (-0.31,0.84)
United States Virgin Islands	0 (0,0)	1 (1,3)	0.03 (0.01,0.06)	0.53 (0.33,0.74)	-0.61 (-0.73,-0.42)	-0.53 (-0.72,-0.27)
