# Supplementary material for: Global burden, subtype, risk factors and etiological analysis of enteric infections from 1990-2021: population based study
Source: Front Cell Infect Microbiol. 2025 Mar 20;15:1527765. doi: 10.3389/fcimb.2025.1527765 (PMC11965617; doi:10.3389/fcimb.2025.1527765)
Supplement: Supplementary file 6 [file DataSheet1.zip › Table S53.xlsx]

## Sheet: Table S53
Supplementary table 53: Number, age-standardized rates in 2021 and rate change in age-standardized rates from 1990 to 2021 of enteric infections due to Enteropathogenic E coli for both sexes in 204 countries and territories.
Location	Number in 2021		Age-standardized rates in 2021		Rate change in age-standardized rates from 1990 to 2021
	Deaths	DALYs	Deaths	DALYs	Deaths	DALYs
American Samoa	0 (0,0)	2 (1,4)	0.06 (0.03,0.11)	5.61 (2.95,9.89)	-0.22 (-0.5,0.21)	-0.18 (-0.45,0.24)
Antigua and Barbuda	0 (0,0)	1 (1,2)	0.02 (0.01,0.03)	1.92 (1.21,2.95)	-0.71 (-0.78,-0.61)	-0.65 (-0.73,-0.53)
Arab Republic of Egypt	99 (53,180)	9507 (5261,16871)	0.08 (0.04,0.14)	7.52 (4.17,13.34)	-0.93 (-0.96,-0.88)	-0.93 (-0.96,-0.88)
Argentine Republic	7 (4,11)	707 (424,1108)	0.02 (0.01,0.04)	2.48 (1.46,3.93)	-0.87 (-0.9,-0.83)	-0.86 (-0.9,-0.82)
Australia	0 (0,0)	32 (20,50)	0 (0,0)	0.2 (0.12,0.32)	-0.68 (-0.76,-0.6)	-0.71 (-0.76,-0.65)
Barbados	0 (0,0)	2 (1,4)	0.01 (0.01,0.02)	1.46 (0.89,2.34)	-0.77 (-0.84,-0.67)	-0.68 (-0.77,-0.54)
Belize	0 (0,0)	18 (10,29)	0.05 (0.03,0.08)	4.62 (2.7,7.78)	-0.89 (-0.92,-0.86)	-0.88 (-0.91,-0.85)
Bermuda	0 (0,0)	0 (0,0)	0 (0,0.01)	0.86 (0.48,1.5)	-0.86 (-0.91,-0.81)	-0.64 (-0.77,-0.45)
Bolivarian Republic of Venezuela	14 (7,26)	1348 (636,2365)	0.07 (0.03,0.12)	6.13 (2.88,10.78)	-0.82 (-0.91,-0.74)	-0.81 (-0.9,-0.74)
Bosnia and Herzegovina	0 (0,0)	9 (5,16)	0.01 (0,0.01)	0.64 (0.34,1.12)	-0.46 (-0.65,-0.05)	-0.47 (-0.64,-0.1)
Brunei Darussalam	0 (0,0)	2 (1,3)	0.01 (0,0.01)	0.53 (0.3,0.93)	-0.09 (-0.41,0.45)	-0.12 (-0.4,0.33)
Burkina Faso	958 (500,1674)	85248 (44439,148710)	2.33 (1.24,4.02)	202.86 (106.53,350.35)	-0.75 (-0.84,-0.61)	-0.75 (-0.84,-0.61)
Canada	3 (2,4)	211 (130,343)	0.01 (0.01,0.02)	1.08 (0.62,1.8)	1.93 (1.22,2.89)	0.09 (-0.32,0.68)
Central African Republic	318 (161,590)	28205 (14297,52257)	3.78 (1.93,6.96)	329.28 (167.3,609.79)	-0.56 (-0.72,-0.31)	-0.56 (-0.72,-0.31)
Commonwealth of Dominica	0 (0,0)	2 (1,4)	0.07 (0.03,0.13)	6.31 (3.28,11.6)	-0.17 (-0.53,0.42)	-0.16 (-0.5,0.42)
Commonwealth of the Bahamas	0 (0,0)	3 (2,5)	0.01 (0.01,0.02)	1.45 (0.85,2.36)	-0.81 (-0.87,-0.73)	-0.79 (-0.85,-0.69)
Cook Islands	0 (0,0)	0 (0,0)	0.01 (0,0.02)	1.89 (1.03,3.11)	-0.34 (-0.63,0.14)	-0.02 (-0.36,0.41)
Czech Republic	1 (1,1)	72 (42,124)	0.01 (0.01,0.03)	1.33 (0.77,2.32)	0.1 (-0.2,0.48)	0.08 (-0.21,0.44)
Democratic People's Republic of Korea	1 (0,1)	146 (83,238)	0 (0,0.01)	0.87 (0.48,1.4)	-0.74 (-0.87,-0.54)	-0.49 (-0.7,-0.14)
Democratic Republic of Sao Tome and Principe	1 (0,1)	65 (32,114)	0.31 (0.15,0.54)	26.95 (13.33,47.62)	-0.95 (-0.97,-0.92)	-0.95 (-0.97,-0.92)
Democratic Republic of the Congo	891 (365,1826)	80494 (33890,163852)	0.69 (0.29,1.38)	60.95 (26.11,122.74)	-0.86 (-0.92,-0.75)	-0.86 (-0.92,-0.75)
Democratic Republic of Timor-Leste	2 (1,5)	224 (119,418)	0.13 (0.07,0.24)	11.76 (6.3,21.99)	-0.93 (-0.95,-0.87)	-0.92 (-0.95,-0.87)
Democratic Socialist Republic of Sri Lanka	2 (1,3)	212 (126,344)	0.01 (0.01,0.02)	1.32 (0.78,2.18)	-0.93 (-0.96,-0.89)	-0.91 (-0.94,-0.87)
Dominican Republic	13 (6,23)	1189 (565,2118)	0.13 (0.06,0.23)	11.55 (5.48,20.58)	-0.87 (-0.94,-0.8)	-0.87 (-0.94,-0.8)
Eastern Republic of Uruguay	1 (1,2)	105 (60,173)	0.06 (0.03,0.1)	5.62 (3.22,9.52)	-0.8 (-0.86,-0.72)	-0.8 (-0.86,-0.73)
Federal Democratic Republic of Ethiopia	1464 (812,2485)	130478 (72521,222056)	0.95 (0.53,1.6)	82.33 (46.02,138.53)	-0.83 (-0.91,-0.63)	-0.83 (-0.91,-0.63)
Federal Democratic Republic of Nepal	56 (28,102)	4992 (2558,8931)	0.19 (0.09,0.34)	16.14 (8.25,28.9)	-0.94 (-0.96,-0.91)	-0.94 (-0.96,-0.91)
Federal Republic of Germany	1 (0,1)	91 (58,139)	0 (0,0)	0.21 (0.13,0.33)	-0.06 (-0.27,0.24)	-0.33 (-0.45,-0.16)
Federal Republic of Nigeria	18435 (9633,31182)	1645968 (862142,2786588)	4.95 (2.63,8.26)	437.86 (232.01,733.72)	-0.71 (-0.79,-0.58)	-0.71 (-0.79,-0.58)
Federal Republic of Somalia	1377 (676,2496)	121929 (59792,222686)	3.38 (1.73,6)	288.9 (144.6,512.74)	-0.67 (-0.79,-0.5)	-0.67 (-0.8,-0.5)
Federated States of Micronesia	0 (0,0)	5 (3,9)	0.07 (0.03,0.12)	5.74 (2.95,10.18)	-0.78 (-0.88,-0.64)	-0.79 (-0.88,-0.65)
Federative Republic of Brazil	46 (26,74)	4429 (2650,7310)	0.03 (0.02,0.05)	2.68 (1.58,4.46)	-0.98 (-0.98,-0.97)	-0.98 (-0.98,-0.97)
French Republic	1 (1,1)	248 (143,423)	0 (0,0)	0.64 (0.37,1.09)	-0.41 (-0.55,-0.26)	0.06 (-0.18,0.33)
Gabonese Republic	7 (2,17)	632 (236,1524)	0.34 (0.11,0.81)	30.43 (11.46,73.2)	-0.88 (-0.94,-0.82)	-0.88 (-0.93,-0.81)
Georgia	0 (0,0)	8 (5,12)	0 (0,0)	0.33 (0.2,0.53)	-0.98 (-0.99,-0.97)	-0.97 (-0.98,-0.96)
Grand Duchy of Luxembourg	0 (0,0)	1 (1,2)	0 (0,0)	0.38 (0.24,0.6)	0.05 (-0.2,0.36)	-0.16 (-0.28,0)
Greenland	0 (0,0)	1 (0,1)	0.02 (0.01,0.03)	1.34 (0.71,2.39)	-0.56 (-0.73,0.19)	-0.58 (-0.74,0.06)
Grenada	0 (0,0)	1 (1,2)	0.01 (0.01,0.02)	1.88 (1.15,2.95)	-0.83 (-0.87,-0.78)	-0.75 (-0.82,-0.64)
Guam	0 (0,0)	4 (3,7)	0.03 (0.01,0.05)	3.37 (1.93,5.47)	-0.03 (-0.35,0.44)	0.13 (-0.18,0.51)
Hashemite Kingdom of Jordan	1 (1,2)	113 (62,200)	0.01 (0,0.02)	1.05 (0.57,1.87)	-0.77 (-0.85,-0.63)	-0.75 (-0.83,-0.62)
Hellenic Republic	0 (0,0)	8 (4,14)	0 (0,0)	0.16 (0.08,0.29)	0.87 (0.39,1.46)	-0.11 (-0.23,0.05)
Hungary	1 (0,1)	71 (39,123)	0.02 (0.01,0.03)	1.6 (0.87,2.79)	0.42 (0.02,1)	0.32 (-0.05,0.85)
Independent State of Papua New Guinea	49 (23,91)	4408 (2092,8206)	0.32 (0.15,0.58)	28.1 (13.43,51.93)	-0.55 (-0.71,-0.36)	-0.55 (-0.71,-0.35)
Independent State of Samoa	0 (0,0)	7 (4,12)	0.02 (0.01,0.04)	2.52 (1.28,4.29)	-0.59 (-0.73,-0.35)	-0.54 (-0.69,-0.28)
Ireland	0 (0,0)	11 (6,20)	0 (0,0)	0.35 (0.19,0.62)	0.01 (-0.23,0.34)	0.08 (-0.04,0.22)
Islamic Republic of Afghanistan	149 (70,280)	13447 (6339,25245)	0.26 (0.12,0.49)	23.67 (11.18,44.35)	-0.81 (-0.89,-0.67)	-0.81 (-0.89,-0.66)
Islamic Republic of Iran	7 (4,12)	956 (562,1530)	0.01 (0.01,0.02)	1.57 (0.93,2.52)	-0.97 (-0.98,-0.94)	-0.96 (-0.98,-0.92)
Islamic Republic of Mauritania	48 (20,98)	4445 (1975,8812)	0.78 (0.33,1.55)	70.54 (31.92,137.68)	-0.84 (-0.9,-0.75)	-0.84 (-0.9,-0.74)
Islamic Republic of Pakistan	2264 (1056,4209)	205905 (99498,381506)	0.79 (0.37,1.44)	70.18 (33.9,129.68)	-0.87 (-0.93,-0.78)	-0.87 (-0.93,-0.78)
Jamaica	1 (0,1)	50 (29,86)	0.03 (0.02,0.06)	2.91 (1.62,5.12)	-0.89 (-0.92,-0.85)	-0.88 (-0.92,-0.84)
Japan	2 (1,4)	571 (330,964)	0 (0,0.01)	1.08 (0.61,1.83)	-0.32 (-0.43,-0.21)	-0.01 (-0.13,0.12)
Kingdom of Bahrain	0 (0,0)	9 (5,14)	0.01 (0,0.01)	0.93 (0.54,1.48)	-0.83 (-0.9,-0.75)	-0.81 (-0.87,-0.72)
Kingdom of Belgium	0 (0,1)	35 (22,52)	0 (0,0.01)	0.55 (0.34,0.84)	0.34 (0,0.81)	0.01 (-0.19,0.33)
Kingdom of Bhutan	3 (1,5)	222 (96,460)	0.42 (0.18,0.86)	36.36 (15.66,75.69)	-0.93 (-0.96,-0.86)	-0.93 (-0.96,-0.86)
Kingdom of Cambodia	5 (3,10)	494 (268,887)	0.03 (0.02,0.06)	2.87 (1.56,5.15)	-0.94 (-0.96,-0.9)	-0.93 (-0.96,-0.89)
Kingdom of Denmark	0 (0,0)	20 (13,31)	0 (0,0.01)	0.6 (0.37,0.93)	0 (-0.21,0.3)	0.06 (-0.08,0.22)
Kingdom of Eswatini	15 (8,27)	1377 (690,2403)	1.12 (0.55,1.97)	99.34 (49.7,173.3)	-0.69 (-0.8,-0.56)	-0.69 (-0.79,-0.56)
Kingdom of Lesotho	49 (24,91)	4343 (2083,8129)	2.47 (1.19,4.57)	217.05 (103.59,406.3)	-0.42 (-0.62,-0.21)	-0.42 (-0.62,-0.21)
Kingdom of Morocco	24 (11,47)	2193 (1058,4283)	0.08 (0.03,0.15)	6.96 (3.36,13.62)	-0.93 (-0.96,-0.89)	-0.93 (-0.96,-0.89)
Kingdom of Norway	0 (0,0)	8 (5,12)	0 (0,0)	0.23 (0.13,0.38)	1.4 (0.91,2.07)	-0.13 (-0.26,0.06)
Kingdom of Saudi Arabia	3 (1,5)	326 (184,534)	0.01 (0.01,0.02)	1.31 (0.72,2.21)	-0.94 (-0.97,-0.88)	-0.92 (-0.96,-0.86)
Kingdom of Spain	0 (0,0)	44 (26,73)	0 (0,0)	0.22 (0.13,0.36)	-0.06 (-0.27,0.2)	-0.09 (-0.19,0.02)
Kingdom of Sweden	0 (0,0)	23 (14,37)	0 (0,0)	0.35 (0.21,0.56)	7.86 (6.37,9.56)	0.34 (0.07,0.85)
Kingdom of Thailand	7 (4,11)	609 (357,969)	0.02 (0.01,0.03)	2.03 (1.13,3.35)	-0.85 (-0.92,-0.6)	-0.84 (-0.91,-0.6)
Kingdom of the Netherlands	0 (0,0)	71 (40,123)	0 (0,0)	0.74 (0.42,1.32)	0.61 (0.3,0.99)	0.7 (0.5,0.96)
Kingdom of Tonga	0 (0,0)	4 (2,6)	0.02 (0.01,0.04)	2.56 (1.31,4.38)	-0.65 (-0.81,-0.35)	-0.59 (-0.77,-0.27)
Kyrgyz Republic	1 (1,2)	138 (78,231)	0.02 (0.01,0.03)	1.8 (1.02,3)	-0.94 (-0.96,-0.92)	-0.94 (-0.96,-0.92)
Lao People's Democratic Republic	9 (4,16)	824 (408,1511)	0.11 (0.05,0.2)	9.87 (4.91,18.06)	-0.93 (-0.96,-0.87)	-0.93 (-0.96,-0.86)
Lebanese Republic	1 (1,2)	109 (60,189)	0.03 (0.01,0.05)	2.72 (1.47,4.76)	-0.73 (-0.86,-0.4)	-0.7 (-0.84,-0.39)
Malaysia	6 (3,10)	749 (468,1201)	0.02 (0.01,0.04)	2.98 (1.83,4.89)	-0.77 (-0.86,-0.61)	-0.69 (-0.8,-0.49)
Mongolia	1 (0,1)	48 (17,118)	0.01 (0,0.03)	1.27 (0.45,3.16)	-0.91 (-0.97,-0.79)	-0.91 (-0.96,-0.79)
Montenegro	0 (0,0)	0 (0,1)	0 (0,0)	0.09 (0.05,0.17)	-0.76 (-0.88,-0.52)	-0.7 (-0.81,-0.53)
New Zealand	0 (0,0)	25 (16,39)	0.01 (0,0.01)	0.79 (0.48,1.25)	-0.25 (-0.4,-0.05)	-0.37 (-0.48,-0.23)
North Macedonia	0 (0,0)	16 (8,29)	0.02 (0.01,0.03)	1.67 (0.84,3.07)	-0.91 (-0.94,-0.86)	-0.91 (-0.94,-0.86)
Northern Mariana Islands	0 (0,0)	1 (1,1)	0.02 (0.01,0.04)	2.61 (1.57,4.08)	-0.19 (-0.42,0.13)	-0.07 (-0.31,0.26)
Palestine	1 (0,1)	61 (33,108)	0.01 (0.01,0.02)	1.03 (0.55,1.82)	-0.93 (-0.96,-0.87)	-0.92 (-0.95,-0.86)
People's Democratic Republic of Algeria	7 (3,13)	761 (364,1282)	0.02 (0.01,0.03)	1.69 (0.81,2.86)	-0.86 (-0.91,-0.76)	-0.84 (-0.9,-0.74)
People's Republic of Bangladesh	249 (131,437)	21759 (11576,37867)	0.18 (0.09,0.31)	15.22 (8.09,26.67)	-0.9 (-0.95,-0.83)	-0.91 (-0.95,-0.84)
People's Republic of China	30 (17,52)	3113 (1778,5266)	0 (0,0.01)	0.49 (0.27,0.87)	-0.98 (-0.99,-0.97)	-0.98 (-0.98,-0.97)
Plurinational State of Bolivia	12 (6,21)	1070 (540,1909)	0.1 (0.05,0.18)	9.05 (4.57,16.15)	-0.88 (-0.93,-0.82)	-0.88 (-0.93,-0.82)
Portuguese Republic	0 (0,0)	12 (8,18)	0 (0,0)	0.25 (0.16,0.4)	-0.75 (-0.82,-0.67)	-0.65 (-0.72,-0.56)
Principality of Andorra	0 (0,0)	0 (0,0)	0 (0,0)	0.31 (0.15,0.6)	-0.74 (-0.86,-0.5)	-0.03 (-0.17,0.12)
Principality of Monaco	0 (0,0)	0 (0,0)	0 (0,0)	0.34 (0.17,0.63)	0.12 (-0.39,1.79)	0.03 (-0.13,0.25)
Puerto Rico	0 (0,0)	18 (12,28)	0.01 (0.01,0.02)	1.54 (0.95,2.45)	-0.43 (-0.57,-0.25)	-0.36 (-0.49,-0.21)
Republic of Albania	0 (0,0)	14 (6,26)	0.01 (0,0.02)	1.02 (0.46,1.9)	-0.83 (-0.92,-0.73)	-0.83 (-0.91,-0.73)
Republic of Angola	431 (214,741)	38892 (19272,66577)	0.82 (0.42,1.36)	71.43 (37.02,119.45)	-0.93 (-0.96,-0.88)	-0.93 (-0.96,-0.88)
Republic of Armenia	0 (0,0)	9 (6,16)	0.01 (0,0.01)	0.53 (0.32,0.91)	-0.98 (-0.99,-0.97)	-0.98 (-0.98,-0.97)
Republic of Austria	0 (0,0)	12 (7,21)	0 (0,0)	0.27 (0.15,0.46)	-0.44 (-0.58,-0.23)	-0.56 (-0.61,-0.5)
Republic of Azerbaijan	5 (2,9)	419 (214,801)	0.07 (0.03,0.13)	6.27 (3.16,12.08)	-0.85 (-0.9,-0.78)	-0.84 (-0.9,-0.78)
Republic of Belarus	0 (0,0)	21 (13,35)	0 (0,0)	0.45 (0.27,0.72)	-0.9 (-0.94,-0.84)	-0.8 (-0.86,-0.71)
Republic of Benin	250 (104,532)	22155 (9354,46894)	1.14 (0.51,2.36)	96.98 (42.89,201.84)	-0.81 (-0.89,-0.67)	-0.81 (-0.89,-0.67)
Republic of Botswana	23 (12,41)	2013 (1053,3692)	0.97 (0.5,1.76)	85.9 (44.92,157.91)	-0.54 (-0.69,-0.36)	-0.54 (-0.68,-0.36)
Republic of Bulgaria	0 (0,1)	29 (16,49)	0.01 (0.01,0.02)	0.99 (0.53,1.67)	-0.06 (-0.32,0.29)	-0.1 (-0.34,0.21)
Republic of Burundi	276 (113,599)	24469 (10217,53031)	1.37 (0.61,2.82)	116.64 (49.75,246.75)	-0.74 (-0.84,-0.58)	-0.74 (-0.85,-0.58)
Republic of Cabo Verde	2 (1,3)	143 (75,245)	0.35 (0.17,0.62)	32.18 (16.45,56.14)	-0.91 (-0.95,-0.85)	-0.91 (-0.95,-0.85)
Republic of Cameroon	634 (253,1350)	56962 (23136,120849)	1.36 (0.55,2.82)	119.29 (49.08,249.87)	-0.73 (-0.86,-0.51)	-0.73 (-0.86,-0.5)
Republic of Chad	2845 (1446,5295)	252704 (128498,470378)	7.73 (3.96,14.12)	673.33 (344.62,1238.59)	-0.51 (-0.68,-0.28)	-0.51 (-0.68,-0.27)
Republic of Chile	3 (2,4)	249 (154,374)	0.02 (0.01,0.04)	2.33 (1.42,3.53)	-0.83 (-0.87,-0.78)	-0.82 (-0.86,-0.78)
Republic of Colombia	5 (3,10)	514 (271,912)	0.02 (0.01,0.03)	1.5 (0.79,2.7)	-0.91 (-0.94,-0.87)	-0.91 (-0.94,-0.87)
Republic of Costa Rica	0 (0,0)	19 (12,30)	0.01 (0,0.01)	0.61 (0.37,0.95)	-0.87 (-0.91,-0.83)	-0.83 (-0.88,-0.77)
Republic of Croatia	0 (0,0)	11 (6,20)	0.01 (0,0.01)	0.65 (0.34,1.12)	0.27 (-0.1,0.74)	0.21 (-0.14,0.64)
Republic of Cuba	1 (0,1)	86 (55,134)	0.01 (0.01,0.02)	1.48 (0.93,2.33)	-0.85 (-0.89,-0.81)	-0.8 (-0.86,-0.73)
Republic of Cyprus	0 (0,0)	4 (3,7)	0 (0,0)	0.52 (0.31,0.86)	-0.78 (-0.87,-0.49)	-0.6 (-0.76,-0.26)
Republic of Côte d'Ivoire	472 (217,862)	42437 (20113,77444)	1.12 (0.53,2.01)	98.61 (47.17,177.33)	-0.77 (-0.85,-0.64)	-0.77 (-0.85,-0.64)
Republic of Djibouti	10 (4,20)	886 (385,1785)	0.7 (0.29,1.4)	61.57 (26.78,123.55)	-0.88 (-0.94,-0.78)	-0.88 (-0.94,-0.79)
Republic of Ecuador	3 (2,5)	288 (163,489)	0.02 (0.01,0.03)	1.78 (0.99,3.03)	-0.97 (-0.98,-0.96)	-0.97 (-0.98,-0.96)
Republic of El Salvador	2 (1,4)	182 (92,321)	0.03 (0.02,0.06)	3.12 (1.58,5.52)	-0.95 (-0.97,-0.92)	-0.95 (-0.97,-0.92)
Republic of Equatorial Guinea	5 (2,11)	500 (253,970)	0.31 (0.15,0.6)	27.78 (14.08,53.81)	-0.97 (-0.98,-0.94)	-0.97 (-0.98,-0.93)
Republic of Estonia	0 (0,0)	3 (2,6)	0 (0,0)	0.48 (0.27,0.82)	-0.93 (-0.95,-0.91)	-0.75 (-0.83,-0.64)
Republic of Fiji	2 (1,3)	176 (87,312)	0.22 (0.1,0.4)	19.71 (9.79,34.96)	-0.5 (-0.72,-0.16)	-0.49 (-0.71,-0.16)
Republic of Finland	0 (0,0)	9 (5,15)	0 (0,0)	0.33 (0.18,0.54)	0.2 (-0.11,0.54)	-0.25 (-0.36,-0.12)
Republic of Ghana	183 (94,322)	16199 (8400,28785)	0.43 (0.23,0.75)	36.57 (19.36,64.2)	-0.86 (-0.92,-0.77)	-0.86 (-0.92,-0.77)
Republic of Guatemala	43 (23,72)	3864 (2119,6355)	0.29 (0.16,0.48)	26.01 (14.29,42.72)	-0.81 (-0.86,-0.75)	-0.81 (-0.86,-0.74)
Republic of Guinea	230 (93,471)	20253 (8404,41552)	1.14 (0.5,2.22)	94.57 (41.58,186.89)	-0.88 (-0.94,-0.76)	-0.89 (-0.94,-0.77)
Republic of Guinea-Bissau	23 (11,44)	1992 (987,3827)	0.76 (0.38,1.38)	63.21 (31.77,117.94)	-0.86 (-0.91,-0.77)	-0.86 (-0.91,-0.77)
Republic of Guyana	1 (0,1)	67 (38,116)	0.1 (0.06,0.18)	9.21 (5.14,15.93)	-0.86 (-0.9,-0.8)	-0.86 (-0.9,-0.8)
Republic of Haiti	172 (85,309)	15385 (7638,27555)	1.08 (0.53,1.94)	96.09 (47.65,172.21)	-0.73 (-0.82,-0.61)	-0.73 (-0.82,-0.61)
Republic of Honduras	18 (9,31)	1605 (780,2779)	0.17 (0.08,0.29)	14.86 (7.23,25.74)	-0.88 (-0.93,-0.84)	-0.89 (-0.93,-0.84)
Republic of Iceland	0 (0,0)	1 (0,2)	0 (0,0)	0.37 (0.21,0.65)	0.17 (-0.15,0.54)	0.08 (-0.04,0.21)
Republic of India	5886 (2953,9728)	522579 (278413,868463)	0.54 (0.27,0.91)	47.57 (24.67,79.76)	-0.89 (-0.93,-0.84)	-0.89 (-0.93,-0.83)
Republic of Indonesia	272 (156,474)	60933 (30921,108365)	0.13 (0.07,0.22)	11.48 (6.54,20.07)	-0.92 (-0.94,-0.87)	-0.92 (-0.94,-0.87)
Republic of Iraq	18 (9,33)	1757 (863,3282)	0.04 (0.02,0.08)	4.31 (2.31,7.73)	-0.83 (-0.89,-0.73)	-0.82 (-0.89,-0.73)
Republic of Italy	1 (1,2)	151 (75,262)	0 (0,0.01)	0.47 (0.24,0.82)	2.07 (1.4,2.94)	0.23 (-0.13,0.83)
Republic of Kazakhstan	1 (0,1)	178 (86,319)	0 (0,0.01)	0.42 (0.25,0.69)	-0.98 (-0.99,-0.98)	-0.98 (-0.99,-0.97)
Republic of Kenya	820 (462,1329)	52228 (26524,92291)	1.45 (0.82,2.36)	130.09 (74.03,209.9)	-0.76 (-0.84,-0.65)	-0.76 (-0.83,-0.64)
Republic of Kiribati	1 (0,1)	196 (97,370)	0.39 (0.19,0.67)	32.87 (15.9,57.11)	-0.76 (-0.84,-0.66)	-0.76 (-0.84,-0.66)
Republic of Korea	1 (0,1)	318 (138,636)	0 (0,0.01)	0.42 (0.25,0.71)	-0.72 (-0.83,-0.54)	-0.68 (-0.79,-0.5)
Republic of Latvia	0 (0,0)	6 (2,11)	0 (0,0)	0.34 (0.2,0.54)	-0.92 (-0.94,-0.88)	-0.8 (-0.85,-0.71)
Republic of Liberia	145 (64,303)	3800 (1581,7858)	1.95 (0.87,4.01)	172.03 (78.07,353.8)	-0.85 (-0.92,-0.74)	-0.85 (-0.92,-0.74)
Republic of Lithuania	0 (0,0)	15 (7,29)	0 (0,0)	0.56 (0.34,0.87)	-0.87 (-0.91,-0.82)	-0.76 (-0.82,-0.66)
Republic of Madagascar	811 (387,1507)	80736 (35045,160240)	2.05 (0.98,3.79)	181.22 (86.86,333.01)	-0.66 (-0.8,-0.48)	-0.66 (-0.8,-0.48)
Republic of Malawi	349 (178,606)	31254 (15245,57548)	1.36 (0.7,2.34)	116.09 (60.94,201)	-0.87 (-0.92,-0.8)	-0.88 (-0.92,-0.8)
Republic of Maldives	0 (0,0)	28 (14,48)	0.04 (0.02,0.07)	3.82 (2.21,6.55)	-0.96 (-0.97,-0.94)	-0.96 (-0.97,-0.93)
Republic of Mali	739 (374,1344)	14366 (6503,29098)	1.73 (0.85,3.14)	147.06 (75.2,261.68)	-0.83 (-0.9,-0.73)	-0.83 (-0.9,-0.73)
Republic of Malta	0 (0,0)	1 (0,2)	0 (0,0)	0.35 (0.19,0.62)	0.77 (0.32,1.39)	0.13 (-0.01,0.32)
Republic of Mauritius	0 (0,0)	58 (32,100)	0.05 (0.03,0.07)	4.82 (2.96,7.27)	-0.71 (-0.78,-0.62)	-0.69 (-0.75,-0.61)
Republic of Moldova	0 (0,0)	26 (13,44)	0.01 (0.01,0.02)	1.31 (0.75,2.13)	-0.9 (-0.94,-0.84)	-0.88 (-0.92,-0.82)
Republic of Mozambique	622 (285,1158)	73057 (31673,147590)	1.28 (0.6,2.34)	109.89 (51.3,202.43)	-0.85 (-0.93,-0.7)	-0.85 (-0.93,-0.7)
Republic of Namibia	26 (14,48)	4706 (2287,8817)	0.96 (0.5,1.75)	85.46 (44.62,152.35)	-0.63 (-0.75,-0.49)	-0.63 (-0.74,-0.48)
Republic of Nauru	0 (0,0)	4 (2,8)	0.09 (0.04,0.16)	7.85 (4.12,13.9)	-0.53 (-0.73,-0.21)	-0.51 (-0.71,-0.19)
Republic of Nicaragua	2 (1,3)	2287 (1157,3962)	0.03 (0.01,0.05)	2.48 (1.24,4.5)	-0.95 (-0.97,-0.92)	-0.95 (-0.97,-0.92)
Republic of Niue	0 (0,0)	1 (0,1)	0.15 (0.07,0.26)	13.95 (6.63,23.78)	0.32 (-0.25,1.07)	0.32 (-0.24,1.01)
Republic of Palau	0 (0,0)	8 (4,15)	0.09 (0.05,0.16)	8.04 (4.28,13.7)	-0.6 (-0.77,-0.36)	-0.61 (-0.77,-0.36)
Republic of Panama	2 (1,3)	759 (372,1324)	0.05 (0.02,0.08)	4.61 (2.59,7.85)	-0.73 (-0.81,-0.62)	-0.71 (-0.79,-0.6)
Republic of Paraguay	3 (1,7)	176 (76,377)	0.05 (0.02,0.11)	5.02 (2.18,10.12)	-0.89 (-0.95,-0.78)	-0.89 (-0.95,-0.79)
Republic of Peru	21 (10,38)	1225 (598,2230)	0.06 (0.03,0.12)	6.11 (3.2,10.82)	-0.95 (-0.97,-0.91)	-0.94 (-0.97,-0.91)
Republic of Poland	1 (1,2)	479 (237,860)	0.01 (0,0.01)	0.62 (0.34,1.1)	0.06 (-0.19,0.4)	-0.08 (-0.3,0.21)
Republic of Rwanda	163 (84,290)	12200 (5567,23662)	0.95 (0.5,1.68)	84.36 (43.99,149.22)	-0.84 (-0.91,-0.69)	-0.84 (-0.91,-0.69)
Republic of San Marino	0 (0,0)	0 (0,0)	0 (0,0)	0.29 (0.15,0.54)	-0.67 (-0.84,-0.13)	-0.13 (-0.31,0.07)
Republic of Senegal	100 (48,176)	5553 (2529,10065)	0.48 (0.23,0.81)	41.4 (21.1,70.58)	-0.91 (-0.94,-0.87)	-0.91 (-0.94,-0.87)
Republic of Serbia	0 (0,0)	40 (18,81)	0 (0,0.01)	0.4 (0.21,0.73)	-0.7 (-0.84,0.03)	-0.68 (-0.82,-0.01)
Republic of Seychelles	0 (0,0)	5 (2,8)	0.02 (0.01,0.04)	2.07 (1.02,3.74)	-0.59 (-0.76,-0.35)	-0.58 (-0.74,-0.35)
Republic of Sierra Leone	221 (108,397)	6557 (2857,13360)	1.72 (0.85,3.04)	147.32 (74.37,261.73)	-0.82 (-0.88,-0.72)	-0.82 (-0.88,-0.72)
Republic of Singapore	0 (0,0)	16 (8,29)	0 (0,0)	0.2 (0.12,0.33)	-0.74 (-0.8,-0.66)	-0.73 (-0.79,-0.65)
Republic of Slovenia	0 (0,0)	8 (4,15)	0 (0,0)	0.24 (0.14,0.39)	-0.12 (-0.41,0.31)	-0.09 (-0.33,0.22)
Republic of South Africa	678 (386,1125)	77937 (40607,135107)	1.4 (0.79,2.33)	124.71 (70.22,209.52)	-0.72 (-0.78,-0.64)	-0.72 (-0.78,-0.64)
Republic of South Sudan	949 (506,1719)	58563 (27351,111917)	5.83 (3.12,10.52)	508.29 (271.93,916.09)	-0.5 (-0.65,-0.27)	-0.5 (-0.66,-0.28)
Republic of Sudan	38 (12,118)	6599 (2200,19098)	0.07 (0.02,0.21)	6.57 (2.31,19.4)	-0.92 (-0.97,-0.86)	-0.92 (-0.96,-0.86)
Republic of Suriname	1 (0,1)	75 (35,140)	0.15 (0.07,0.28)	13.54 (6.82,24.96)	-0.78 (-0.88,-0.65)	-0.78 (-0.88,-0.65)
Republic of Tajikistan	36 (18,65)	4954 (1997,9613)	0.27 (0.14,0.48)	24.08 (12.25,43.23)	-0.71 (-0.83,-0.6)	-0.71 (-0.83,-0.6)
Republic of the Congo	45 (18,94)	3376 (1341,7645)	0.74 (0.29,1.54)	65.69 (27.02,134.9)	-0.84 (-0.91,-0.76)	-0.84 (-0.9,-0.76)
Republic of the Gambia	36 (18,60)	611 (285,1148)	1.07 (0.55,1.77)	91.97 (47.42,149.67)	-0.82 (-0.88,-0.72)	-0.83 (-0.88,-0.72)
Republic of the Marshall Islands	0 (0,0)	23 (11,44)	0.1 (0.05,0.17)	8.58 (4.22,15.02)	-0.63 (-0.8,-0.33)	-0.64 (-0.81,-0.32)
Republic of the Niger	2810 (1466,4945)	37135 (15591,74926)	5.78 (3.09,10.01)	491.65 (262.71,860.91)	-0.83 (-0.9,-0.72)	-0.84 (-0.9,-0.72)
Republic of the Philippines	89 (51,158)	16470 (8408,30290)	0.08 (0.05,0.14)	7.53 (4.51,13.14)	-0.86 (-0.9,-0.81)	-0.86 (-0.89,-0.8)
Republic of the Union of Myanmar	108 (58,192)	9762 (4720,18489)	0.21 (0.11,0.37)	19.49 (10.52,34.27)	-0.92 (-0.96,-0.84)	-0.92 (-0.96,-0.84)
Republic of Trinidad and Tobago	0 (0,0)	39 (20,68)	0.02 (0.01,0.04)	2.45 (1.38,4.21)	-0.81 (-0.87,-0.72)	-0.79 (-0.86,-0.7)
Republic of Tunisia	1 (0,1)	174 (77,319)	0.01 (0,0.01)	0.89 (0.44,1.53)	-0.89 (-0.93,-0.82)	-0.87 (-0.91,-0.78)
Republic of Turkey	9 (5,16)	1191 (580,2103)	0.02 (0.01,0.03)	1.82 (1.01,3.08)	-0.94 (-0.96,-0.9)	-0.93 (-0.96,-0.89)
Republic of Uganda	663 (280,1338)	43365 (19052,90137)	0.96 (0.43,1.87)	84.27 (37.93,163.66)	-0.86 (-0.94,-0.63)	-0.86 (-0.94,-0.64)
Republic of Uzbekistan	3 (1,4)	389 (186,717)	0.01 (0,0.01)	0.65 (0.37,1.08)	-0.98 (-0.99,-0.97)	-0.98 (-0.99,-0.97)
Republic of Vanuatu	1 (0,1)	188 (87,340)	0.13 (0.06,0.26)	11.49 (5.38,23.34)	-0.69 (-0.79,-0.52)	-0.69 (-0.79,-0.5)
Republic of Yemen	50 (16,113)	4257 (1461,10320)	0.11 (0.03,0.24)	9.99 (3.46,22.18)	-0.94 (-0.97,-0.9)	-0.94 (-0.97,-0.9)
Republic of Zambia	463 (245,814)	24958 (11755,46399)	1.68 (0.91,2.9)	146.01 (78.75,255.03)	-0.86 (-0.91,-0.77)	-0.86 (-0.91,-0.77)
Republic of Zimbabwe	88 (42,151)	30716 (14515,54579)	0.42 (0.21,0.71)	35.91 (17.36,61.19)	-0.3 (-0.55,0.07)	-0.32 (-0.57,0.04)
Romania	1 (1,2)	281 (133,510)	0.01 (0.01,0.02)	1.02 (0.56,1.77)	-0.79 (-0.85,-0.71)	-0.79 (-0.85,-0.71)
Russian Federation	3 (2,5)	1104 (551,1940)	0 (0,0.01)	0.63 (0.39,0.97)	-0.9 (-0.91,-0.88)	-0.87 (-0.89,-0.85)
Saint Kitts and Nevis	0 (0,0)	3 (2,6)	0.06 (0.04,0.11)	5.97 (3.42,10.28)	-0.81 (-0.86,-0.73)	-0.8 (-0.85,-0.72)
Saint Lucia	0 (0,0)	6 (3,11)	0.03 (0.01,0.05)	2.79 (1.62,4.76)	-0.84 (-0.89,-0.76)	-0.8 (-0.86,-0.7)
Saint Vincent and the Grenadines	0 (0,0)	5 (3,8)	0.04 (0.02,0.07)	3.64 (2.09,6.11)	-0.88 (-0.91,-0.82)	-0.87 (-0.91,-0.8)
Slovak Republic	0 (0,0)	25 (11,51)	0.01 (0,0.01)	0.47 (0.21,0.88)	-0.13 (-0.5,0.77)	-0.13 (-0.49,0.71)
Socialist Republic of Viet Nam	2 (1,3)	3834 (1571,7400)	0 (0,0)	0.41 (0.23,0.67)	-0.96 (-0.98,-0.93)	-0.93 (-0.96,-0.86)
Solomon Islands	1 (1,2)	381 (202,647)	0.12 (0.06,0.2)	10.33 (5.32,17.31)	-0.77 (-0.86,-0.67)	-0.77 (-0.86,-0.66)
State of Eritrea	125 (65,228)	12055 (4640,25152)	1.44 (0.73,2.64)	123.1 (64.92,221.99)	-0.84 (-0.91,-0.73)	-0.84 (-0.91,-0.73)
State of Israel	0 (0,1)	37 (19,64)	0 (0,0.01)	0.6 (0.37,0.93)	-0.26 (-0.48,0)	-0.31 (-0.45,-0.16)
State of Kuwait	0 (0,0)	26 (10,56)	0 (0,0.01)	0.57 (0.34,0.87)	-0.83 (-0.88,-0.78)	-0.77 (-0.83,-0.68)
State of Libya	1 (0,1)	244 (115,458)	0.02 (0.01,0.04)	1.95 (0.73,3.54)	-0.9 (-0.97,-0.82)	-0.89 (-0.96,-0.81)
State of Qatar	0 (0,0)	9 (4,16)	0.01 (0,0.01)	0.66 (0.39,1.13)	-0.77 (-0.85,-0.6)	-0.7 (-0.8,-0.52)
Sultanate of Oman	1 (1,2)	74 (38,138)	0.03 (0.01,0.05)	2.6 (1.48,4.57)	-0.81 (-0.91,-0.56)	-0.8 (-0.9,-0.57)
Swiss Confederation	0 (0,0)	27 (13,49)	0 (0,0.01)	1.15 (0.67,1.89)	-0.19 (-0.38,0.06)	-0.04 (-0.17,0.11)
Syrian Arab Republic	1 (0,2)	187 (81,342)	0.01 (0,0.02)	1.11 (0.61,1.84)	-0.93 (-0.97,-0.87)	-0.91 (-0.96,-0.84)
Taiwan (Province of China)	0 (0,0)	515 (168,1131)	0 (0,0)	0.69 (0.39,1.16)	-0.88 (-0.91,-0.85)	-0.52 (-0.67,-0.28)
Togolese Republic	213 (94,431)	6089 (2484,12366)	1.92 (0.86,3.77)	166.46 (75.56,331.83)	-0.76 (-0.86,-0.65)	-0.77 (-0.86,-0.65)
Tokelau	0 (0,0)	1 (1,3)	0.58 (0.25,1.14)	52.1 (22.79,102.25)	0.87 (-0.04,2.61)	0.92 (-0.01,2.67)
Turkmenistan	1 (1,2)	189 (88,365)	0.02 (0.01,0.04)	1.98 (1.07,3.49)	-0.97 (-0.98,-0.96)	-0.97 (-0.98,-0.96)
Tuvalu	0 (0,0)	4 (2,8)	0.07 (0.04,0.12)	10.29 (6.04,17.37)	-0.85 (-0.91,-0.71)	-0.84 (-0.91,-0.7)
Ukraine	1 (0,1)	199 (77,403)	0 (0,0.01)	0.82 (0.52,1.22)	-0.81 (-0.86,-0.74)	-0.78 (-0.84,-0.71)
Union of the Comoros	6 (3,11)	572 (247,1138)	0.76 (0.32,1.42)	152.13 (78.72,253.42)	-0.79 (-0.88,-0.66)	-0.79 (-0.88,-0.67)
United Arab Emirates	0 (0,1)	90 (42,154)	0.01 (0.01,0.02)	4.77 (2.96,7.1)	-0.7 (-0.83,-0.45)	-0.68 (-0.8,-0.45)
United Kingdom of Great Britain and Northern Ireland	0 (0,1)	105 (49,187)	0 (0,0)	0.63 (0.42,0.91)	0.91 (0.63,1.23)	-0.29 (-0.38,-0.14)
United Mexican States	41 (22,70)	14904 (7716,25469)	0.04 (0.02,0.07)	3.22 (2.03,5.03)	-0.95 (-0.97,-0.93)	-0.95 (-0.96,-0.93)
United Republic of Tanzania	943 (475,1673)	42116 (18836,81808)	1.13 (0.58,1.94)	182.1 (109.15,283.23)	-0.82 (-0.89,-0.72)	-0.82 (-0.89,-0.72)
United States of America	19 (12,28)	1483 (721,2720)	0.01 (0,0.01)	23.45 (21.81,24.85)	-0.34 (-0.47,-0.16)	-0.56 (-0.65,-0.45)
United States Virgin Islands	0 (0,0)	1 (1,3)	0.01 (0.01,0.03)	0.53 (0.33,0.74)	-0.64 (-0.8,-0.39)	-0.59 (-0.76,-0.36)
