# Supplementary material for: Global burden, subtype, risk factors and etiological analysis of enteric infections from 1990-2021: population based study
Source: Front Cell Infect Microbiol. 2025 Mar 20;15:1527765. doi: 10.3389/fcimb.2025.1527765 (PMC11965617; doi:10.3389/fcimb.2025.1527765)
Supplement: Supplementary file 6 [file DataSheet1.zip › Table S54.xlsx]

## Sheet: Table S54
Supplementary table 54: Number, age-standardized rates in 2021 and rate change in age-standardized rates from 1990 to 2021 of enteric infections due to Enterotoxigenic E coli for both sexes in 204 countries and territories.
Location	Number in 2021		Age-standardized rates in 2021		Rate change in age-standardized rates from 1990 to 2021
	Deaths	DALYs	Deaths	DALYs	Deaths	DALYs
American Samoa	0 (0,0)	5 (3,8)	0.76 (0.35,1.41)	14.82 (8.88,23.88)	-0.23 (-0.39,0.04)	-0.2 (-0.38,0.08)
Antigua and Barbuda	0 (0,0)	2 (1,3)	0.05 (0.04,0.08)	2.86 (2,4.06)	-0.66 (-0.71,-0.61)	-0.6 (-0.68,-0.5)
Arab Republic of Egypt	166 (95,288)	14707 (8406,25464)	0.19 (0.11,0.34)	12.34 (7.23,21.31)	-0.9 (-0.94,-0.84)	-0.92 (-0.95,-0.87)
Argentine Republic	34 (21,50)	886 (632,1220)	0.06 (0.04,0.09)	2.35 (1.64,3.4)	-0.61 (-0.72,-0.49)	-0.81 (-0.85,-0.76)
Australia	4 (2,7)	67 (44,98)	0.01 (0,0.01)	0.19 (0.13,0.26)	-0.37 (-0.46,-0.29)	-0.62 (-0.68,-0.56)
Barbados	0 (0,0)	5 (3,7)	0.03 (0.02,0.05)	2.22 (1.48,3.35)	-0.7 (-0.77,-0.62)	-0.61 (-0.71,-0.48)
Belize	0 (0,0)	20 (13,32)	0.1 (0.07,0.15)	5.61 (3.68,8.64)	-0.82 (-0.86,-0.77)	-0.86 (-0.9,-0.82)
Bermuda	0 (0,0)	1 (1,1)	0.01 (0.01,0.02)	1.57 (0.96,2.54)	-0.81 (-0.84,-0.77)	-0.54 (-0.69,-0.36)
Bolivarian Republic of Venezuela	36 (23,55)	1922 (1082,3064)	0.15 (0.09,0.23)	8.45 (4.65,13.7)	-0.74 (-0.82,-0.65)	-0.78 (-0.87,-0.7)
Bosnia and Herzegovina	1 (0,2)	28 (16,51)	0.02 (0.01,0.05)	1.4 (0.8,2.5)	-0.28 (-0.61,0.68)	-0.44 (-0.62,-0.03)
Brunei Darussalam	0 (0,0)	1 (1,2)	0.02 (0.01,0.03)	0.52 (0.33,0.83)	-0.13 (-0.33,0.23)	-0.15 (-0.35,0.13)
Burkina Faso	1276 (762,2015)	95040 (53213,157876)	7.17 (4.13,12.12)	283.41 (172.12,440.87)	-0.69 (-0.78,-0.58)	-0.74 (-0.82,-0.62)
Canada	23 (13,37)	299 (192,453)	0.03 (0.02,0.04)	0.52 (0.35,0.73)	4.84 (4.13,5.46)	0.57 (0.05,1.28)
Central African Republic	139 (73,236)	10889 (5485,19182)	3.83 (2.11,6.36)	157.87 (86.89,262.71)	-0.4 (-0.59,-0.12)	-0.51 (-0.67,-0.28)
Commonwealth of Dominica	0 (0,0)	3 (2,4)	0.11 (0.06,0.19)	7.01 (3.94,12.49)	-0.4 (-0.58,-0.09)	-0.23 (-0.51,0.22)
Commonwealth of the Bahamas	0 (0,0)	5 (3,7)	0.04 (0.02,0.05)	1.94 (1.26,2.98)	-0.72 (-0.8,-0.65)	-0.75 (-0.82,-0.66)
Cook Islands	0 (0,0)	1 (0,1)	0.13 (0.05,0.25)	4.05 (2.68,6.11)	-0.4 (-0.57,-0.12)	-0.14 (-0.36,0.12)
Czech Republic	16 (10,25)	330 (228,471)	0.09 (0.06,0.13)	3.31 (2.14,5.12)	1.61 (0.84,2.67)	0.35 (0.04,0.79)
Democratic People's Republic of Korea	1 (1,2)	138 (88,210)	0.01 (0,0.01)	0.75 (0.47,1.16)	-0.61 (-0.76,-0.37)	-0.37 (-0.59,-0.01)
Democratic Republic of Sao Tome and Principe	1 (1,2)	84 (50,137)	1.39 (0.72,2.5)	44.4 (27.06,68.9)	-0.87 (-0.92,-0.81)	-0.93 (-0.95,-0.9)
Democratic Republic of the Congo	471 (242,852)	33187 (15892,63524)	1.03 (0.47,1.94)	34.33 (18.18,59.84)	-0.74 (-0.85,-0.6)	-0.82 (-0.89,-0.72)
Democratic Republic of Timor-Leste	11 (6,17)	649 (333,1152)	1.16 (0.61,2.19)	41.41 (23.49,69.88)	-0.88 (-0.92,-0.8)	-0.91 (-0.94,-0.86)
Democratic Socialist Republic of Sri Lanka	56 (25,110)	1377 (868,2219)	0.28 (0.13,0.56)	7.09 (4.46,10.89)	-0.89 (-0.93,-0.85)	-0.89 (-0.92,-0.85)
Dominican Republic	23 (13,38)	1321 (721,2281)	0.23 (0.13,0.39)	12.95 (7.11,22.31)	-0.81 (-0.88,-0.73)	-0.86 (-0.92,-0.78)
Eastern Republic of Uruguay	3 (2,5)	52 (34,78)	0.05 (0.03,0.07)	1.49 (0.96,2.3)	-0.49 (-0.63,-0.33)	-0.73 (-0.79,-0.62)
Federal Democratic Republic of Ethiopia	4606 (2894,7274)	288870 (168955,468767)	8.13 (4.5,13.76)	253.8 (163.26,391.59)	-0.74 (-0.85,-0.44)	-0.8 (-0.88,-0.6)
Federal Democratic Republic of Nepal	211 (112,412)	7284 (4402,11798)	1.23 (0.6,2.58)	29.75 (17.85,49.8)	-0.85 (-0.91,-0.76)	-0.91 (-0.94,-0.87)
Federal Republic of Germany	52 (28,84)	843 (539,1288)	0.02 (0.01,0.03)	0.56 (0.4,0.79)	1.54 (1.16,1.9)	0.03 (-0.21,0.33)
Federal Republic of Nigeria	15113 (8701,25222)	1241571 (680875,2127065)	6.47 (4.01,10.25)	364.64 (213.08,601.92)	-0.71 (-0.79,-0.62)	-0.73 (-0.8,-0.62)
Federal Republic of Somalia	2109 (1161,3675)	166054 (83435,300176)	16.2 (8.09,28.93)	559.41 (328.17,922.73)	-0.51 (-0.68,-0.33)	-0.63 (-0.75,-0.46)
Federated States of Micronesia	0 (0,1)	10 (6,15)	0.9 (0.4,1.79)	16.42 (9.66,28.2)	-0.53 (-0.7,-0.3)	-0.66 (-0.78,-0.5)
Federative Republic of Brazil	118 (77,172)	3804 (2692,5403)	0.05 (0.04,0.08)	2.04 (1.4,3)	-0.92 (-0.95,-0.89)	-0.96 (-0.97,-0.95)
French Republic	21 (12,35)	568 (379,822)	0.01 (0.01,0.02)	0.78 (0.51,1.2)	-0.49 (-0.55,-0.42)	0.01 (-0.16,0.21)
Gabonese Republic	5 (2,11)	300 (131,626)	0.59 (0.24,1.26)	18.7 (8.85,36.99)	-0.79 (-0.86,-0.66)	-0.84 (-0.9,-0.77)
Georgia	0 (0,1)	35 (22,53)	0.01 (0.01,0.02)	1.35 (0.84,2.09)	-0.97 (-0.98,-0.96)	-0.96 (-0.98,-0.95)
Grand Duchy of Luxembourg	0 (0,1)	6 (4,8)	0.03 (0.02,0.04)	0.68 (0.48,0.97)	1.45 (1.05,1.87)	0.23 (0.01,0.5)
Greenland	0 (0,0)	0 (0,0)	0.03 (0.01,0.06)	0.61 (0.31,1.06)	-0.13 (-0.57,0.82)	-0.4 (-0.64,0.32)
Grenada	0 (0,0)	2 (2,3)	0.04 (0.03,0.06)	2.9 (1.92,4.44)	-0.75 (-0.79,-0.7)	-0.67 (-0.77,-0.54)
Guam	0 (0,1)	9 (6,14)	0.14 (0.07,0.25)	5.61 (3.74,8.92)	-0.62 (-0.79,-0.41)	-0.24 (-0.5,0.07)
Hashemite Kingdom of Jordan	4 (3,7)	411 (251,637)	0.06 (0.04,0.1)	4 (2.48,6.19)	-0.68 (-0.77,-0.55)	-0.71 (-0.79,-0.59)
Hellenic Republic	1 (1,2)	32 (22,47)	0 (0,0.01)	0.33 (0.2,0.53)	2.7 (2.25,3.17)	-0.1 (-0.2,0.04)
Hungary	11 (7,16)	265 (176,388)	0.07 (0.05,0.11)	3.59 (2.16,5.67)	1.55 (0.9,2.55)	0.45 (0.06,0.93)
Independent State of Papua New Guinea	112 (62,186)	8097 (4042,14620)	1.85 (1.03,3.12)	65.59 (36.77,107.87)	-0.52 (-0.63,-0.41)	-0.55 (-0.67,-0.41)
Independent State of Samoa	0 (0,1)	13 (8,21)	0.39 (0.17,0.82)	7.5 (4.39,12.86)	-0.35 (-0.5,-0.13)	-0.41 (-0.54,-0.2)
Ireland	1 (0,1)	24 (16,35)	0.01 (0,0.01)	0.49 (0.32,0.74)	1.22 (0.87,1.58)	0.26 (0.1,0.46)
Islamic Republic of Afghanistan	320 (161,596)	28984 (14674,53834)	0.59 (0.31,1.07)	51.68 (26.51,95.4)	-0.82 (-0.88,-0.69)	-0.81 (-0.89,-0.68)
Islamic Republic of Iran	96 (54,182)	4764 (3208,7144)	0.17 (0.09,0.31)	7.37 (4.98,10.92)	-0.87 (-0.94,-0.78)	-0.92 (-0.96,-0.87)
Islamic Republic of Mauritania	84 (42,151)	5669 (2661,11211)	2.93 (1.44,4.99)	111.97 (59.57,200.56)	-0.78 (-0.85,-0.7)	-0.81 (-0.87,-0.73)
Islamic Republic of Pakistan	4251 (2535,7473)	256195 (144007,448431)	3.51 (1.89,6.83)	113.25 (67.36,194.35)	-0.78 (-0.84,-0.66)	-0.84 (-0.89,-0.74)
Jamaica	3 (2,5)	89 (59,130)	0.1 (0.06,0.15)	4.09 (2.62,6.16)	-0.78 (-0.84,-0.72)	-0.85 (-0.89,-0.81)
Japan	82 (44,131)	1648 (1103,2444)	0.01 (0.01,0.02)	1.11 (0.71,1.7)	-0.15 (-0.22,-0.1)	0.06 (-0.03,0.15)
Kingdom of Bahrain	0 (0,1)	29 (18,44)	0.09 (0.05,0.17)	3.74 (2.51,5.63)	-0.59 (-0.71,-0.43)	-0.7 (-0.78,-0.59)
Kingdom of Belgium	16 (9,26)	227 (138,348)	0.05 (0.03,0.08)	1.07 (0.74,1.5)	2.64 (2.07,3.1)	0.67 (0.3,1.15)
Kingdom of Bhutan	14 (6,32)	415 (207,830)	2.81 (1.12,6.34)	72.68 (36.4,143.72)	-0.86 (-0.92,-0.76)	-0.9 (-0.94,-0.84)
Kingdom of Cambodia	64 (35,105)	2773 (1675,4909)	0.78 (0.36,1.36)	20.75 (12.57,33.83)	-0.87 (-0.92,-0.79)	-0.91 (-0.94,-0.87)
Kingdom of Denmark	6 (4,10)	105 (67,158)	0.05 (0.03,0.07)	1.13 (0.8,1.63)	1.97 (1.54,2.34)	0.64 (0.36,0.97)
Kingdom of Eswatini	14 (8,24)	1113 (604,1863)	1.74 (0.95,2.9)	90.12 (52.89,149.59)	-0.71 (-0.79,-0.6)	-0.69 (-0.78,-0.6)
Kingdom of Lesotho	48 (29,77)	3423 (1854,5569)	3.61 (1.99,6.29)	187.06 (110.2,302.1)	-0.54 (-0.67,-0.33)	-0.46 (-0.61,-0.29)
Kingdom of Morocco	67 (38,114)	5135 (2764,9370)	0.23 (0.13,0.39)	16.38 (8.86,29.94)	-0.91 (-0.94,-0.87)	-0.93 (-0.95,-0.89)
Kingdom of Norway	7 (4,11)	100 (61,153)	0.05 (0.03,0.08)	0.95 (0.63,1.41)	4.47 (4,4.89)	1.23 (0.61,2)
Kingdom of Saudi Arabia	16 (9,26)	1082 (659,1651)	0.18 (0.09,0.32)	5.68 (3.65,8.57)	-0.77 (-0.88,-0.61)	-0.87 (-0.93,-0.78)
Kingdom of Spain	21 (11,34)	353 (228,529)	0.01 (0.01,0.02)	0.55 (0.39,0.81)	0.96 (0.7,1.2)	0.15 (0.01,0.32)
Kingdom of Sweden	15 (8,24)	213 (129,330)	0.05 (0.03,0.08)	0.94 (0.62,1.38)	16.39 (14.4,18.68)	2.14 (1.17,3.69)
Kingdom of Thailand	240 (111,498)	4287 (2537,7478)	0.24 (0.12,0.48)	6.4 (4.18,9.8)	-0.82 (-0.93,-0.43)	-0.81 (-0.91,-0.53)
Kingdom of the Netherlands	8 (5,13)	195 (132,294)	0.02 (0.01,0.03)	1.04 (0.68,1.58)	3.42 (2.83,3.98)	1.03 (0.75,1.36)
Kingdom of Tonga	0 (0,0)	6 (4,10)	0.26 (0.11,0.57)	5.98 (3.64,10.04)	-0.44 (-0.65,-0.17)	-0.51 (-0.67,-0.28)
Kyrgyz Republic	5 (3,9)	480 (272,820)	0.07 (0.04,0.12)	6.25 (3.56,10.68)	-0.94 (-0.95,-0.92)	-0.94 (-0.95,-0.92)
Lao People's Democratic Republic	57 (33,99)	3532 (1902,5981)	1.31 (0.75,2.4)	49.87 (28.34,86.01)	-0.9 (-0.94,-0.83)	-0.92 (-0.95,-0.86)
Lebanese Republic	9 (5,15)	354 (221,572)	0.15 (0.09,0.25)	7.83 (4.68,12.93)	-0.59 (-0.71,-0.4)	-0.64 (-0.76,-0.34)
Malaysia	69 (29,123)	2074 (1329,3171)	0.35 (0.14,0.63)	8.83 (5.58,13.55)	-0.44 (-0.68,0.01)	-0.54 (-0.71,-0.29)
Mongolia	2 (1,4)	176 (63,395)	0.05 (0.02,0.12)	4.68 (1.67,10.53)	-0.9 (-0.96,-0.76)	-0.9 (-0.96,-0.77)
Montenegro	0 (0,0)	1 (1,2)	0 (0,0)	0.24 (0.15,0.42)	-0.59 (-0.77,-0.3)	-0.65 (-0.76,-0.5)
New Zealand	2 (1,3)	41 (27,59)	0.02 (0.01,0.04)	0.66 (0.47,0.93)	0.19 (0.02,0.38)	-0.24 (-0.36,-0.09)
North Macedonia	1 (1,2)	39 (23,66)	0.06 (0.04,0.12)	3.47 (1.88,6.16)	-0.84 (-0.9,-0.72)	-0.9 (-0.93,-0.85)
Northern Mariana Islands	0 (0,0)	3 (2,5)	0.63 (0.28,1.21)	10.62 (6.21,17.48)	-0.06 (-0.27,0.29)	-0.05 (-0.23,0.23)
Palestine	2 (1,3)	161 (91,259)	0.05 (0.03,0.08)	2.96 (1.78,4.69)	-0.89 (-0.93,-0.84)	-0.9 (-0.93,-0.84)
People's Democratic Republic of Algeria	26 (14,43)	2095 (1086,3432)	0.09 (0.05,0.15)	4.96 (2.66,8.11)	-0.74 (-0.83,-0.57)	-0.8 (-0.87,-0.69)
People's Republic of Bangladesh	2854 (1268,6752)	74447 (41315,134182)	2.79 (1.14,6.83)	59.35 (32.08,111.78)	-0.77 (-0.9,-0.57)	-0.85 (-0.92,-0.73)
People's Republic of China	52 (29,98)	2488 (1581,3945)	0 (0,0.01)	0.31 (0.19,0.54)	-0.97 (-0.98,-0.96)	-0.98 (-0.98,-0.97)
Plurinational State of Bolivia	34 (19,59)	2232 (1211,4070)	0.37 (0.21,0.63)	19.82 (11.09,35.63)	-0.82 (-0.88,-0.74)	-0.86 (-0.91,-0.8)
Portuguese Republic	5 (3,8)	76 (48,115)	0.02 (0.01,0.02)	0.42 (0.3,0.61)	1.07 (0.4,1.77)	-0.33 (-0.48,-0.11)
Principality of Andorra	0 (0,0)	0 (0,0)	0 (0,0)	0.37 (0.2,0.62)	-0.28 (-0.52,0.04)	-0.01 (-0.13,0.12)
Principality of Monaco	0 (0,0)	0 (0,0)	0 (0,0.01)	0.4 (0.24,0.64)	0.57 (-0.11,2.88)	0.07 (-0.07,0.3)
Puerto Rico	3 (2,5)	72 (50,104)	0.04 (0.03,0.06)	2.32 (1.59,3.41)	-0.36 (-0.47,-0.25)	-0.3 (-0.42,-0.18)
Republic of Albania	1 (0,1)	31 (16,56)	0.03 (0.01,0.05)	2.05 (1.02,3.73)	-0.78 (-0.88,-0.68)	-0.82 (-0.9,-0.72)
Republic of Angola	228 (134,366)	16290 (9405,27085)	1.53 (0.78,2.77)	45.07 (27.46,70.94)	-0.84 (-0.9,-0.75)	-0.9 (-0.94,-0.85)
Republic of Armenia	0 (0,1)	39 (25,61)	0.02 (0.01,0.03)	2.1 (1.29,3.31)	-0.98 (-0.98,-0.97)	-0.97 (-0.98,-0.96)
Republic of Austria	2 (1,4)	43 (29,65)	0.01 (0.01,0.01)	0.4 (0.27,0.6)	2.42 (1.58,3.17)	-0.44 (-0.53,-0.29)
Republic of Azerbaijan	15 (8,27)	1391 (678,2400)	0.23 (0.11,0.4)	20.71 (10.01,35.86)	-0.85 (-0.9,-0.77)	-0.85 (-0.9,-0.77)
Republic of Belarus	0 (0,0)	25 (16,38)	0 (0,0)	0.44 (0.27,0.72)	-0.86 (-0.9,-0.8)	-0.75 (-0.82,-0.65)
Republic of Benin	388 (193,725)	25651 (11673,52770)	5.11 (2.42,9.53)	159.05 (83.62,290.06)	-0.72 (-0.82,-0.59)	-0.79 (-0.86,-0.68)
Republic of Botswana	25 (15,42)	1734 (921,2982)	1.6 (0.91,2.68)	80.7 (45,137.22)	-0.61 (-0.7,-0.49)	-0.56 (-0.67,-0.42)
Republic of Bulgaria	3 (2,5)	89 (60,131)	0.04 (0.03,0.06)	2.09 (1.24,3.35)	0.5 (0.13,1.05)	-0.03 (-0.28,0.27)
Republic of Burundi	574 (289,1074)	39101 (17862,80862)	8.86 (3.81,15.67)	269.7 (139.22,490.68)	-0.52 (-0.69,-0.35)	-0.68 (-0.78,-0.53)
Republic of Cabo Verde	5 (3,10)	209 (129,336)	1.27 (0.69,2.38)	48.01 (29.28,76.81)	-0.83 (-0.89,-0.7)	-0.88 (-0.93,-0.82)
Republic of Cameroon	857 (420,1637)	64905 (30121,134840)	4.07 (1.9,6.96)	166.8 (83.29,311.77)	-0.7 (-0.81,-0.54)	-0.72 (-0.84,-0.53)
Republic of Chad	3446 (1862,6268)	283402 (148860,530968)	18.16 (10.55,29.26)	887.46 (497.61,1551.59)	-0.51 (-0.65,-0.33)	-0.52 (-0.68,-0.3)
Republic of Chile	11 (7,17)	226 (160,319)	0.05 (0.03,0.07)	1.33 (0.96,1.84)	-0.62 (-0.69,-0.56)	-0.76 (-0.8,-0.71)
Republic of Colombia	33 (21,49)	1306 (868,1993)	0.07 (0.04,0.1)	3.39 (2.16,5.42)	-0.85 (-0.9,-0.8)	-0.89 (-0.92,-0.85)
Republic of Costa Rica	2 (1,3)	87 (59,124)	0.04 (0.03,0.07)	2.23 (1.5,3.3)	-0.78 (-0.83,-0.74)	-0.78 (-0.83,-0.71)
Republic of Croatia	3 (2,4)	51 (34,75)	0.04 (0.02,0.05)	1.51 (0.94,2.46)	1.19 (0.66,1.83)	0.35 (0.03,0.77)
Republic of Cuba	8 (5,13)	242 (172,335)	0.05 (0.03,0.07)	2.45 (1.71,3.5)	-0.77 (-0.8,-0.73)	-0.74 (-0.79,-0.66)
Republic of Cyprus	1 (0,1)	13 (8,22)	0.04 (0.02,0.08)	1.02 (0.66,1.64)	-0.41 (-0.62,-0.01)	-0.42 (-0.58,-0.11)
Republic of Côte d'Ivoire	720 (386,1254)	53744 (28192,97354)	4.2 (2.13,7.25)	159.63 (87.19,268.76)	-0.69 (-0.78,-0.57)	-0.75 (-0.83,-0.64)
Republic of Djibouti	22 (11,37)	1446 (768,2604)	4.08 (1.79,7.6)	133.5 (70.72,222.6)	-0.75 (-0.86,-0.59)	-0.84 (-0.91,-0.74)
Republic of Ecuador	14 (9,20)	687 (462,1077)	0.1 (0.06,0.14)	4.3 (2.87,6.75)	-0.94 (-0.96,-0.93)	-0.96 (-0.97,-0.95)
Republic of El Salvador	10 (5,17)	403 (244,665)	0.14 (0.08,0.25)	6.66 (3.97,11.04)	-0.9 (-0.94,-0.86)	-0.94 (-0.96,-0.91)
Republic of Equatorial Guinea	3 (2,5)	215 (119,368)	0.53 (0.25,0.95)	16.82 (10.09,28.85)	-0.93 (-0.96,-0.87)	-0.96 (-0.97,-0.92)
Republic of Estonia	0 (0,0)	4 (3,7)	0 (0,0)	0.48 (0.29,0.78)	-0.89 (-0.92,-0.84)	-0.69 (-0.78,-0.56)
Republic of Fiji	7 (3,13)	207 (123,346)	1.75 (0.75,3.66)	33.54 (18.59,56.99)	-0.36 (-0.59,0.01)	-0.42 (-0.61,-0.12)
Republic of Finland	2 (1,3)	27 (18,41)	0.01 (0.01,0.02)	0.37 (0.25,0.54)	0.23 (0.1,0.37)	-0.2 (-0.28,-0.1)
Republic of Ghana	337 (195,531)	18646 (11175,30100)	2.16 (1.06,3.91)	60.61 (36.69,94)	-0.72 (-0.83,-0.59)	-0.81 (-0.88,-0.72)
Republic of Guatemala	86 (56,127)	5119 (3096,8265)	0.74 (0.49,1.09)	36.39 (22.37,57.77)	-0.82 (-0.85,-0.78)	-0.82 (-0.86,-0.77)
Republic of Guinea	438 (225,720)	25207 (12302,47183)	6.24 (2.92,10.44)	174.92 (91.75,282.92)	-0.79 (-0.89,-0.65)	-0.85 (-0.92,-0.75)
Republic of Guinea-Bissau	48 (28,77)	3273 (1860,5435)	5.65 (2.64,10.07)	160.03 (88.75,248.36)	-0.73 (-0.84,-0.6)	-0.82 (-0.89,-0.74)
Republic of Guyana	1 (1,2)	79 (50,130)	0.27 (0.18,0.42)	11.61 (7.4,18.73)	-0.76 (-0.83,-0.69)	-0.83 (-0.88,-0.76)
Republic of Haiti	184 (100,309)	15266 (7766,25943)	1.46 (0.82,2.44)	99.51 (52.01,168.85)	-0.7 (-0.8,-0.59)	-0.73 (-0.82,-0.61)
Republic of Honduras	58 (34,95)	2957 (1687,4736)	0.99 (0.55,1.68)	33.06 (19.72,53.06)	-0.75 (-0.83,-0.62)	-0.85 (-0.9,-0.78)
Republic of Iceland	0 (0,0)	2 (1,3)	0.01 (0.01,0.02)	0.54 (0.36,0.82)	1.27 (0.95,1.6)	0.25 (0.13,0.43)
Republic of India	30809 (16454,55994)	831210 (530764,1268186)	3.63 (1.87,6.77)	81.7 (50.63,126.95)	-0.8 (-0.86,-0.72)	-0.85 (-0.89,-0.8)
Republic of Indonesia	7258 (3411,12705)	239792 (150027,370663)	5.76 (2.31,10.8)	134.05 (79.19,206.23)	-0.82 (-0.9,-0.68)	-0.88 (-0.91,-0.81)
Republic of Iraq	49 (28,83)	4293 (2440,7573)	0.17 (0.1,0.27)	10.85 (6.34,18.9)	-0.77 (-0.84,-0.67)	-0.8 (-0.87,-0.72)
Republic of Italy	21 (11,33)	281 (174,430)	0.01 (0.01,0.02)	0.27 (0.19,0.38)	6.37 (5.07,7.51)	0.53 (0.1,1.22)
Republic of Kazakhstan	3 (2,5)	321 (191,507)	0.02 (0.01,0.03)	1.65 (0.99,2.59)	-0.98 (-0.99,-0.97)	-0.98 (-0.98,-0.97)
Republic of Kenya	975 (606,1476)	66661 (40711,104409)	3.7 (1.95,6.36)	142.41 (92.61,216.63)	-0.68 (-0.8,-0.49)	-0.73 (-0.81,-0.62)
Republic of Kiribati	2 (1,3)	67 (38,111)	4.19 (1.89,7.54)	82.7 (48.43,129.08)	-0.55 (-0.66,-0.4)	-0.67 (-0.76,-0.56)
Republic of Korea	23 (9,51)	325 (170,652)	0.03 (0.01,0.06)	0.59 (0.36,1)	-0.57 (-0.75,-0.24)	-0.6 (-0.72,-0.39)
Republic of Latvia	0 (0,0)	4 (3,6)	0 (0,0)	0.33 (0.19,0.51)	-0.87 (-0.91,-0.82)	-0.75 (-0.82,-0.67)
Republic of Liberia	193 (102,365)	14676 (7161,29536)	5.53 (2.88,9.73)	234.6 (127.39,431.22)	-0.75 (-0.84,-0.63)	-0.82 (-0.89,-0.72)
Republic of Lithuania	0 (0,0)	11 (7,16)	0 (0,0.01)	0.55 (0.35,0.85)	-0.75 (-0.82,-0.64)	-0.68 (-0.76,-0.58)
Republic of Madagascar	1990 (1028,3402)	161342 (79051,285269)	9.47 (5.35,16.34)	463.81 (249.13,769.75)	-0.58 (-0.73,-0.39)	-0.66 (-0.78,-0.51)
Republic of Malawi	443 (264,707)	28453 (15687,47603)	4.89 (2.52,8.33)	150.98 (90.85,239.4)	-0.72 (-0.83,-0.57)	-0.83 (-0.89,-0.75)
Republic of Maldives	1 (0,1)	38 (25,61)	0.33 (0.18,0.55)	13.07 (8.4,20.89)	-0.94 (-0.96,-0.91)	-0.95 (-0.96,-0.93)
Republic of Mali	794 (441,1306)	14366 (6503,29098)	5.95 (2.68,12.04)	182.82 (104.23,297.56)	-0.73 (-0.85,-0.56)	-0.8 (-0.88,-0.69)
Republic of Malta	0 (0,0)	1 (0,2)	0.01 (0,0.01)	0.43 (0.27,0.67)	1.46 (1.1,1.84)	0.19 (0.05,0.39)
Republic of Mauritius	4 (3,6)	58 (32,100)	0.3 (0.19,0.43)	10 (6.89,14.12)	-0.58 (-0.64,-0.51)	-0.66 (-0.72,-0.59)
Republic of Moldova	0 (0,0)	26 (13,44)	0.01 (0,0.01)	0.79 (0.47,1.27)	-0.88 (-0.92,-0.82)	-0.86 (-0.9,-0.81)
Republic of Mozambique	1167 (598,2155)	73057 (31673,147590)	6.61 (2.86,12.7)	227.93 (120.83,400.58)	-0.73 (-0.86,-0.52)	-0.82 (-0.91,-0.67)
Republic of Namibia	28 (16,47)	4706 (2287,8817)	1.75 (0.94,3.03)	81.26 (46.27,135.38)	-0.66 (-0.75,-0.55)	-0.64 (-0.73,-0.52)
Republic of Nauru	0 (0,0)	4 (2,8)	0.73 (0.34,1.53)	16.66 (9.74,27.42)	-0.38 (-0.59,-0.06)	-0.45 (-0.65,-0.2)
Republic of Nicaragua	11 (6,17)	2287 (1157,3962)	0.21 (0.12,0.34)	11.46 (6.66,19.1)	-0.92 (-0.95,-0.88)	-0.94 (-0.96,-0.91)
Republic of Niue	0 (0,0)	1 (0,1)	0.61 (0.33,1.13)	21.17 (12.27,35.37)	-0.31 (-0.52,0)	0 (-0.33,0.47)
Republic of Palau	0 (0,0)	8 (4,15)	1.31 (0.58,2.58)	23.43 (13.84,40.18)	-0.35 (-0.53,-0.11)	-0.47 (-0.64,-0.25)
Republic of Panama	6 (4,8)	759 (372,1324)	0.14 (0.09,0.21)	9.52 (5.99,15.34)	-0.73 (-0.79,-0.67)	-0.7 (-0.77,-0.6)
Republic of Paraguay	4 (2,6)	176 (76,377)	0.06 (0.03,0.11)	3.5 (1.8,6.61)	-0.87 (-0.93,-0.75)	-0.89 (-0.94,-0.8)
Republic of Peru	51 (28,91)	1225 (598,2230)	0.15 (0.08,0.27)	7.62 (4.38,12.88)	-0.89 (-0.93,-0.83)	-0.92 (-0.95,-0.89)
Republic of Poland	35 (21,53)	479 (237,860)	0.05 (0.03,0.08)	1.59 (1.03,2.32)	2.46 (1.31,4.18)	0.24 (-0.07,0.68)
Republic of Rwanda	319 (184,520)	12200 (5567,23662)	3.97 (1.84,7.04)	159.23 (95.2,257.31)	-0.74 (-0.85,-0.59)	-0.81 (-0.89,-0.68)
Republic of San Marino	0 (0,0)	0 (0,0)	0 (0,0)	0.34 (0.2,0.57)	-0.48 (-0.69,0.03)	-0.1 (-0.24,0.06)
Republic of Senegal	312 (180,487)	5553 (2529,10065)	3.52 (1.74,6.08)	113.94 (70.89,178.15)	-0.84 (-0.9,-0.76)	-0.89 (-0.93,-0.84)
Republic of Serbia	2 (1,4)	40 (18,81)	0.02 (0.01,0.03)	0.93 (0.52,1.61)	-0.5 (-0.76,0.63)	-0.64 (-0.79,0.11)
Republic of Seychelles	0 (0,0)	5 (2,8)	0.32 (0.16,0.58)	8.83 (5.54,13.77)	-0.49 (-0.64,-0.24)	-0.53 (-0.66,-0.37)
Republic of Sierra Leone	352 (196,614)	6557 (2857,13360)	6.77 (3.32,12.32)	231.42 (131,397.29)	-0.69 (-0.79,-0.58)	-0.78 (-0.85,-0.69)
Republic of Singapore	1 (1,2)	16 (8,29)	0.01 (0.01,0.02)	0.27 (0.18,0.37)	-0.51 (-0.58,-0.46)	-0.64 (-0.7,-0.58)
Republic of Slovenia	1 (0,1)	8 (4,15)	0.01 (0.01,0.02)	0.65 (0.43,0.98)	1.15 (0.45,2.02)	0.09 (-0.15,0.41)
Republic of South Africa	581 (365,909)	77937 (40607,135107)	1.5 (0.92,2.43)	71.28 (44.99,109.25)	-0.6 (-0.69,-0.5)	-0.69 (-0.75,-0.63)
Republic of South Sudan	1593 (938,2737)	58563 (27351,111917)	21.71 (12.43,36.84)	912.87 (552.19,1529.18)	-0.31 (-0.5,-0.05)	-0.44 (-0.61,-0.22)
Republic of Sudan	104 (36,270)	6599 (2200,19098)	0.27 (0.09,0.6)	17.94 (7.19,44.46)	-0.9 (-0.95,-0.85)	-0.91 (-0.95,-0.87)
Republic of Suriname	1 (1,2)	75 (35,140)	0.26 (0.15,0.46)	14.92 (8.55,25.03)	-0.72 (-0.82,-0.6)	-0.76 (-0.86,-0.63)
Republic of Tajikistan	106 (53,185)	4954 (1997,9613)	0.79 (0.41,1.38)	70.23 (35.54,122.49)	-0.71 (-0.82,-0.6)	-0.71 (-0.82,-0.6)
Republic of the Congo	27 (13,52)	3376 (1341,7645)	1.16 (0.51,2.29)	37.45 (19.71,70.37)	-0.7 (-0.81,-0.55)	-0.8 (-0.87,-0.71)
Republic of the Gambia	63 (36,98)	611 (285,1148)	4.35 (2.29,7.96)	155.82 (89.18,236.47)	-0.72 (-0.82,-0.59)	-0.79 (-0.86,-0.69)
Republic of the Marshall Islands	0 (0,0)	23 (11,44)	1.01 (0.52,1.94)	20.62 (12.63,33.84)	-0.54 (-0.7,-0.28)	-0.58 (-0.72,-0.37)
Republic of the Niger	4392 (2552,7537)	37135 (15591,74926)	25.8 (14.72,41.86)	895.92 (541.44,1440.84)	-0.72 (-0.81,-0.61)	-0.81 (-0.88,-0.71)
Republic of the Philippines	430 (269,709)	16470 (8408,30290)	0.62 (0.37,1.14)	23.88 (14.92,38.24)	-0.79 (-0.85,-0.72)	-0.84 (-0.88,-0.78)
Republic of the Union of Myanmar	524 (322,824)	9762 (4720,18489)	1.37 (0.78,2.22)	53.13 (33.59,86.88)	-0.88 (-0.93,-0.8)	-0.91 (-0.95,-0.84)
Republic of Trinidad and Tobago	1 (1,1)	39 (20,68)	0.06 (0.04,0.09)	3.13 (2.05,4.93)	-0.8 (-0.84,-0.74)	-0.77 (-0.83,-0.69)
Republic of Tunisia	12 (6,22)	174 (77,319)	0.12 (0.06,0.23)	7.63 (4.36,12.16)	-0.78 (-0.86,-0.67)	-0.82 (-0.88,-0.73)
Republic of Turkey	50 (30,80)	1191 (580,2103)	0.08 (0.05,0.12)	5.13 (3.13,8.14)	-0.89 (-0.93,-0.82)	-0.91 (-0.95,-0.86)
Republic of Uganda	1259 (661,2274)	43365 (19052,90137)	5.53 (2.46,9.72)	178.87 (98.13,310.06)	-0.76 (-0.89,-0.47)	-0.83 (-0.91,-0.63)
Republic of Uzbekistan	9 (5,14)	389 (186,717)	0.02 (0.01,0.04)	2.19 (1.29,3.46)	-0.98 (-0.99,-0.97)	-0.98 (-0.99,-0.97)
Republic of Vanuatu	1 (1,2)	188 (87,340)	1.24 (0.56,2.5)	26.39 (15.37,44.81)	-0.59 (-0.68,-0.48)	-0.63 (-0.72,-0.53)
Republic of Yemen	123 (42,250)	4257 (1461,10320)	0.42 (0.16,0.81)	24.92 (9.4,49.75)	-0.91 (-0.95,-0.87)	-0.93 (-0.96,-0.9)
Republic of Zambia	996 (651,1518)	24958 (11755,46399)	9.29 (5.37,15.4)	338.55 (224.48,505.64)	-0.78 (-0.85,-0.68)	-0.84 (-0.89,-0.75)
Republic of Zimbabwe	177 (103,293)	30716 (14515,54579)	1.85 (0.96,3.12)	72.3 (42.66,119.41)	-0.18 (-0.39,0.1)	-0.19 (-0.44,0.11)
Romania	13 (8,19)	281 (133,510)	0.05 (0.03,0.07)	2.27 (1.4,3.58)	-0.55 (-0.68,-0.32)	-0.74 (-0.81,-0.65)
Russian Federation	7 (5,10)	1104 (551,1940)	0.01 (0,0.01)	0.58 (0.39,0.85)	-0.84 (-0.87,-0.8)	-0.85 (-0.87,-0.81)
Saint Kitts and Nevis	0 (0,0)	3 (2,6)	0.17 (0.11,0.26)	7.85 (5.1,12.58)	-0.76 (-0.8,-0.71)	-0.77 (-0.82,-0.7)
Saint Lucia	0 (0,0)	6 (3,11)	0.03 (0.01,0.05)	3.95 (2.65,6.12)	-0.79 (-0.84,-0.73)	-0.76 (-0.83,-0.66)
Saint Vincent and the Grenadines	0 (0,0)	5 (3,8)	0.04 (0.02,0.07)	4.88 (3.29,7.48)	-0.8 (-0.85,-0.75)	-0.84 (-0.88,-0.78)
Slovak Republic	1 (0,1)	25 (11,51)	0.01 (0,0.01)	0.93 (0.49,1.72)	-0.1 (-0.42,0.71)	-0.14 (-0.46,0.6)
Socialist Republic of Viet Nam	46 (16,90)	3834 (1571,7400)	0 (0,0)	2.03 (1.31,3.08)	-0.89 (-0.94,-0.8)	-0.89 (-0.94,-0.82)
Solomon Islands	3 (2,4)	381 (202,647)	0.12 (0.06,0.2)	22.99 (13.88,37.51)	-0.65 (-0.73,-0.55)	-0.71 (-0.79,-0.62)
State of Eritrea	271 (140,449)	12055 (4640,25152)	1.44 (0.73,2.64)	287.78 (156.59,465.01)	-0.71 (-0.84,-0.57)	-0.8 (-0.88,-0.7)
State of Israel	6 (3,9)	37 (19,64)	0 (0,0.01)	0.92 (0.64,1.3)	1.48 (1.02,1.87)	0.23 (-0.03,0.54)
State of Kuwait	0 (0,1)	26 (10,56)	0 (0,0.01)	1.76 (1.11,2.64)	-0.73 (-0.8,-0.66)	-0.69 (-0.77,-0.59)
State of Libya	3 (1,5)	244 (115,458)	0.02 (0.01,0.04)	4.11 (1.91,7.46)	-0.83 (-0.92,-0.71)	-0.86 (-0.94,-0.76)
State of Qatar	0 (0,1)	9 (4,16)	0.01 (0,0.01)	2.69 (1.79,4.03)	-0.52 (-0.69,-0.31)	-0.56 (-0.69,-0.37)
Sultanate of Oman	2 (1,3)	74 (38,138)	0.03 (0.01,0.05)	5.13 (3.2,8.21)	-0.71 (-0.85,-0.44)	-0.75 (-0.87,-0.52)
Swiss Confederation	8 (4,12)	27 (13,49)	0 (0,0.01)	1.18 (0.81,1.75)	1.19 (0.78,1.6)	0.21 (0.06,0.41)
Syrian Arab Republic	5 (3,9)	187 (81,342)	0.01 (0,0.02)	3.89 (2.38,6.09)	-0.82 (-0.89,-0.7)	-0.86 (-0.92,-0.79)
Taiwan (Province of China)	2 (1,2)	515 (168,1131)	0 (0,0)	0.76 (0.49,1.16)	-0.81 (-0.84,-0.78)	-0.38 (-0.53,-0.19)
Togolese Republic	321 (170,572)	6089 (2484,12366)	1.92 (0.86,3.77)	250.25 (133.78,440.9)	-0.67 (-0.77,-0.54)	-0.74 (-0.83,-0.63)
Tokelau	0 (0,0)	1 (1,3)	0.58 (0.25,1.14)	64.56 (32.8,116.82)	-0.39 (-0.62,0.09)	0.27 (-0.32,1.34)
Turkmenistan	4 (2,7)	189 (88,365)	0.02 (0.01,0.04)	6.97 (3.9,12.01)	-0.97 (-0.98,-0.96)	-0.97 (-0.98,-0.96)
Tuvalu	0 (0,0)	4 (2,8)	0.07 (0.04,0.12)	16.03 (9.48,26.22)	-0.65 (-0.77,-0.45)	-0.75 (-0.84,-0.6)
Ukraine	1 (0,1)	199 (77,403)	0 (0,0.01)	0.54 (0.35,0.84)	-0.84 (-0.88,-0.79)	-0.78 (-0.84,-0.71)
Union of the Comoros	17 (8,28)	572 (247,1138)	0.76 (0.32,1.42)	136.07 (70.98,229.73)	-0.64 (-0.76,-0.51)	-0.74 (-0.82,-0.61)
United Arab Emirates	1 (1,2)	90 (42,154)	0.01 (0.01,0.02)	4.44 (2.95,6.86)	-0.48 (-0.64,-0.29)	-0.59 (-0.71,-0.39)
United Kingdom of Great Britain and Northern Ireland	15 (9,24)	105 (49,187)	0 (0,0)	0.34 (0.23,0.49)	4.3 (3.69,4.74)	-0.06 (-0.25,0.26)
United Mexican States	153 (106,222)	14904 (7716,25469)	0.04 (0.02,0.07)	5.79 (3.88,8.84)	-0.91 (-0.93,-0.89)	-0.94 (-0.95,-0.92)
United Republic of Tanzania	2652 (1620,4209)	42116 (18836,81808)	1.13 (0.58,1.94)	261.16 (161.3,410.93)	-0.69 (-0.81,-0.54)	-0.77 (-0.85,-0.67)
United States of America	132 (79,205)	1483 (721,2720)	0.01 (0,0.01)	0.38 (0.26,0.53)	3.37 (2.14,4.53)	-0.01 (-0.3,0.42)
United States Virgin Islands	0 (0,0)	1 (1,3)	0.01 (0.01,0.03)	2 (1.23,3.12)	-0.64 (-0.8,-0.39)	-0.55 (-0.68,-0.35)
