# Supplementary material for: Global burden, subtype, risk factors and etiological analysis of enteric infections from 1990-2021: population based study
Source: Front Cell Infect Microbiol. 2025 Mar 20;15:1527765. doi: 10.3389/fcimb.2025.1527765 (PMC11965617; doi:10.3389/fcimb.2025.1527765)
Supplement: Supplementary file 6 [file DataSheet1.zip › Table S55.xlsx]

## Sheet: Table S55
Supplementary table 55: Number, age-standardized rates in 2021 and rate change in age-standardized rates from 1990 to 2021 of enteric infections due to Non-typhoidal Salmonella for both sexes in 204 countries and territories.
Location	Number in 2021		Age-standardized rates in 2021		Rate change in age-standardized rates from 1990 to 2021
	Deaths	DALYs	Deaths	DALYs	Deaths	DALYs
American Samoa	0 (0,0)	3 (0,8)	0.23 (0,0.64)	7.55 (0.87,18.78)	-0.23 (-0.56,0.19)	-0.19 (-0.4,0.27)
Antigua and Barbuda	0 (0,0)	2 (0,3)	0.03 (0,0.08)	2.33 (0.68,4.47)	-0.69 (-0.78,-0.63)	-0.62 (-0.72,-0.26)
Arab Republic of Egypt	118 (17,267)	10459 (2392,22082)	0.12 (0.01,0.28)	8.62 (1.95,18.24)	-0.91 (-0.96,-0.85)	-0.92 (-0.95,-0.86)
Argentine Republic	11 (0,28)	460 (98,931)	0.02 (0,0.06)	1.28 (0.29,2.55)	-0.72 (-0.91,-0.54)	-0.82 (-0.9,-0.74)
Australia	2 (0,5)	44 (8,93)	0 (0,0.01)	0.16 (0.04,0.31)	-0.46 (-0.77,-0.38)	-0.65 (-0.76,-0.57)
Barbados	0 (0,0)	9 (3,16)	0.04 (0,0.1)	3.81 (1.46,6.59)	-0.73 (-0.83,-0.65)	-0.62 (-0.76,-0.16)
Belize	0 (0,1)	18 (4,37)	0.07 (0.01,0.17)	4.87 (1.07,9.86)	-0.83 (-0.92,-0.76)	-0.86 (-0.91,-0.8)
Bermuda	0 (0,0)	1 (0,1)	0.01 (0,0.02)	1.19 (0.45,2.15)	-0.83 (-0.92,-0.79)	-0.57 (-0.77,0.19)
Bolivarian Republic of Venezuela	14 (1,33)	873 (138,1921)	0.06 (0,0.13)	3.76 (0.58,8.26)	-0.76 (-0.93,-0.62)	-0.78 (-0.9,-0.64)
Bosnia and Herzegovina	0 (0,1)	7 (1,18)	0.01 (0,0.01)	0.36 (0.08,0.78)	-0.33 (-0.65,0.41)	-0.44 (-0.65,-0.02)
Brunei Darussalam	0 (0,0)	3 (1,7)	0.02 (0,0.06)	1 (0.22,2.18)	-0.16 (-0.4,0.48)	-0.17 (-0.38,0.32)
Burkina Faso	462 (42,1108)	36067 (4347,86877)	1.9 (0.1,4.82)	105.05 (10.8,255.33)	-0.71 (-0.82,-0.57)	-0.74 (-0.82,-0.56)
Canada	19 (0,48)	365 (40,835)	0.03 (0,0.06)	0.83 (0.17,1.71)	4.05 (1.19,4.9)	0.38 (-0.59,1.63)
Central African Republic	173 (20,437)	13241 (1926,32407)	3.46 (0.24,9.21)	187.75 (23.22,478.04)	-0.42 (-0.72,-0.13)	-0.49 (-0.71,-0.24)
Commonwealth of Dominica	0 (0,0)	2 (0,5)	0.08 (0.01,0.19)	5.81 (1.19,12.89)	-0.38 (-0.59,0.28)	-0.24 (-0.52,0.29)
Commonwealth of the Bahamas	0 (0,0)	5 (1,9)	0.03 (0,0.06)	1.7 (0.49,3.37)	-0.75 (-0.87,-0.66)	-0.75 (-0.83,-0.58)
Cook Islands	0 (0,0)	0 (0,1)	0.04 (0,0.1)	2.18 (0.63,4.19)	-0.41 (-0.65,0.22)	-0.06 (-0.4,0.76)
Czech Republic	3 (0,7)	74 (9,163)	0.02 (0,0.04)	0.84 (0.14,1.74)	1.05 (-0.23,2.55)	0.32 (-0.21,1.02)
Democratic People's Republic of Korea	2 (0,6)	397 (152,726)	0.01 (0,0.03)	1.91 (0.79,3.45)	-0.64 (-0.89,-0.38)	-0.28 (-0.64,0.82)
Democratic Republic of Sao Tome and Principe	0 (0,1)	23 (4,54)	0.23 (0.01,0.68)	11.11 (1.51,26.46)	-0.89 (-0.97,-0.84)	-0.93 (-0.96,-0.88)
Democratic Republic of the Congo	365 (29,996)	26008 (3704,68159)	0.54 (0.02,1.66)	25.7 (2.96,68.22)	-0.76 (-0.93,-0.62)	-0.81 (-0.91,-0.71)
Democratic Republic of Timor-Leste	4 (0,9)	274 (51,622)	0.28 (0.02,0.71)	16.17 (2.82,37.04)	-0.9 (-0.95,-0.84)	-0.92 (-0.95,-0.86)
Democratic Socialist Republic of Sri Lanka	12 (0,35)	504 (110,1181)	0.05 (0,0.15)	2.51 (0.6,5.69)	-0.9 (-0.95,-0.86)	-0.89 (-0.93,-0.71)
Dominican Republic	17 (2,40)	1124 (194,2403)	0.16 (0.02,0.39)	10.88 (1.86,23.32)	-0.83 (-0.94,-0.72)	-0.86 (-0.94,-0.77)
Eastern Republic of Uruguay	1 (0,3)	31 (4,67)	0.02 (0,0.05)	1.05 (0.17,2.17)	-0.59 (-0.89,-0.34)	-0.73 (-0.87,-0.56)
Federal Democratic Republic of Ethiopia	1190 (79,2995)	80561 (10037,189469)	1.52 (0.05,4.11)	67.56 (6.7,166.78)	-0.77 (-0.91,-0.53)	-0.8 (-0.9,-0.61)
Federal Democratic Republic of Nepal	23 (1,74)	1023 (131,2546)	0.11 (0,0.36)	3.71 (0.42,9.6)	-0.87 (-0.96,-0.8)	-0.91 (-0.95,-0.87)
Federal Republic of Germany	43 (0,112)	898 (155,1886)	0.02 (0,0.05)	0.83 (0.26,1.5)	1.05 (-0.31,1.5)	-0.14 (-0.47,0.24)
Federal Republic of Nigeria	4979 (551,11894)	415515 (54842,992137)	1.76 (0.14,4.28)	120.92 (15.14,287.16)	-0.71 (-0.79,-0.55)	-0.72 (-0.8,-0.55)
Federal Republic of Somalia	421 (46,1033)	31932 (4397,77019)	2.42 (0.11,7.12)	110.33 (10.67,284.91)	-0.52 (-0.75,-0.34)	-0.61 (-0.76,-0.43)
Federated States of Micronesia	0 (0,0)	7 (1,17)	0.26 (0,0.81)	8.23 (0.7,21.05)	-0.58 (-0.9,-0.37)	-0.68 (-0.87,-0.5)
Federative Republic of Brazil	112 (6,266)	4921 (941,10362)	0.05 (0,0.12)	2.59 (0.52,5.41)	-0.94 (-0.99,-0.87)	-0.96 (-0.98,-0.92)
French Republic	31 (0,79)	1474 (507,2668)	0.02 (0,0.05)	2.59 (1.09,4.56)	-0.41 (-0.57,-0.32)	0.09 (-0.19,0.56)
Gabonese Republic	4 (0,12)	239 (34,672)	0.28 (0.01,0.91)	13.38 (1.71,38.02)	-0.81 (-0.94,-0.71)	-0.84 (-0.92,-0.74)
Georgia	0 (0,0)	3 (1,4)	0 (0,0)	0.09 (0.03,0.17)	-0.97 (-0.99,-0.94)	-0.96 (-0.98,-0.92)
Grand Duchy of Luxembourg	1 (0,1)	12 (3,25)	0.05 (0,0.12)	1.85 (0.56,3.38)	1.03 (-0.28,1.44)	0.05 (-0.29,0.41)
Greenland	0 (0,0)	1 (0,1)	0.03 (0,0.11)	1.07 (0.15,2.73)	-0.22 (-0.76,0.56)	-0.42 (-0.74,0.28)
Grenada	0 (0,0)	2 (1,4)	0.03 (0,0.06)	2.45 (0.91,4.39)	-0.77 (-0.87,-0.71)	-0.68 (-0.79,-0.1)
Guam	0 (0,0)	5 (1,12)	0.06 (0,0.15)	3.4 (0.8,7.54)	-0.45 (-0.64,0.38)	-0.07 (-0.34,0.54)
Hashemite Kingdom of Jordan	2 (0,4)	150 (49,285)	0.02 (0,0.04)	1.37 (0.43,2.63)	-0.71 (-0.84,-0.56)	-0.71 (-0.8,-0.54)
Hellenic Republic	3 (0,7)	112 (37,204)	0.01 (0,0.02)	1.39 (0.62,2.45)	2.14 (0.23,2.82)	-0.08 (-0.24,0.19)
Hungary	2 (0,5)	65 (8,143)	0.02 (0,0.04)	0.94 (0.18,1.98)	1.26 (0.03,2.88)	0.52 (-0.06,1.3)
Independent State of Papua New Guinea	101 (7,242)	7638 (832,18514)	1.13 (0.05,2.93)	57.64 (5.38,136.76)	-0.54 (-0.76,-0.32)	-0.55 (-0.73,-0.35)
Independent State of Samoa	0 (0,0)	8 (1,18)	0.11 (0,0.36)	3.83 (0.56,9.17)	-0.37 (-0.8,-0.19)	-0.4 (-0.58,-0.01)
Ireland	1 (0,3)	62 (22,112)	0.01 (0,0.04)	1.41 (0.61,2.49)	0.87 (-0.22,1.23)	0.16 (0,0.34)
Islamic Republic of Afghanistan	165 (32,375)	14874 (3145,33403)	0.31 (0.06,0.68)	26.82 (5.61,60.16)	-0.82 (-0.89,-0.67)	-0.82 (-0.89,-0.66)
Islamic Republic of Iran	23 (1,63)	1733 (496,3403)	0.03 (0,0.09)	2.43 (0.73,4.82)	-0.9 (-0.99,-0.8)	-0.92 (-0.96,-0.83)
Islamic Republic of Mauritania	19 (1,51)	1381 (212,3598)	0.5 (0.02,1.41)	26.71 (3.88,67.95)	-0.8 (-0.9,-0.72)	-0.81 (-0.88,-0.66)
Islamic Republic of Pakistan	719 (59,1854)	47288 (7013,113697)	0.45 (0.02,1.32)	19.51 (2.56,47.63)	-0.8 (-0.93,-0.69)	-0.83 (-0.92,-0.74)
Jamaica	2 (0,5)	80 (15,170)	0.07 (0,0.16)	3.62 (0.7,7.64)	-0.79 (-0.91,-0.72)	-0.85 (-0.89,-0.77)
Japan	64 (0,167)	1941 (505,3689)	0.02 (0,0.04)	1.76 (0.69,3.11)	-0.1 (-0.43,-0.03)	0.08 (-0.08,0.29)
Kingdom of Bahrain	0 (0,1)	19 (6,38)	0.03 (0,0.09)	1.86 (0.54,3.73)	-0.66 (-0.9,-0.47)	-0.71 (-0.84,-0.51)
Kingdom of Belgium	23 (0,58)	434 (64,927)	0.09 (0,0.21)	2.96 (0.77,5.83)	1.94 (-0.04,2.6)	0.41 (-0.18,1.02)
Kingdom of Bhutan	2 (0,6)	69 (7,195)	0.31 (0.01,1.08)	11.14 (1.15,30.93)	-0.88 (-0.95,-0.81)	-0.91 (-0.95,-0.84)
Kingdom of Cambodia	21 (2,53)	1252 (241,2793)	0.17 (0.01,0.46)	7.91 (1.4,17.9)	-0.9 (-0.96,-0.84)	-0.92 (-0.95,-0.87)
Kingdom of Denmark	12 (0,31)	274 (52,558)	0.1 (0,0.24)	3.86 (1.21,6.98)	1.38 (-0.31,1.87)	0.39 (-0.03,0.75)
Kingdom of Eswatini	18 (2,47)	1327 (226,3155)	1.83 (0.15,4.86)	107.12 (16.51,264.24)	-0.68 (-0.78,-0.54)	-0.68 (-0.78,-0.53)
Kingdom of Lesotho	59 (6,145)	4154 (621,9634)	3.8 (0.29,9.53)	222.7 (30.97,520.22)	-0.5 (-0.67,-0.19)	-0.46 (-0.63,-0.2)
Kingdom of Morocco	35 (4,79)	2778 (563,6180)	0.11 (0.01,0.26)	8.69 (1.74,19.33)	-0.92 (-0.96,-0.87)	-0.92 (-0.95,-0.88)
Kingdom of Norway	9 (0,25)	162 (18,355)	0.08 (0,0.2)	1.91 (0.36,3.83)	3.87 (0.36,4.42)	0.69 (-0.19,1.74)
Kingdom of Saudi Arabia	18 (1,51)	1415 (359,3087)	0.11 (0,0.31)	5.25 (1.2,11.53)	-0.81 (-0.97,-0.64)	-0.86 (-0.95,-0.72)
Kingdom of Spain	18 (0,48)	435 (104,852)	0.02 (0,0.04)	0.98 (0.38,1.68)	0.7 (-0.33,1.03)	0.04 (-0.2,0.3)
Kingdom of Sweden	41 (0,105)	710 (98,1536)	0.15 (0,0.38)	4.16 (1.03,7.99)	15.25 (4.99,18.02)	1.5 (0.09,4.38)
Kingdom of Thailand	84 (1,249)	2674 (375,6684)	0.1 (0,0.28)	4.62 (0.87,10.21)	-0.83 (-0.94,-0.5)	-0.82 (-0.91,-0.57)
Kingdom of the Netherlands	5 (0,14)	211 (68,396)	0.02 (0,0.04)	1.39 (0.57,2.45)	2.29 (0.25,2.92)	0.91 (0.63,1.17)
Kingdom of Tonga	0 (0,0)	4 (1,8)	0.07 (0,0.23)	3.08 (0.56,7.06)	-0.49 (-0.86,-0.26)	-0.5 (-0.7,0)
Kyrgyz Republic	0 (0,1)	35 (7,73)	0.01 (0,0.01)	0.45 (0.09,0.95)	-0.93 (-0.96,-0.89)	-0.93 (-0.96,-0.89)
Lao People's Democratic Republic	20 (3,47)	1450 (284,3312)	0.31 (0.03,0.8)	18.68 (3.43,43.42)	-0.91 (-0.95,-0.86)	-0.92 (-0.96,-0.86)
Lebanese Republic	3 (0,8)	187 (55,363)	0.06 (0.01,0.14)	4.16 (1.25,8.28)	-0.64 (-0.85,-0.39)	-0.64 (-0.78,-0.29)
Malaysia	26 (1,73)	1383 (369,2758)	0.11 (0,0.3)	5.07 (1.36,10.03)	-0.57 (-0.88,-0.26)	-0.58 (-0.75,-0.05)
Mongolia	0 (0,0)	13 (2,35)	0 (0,0.01)	0.34 (0.06,0.94)	-0.9 (-0.96,-0.75)	-0.9 (-0.96,-0.76)
Montenegro	0 (0,0)	0 (0,0)	0 (0,0)	0.05 (0.02,0.1)	-0.64 (-0.87,-0.37)	-0.67 (-0.79,-0.49)
New Zealand	1 (0,2)	26 (6,52)	0.01 (0,0.03)	0.51 (0.15,0.94)	0.04 (-0.35,0.19)	-0.34 (-0.53,-0.18)
North Macedonia	0 (0,1)	10 (2,23)	0.01 (0,0.03)	0.89 (0.17,1.95)	-0.86 (-0.94,-0.66)	-0.89 (-0.94,-0.82)
Northern Mariana Islands	0 (0,0)	2 (0,5)	0.17 (0,0.5)	4.94 (0.69,11.68)	-0.1 (-0.53,0.27)	-0.06 (-0.28,0.47)
Palestine	1 (0,3)	125 (38,245)	0.03 (0,0.07)	2.22 (0.65,4.36)	-0.9 (-0.96,-0.85)	-0.9 (-0.94,-0.8)
People's Democratic Republic of Algeria	13 (1,34)	1207 (380,2440)	0.04 (0,0.09)	2.74 (0.86,5.61)	-0.77 (-0.91,-0.59)	-0.78 (-0.88,-0.62)
People's Republic of Bangladesh	347 (8,1241)	12773 (1299,39748)	0.28 (0.01,1.02)	8.93 (0.87,28.2)	-0.81 (-0.96,-0.63)	-0.86 (-0.94,-0.73)
People's Republic of China	128 (7,333)	7946 (2148,16637)	0.01 (0,0.03)	0.95 (0.26,1.97)	-0.97 (-0.98,-0.96)	-0.97 (-0.98,-0.95)
Plurinational State of Bolivia	6 (0,15)	392 (43,959)	0.05 (0,0.14)	3.39 (0.36,8.27)	-0.84 (-0.93,-0.77)	-0.87 (-0.93,-0.81)
Portuguese Republic	8 (0,20)	153 (24,321)	0.03 (0,0.07)	1.21 (0.41,2.18)	0.24 (-0.87,1.4)	-0.46 (-0.75,-0.05)
Principality of Andorra	0 (0,0)	1 (0,1)	0 (0,0.01)	1.11 (0.43,2.13)	-0.4 (-0.93,-0.13)	-0.01 (-0.22,0.15)
Principality of Monaco	0 (0,0)	0 (0,1)	0.01 (0,0.02)	1.23 (0.54,2.28)	0.42 (-0.39,2.3)	0.09 (-0.09,0.37)
Puerto Rico	1 (0,4)	49 (11,95)	0.03 (0,0.06)	1.86 (0.64,3.42)	-0.38 (-0.54,-0.17)	-0.32 (-0.45,-0.03)
Republic of Albania	0 (0,0)	8 (2,17)	0.01 (0,0.01)	0.51 (0.11,1.16)	-0.8 (-0.91,-0.65)	-0.82 (-0.91,-0.7)
Republic of Angola	107 (9,268)	7764 (1082,18328)	0.45 (0.02,1.23)	20.13 (2.17,49.21)	-0.86 (-0.95,-0.78)	-0.9 (-0.95,-0.84)
Republic of Armenia	0 (0,0)	3 (1,6)	0 (0,0)	0.15 (0.05,0.31)	-0.97 (-0.98,-0.96)	-0.97 (-0.98,-0.95)
Republic of Austria	3 (0,8)	92 (24,175)	0.02 (0,0.04)	1.09 (0.44,1.93)	1.23 (-0.68,2.24)	-0.49 (-0.62,-0.24)
Republic of Azerbaijan	1 (0,3)	100 (23,224)	0.02 (0,0.04)	1.45 (0.33,3.31)	-0.84 (-0.9,-0.76)	-0.84 (-0.9,-0.76)
Republic of Belarus	0 (0,0)	21 (9,36)	0 (0,0)	0.34 (0.15,0.56)	-0.85 (-0.94,-0.75)	-0.77 (-0.86,-0.54)
Republic of Benin	75 (4,216)	5407 (564,15139)	0.67 (0.02,1.92)	31.63 (2.7,90.24)	-0.75 (-0.91,-0.62)	-0.78 (-0.89,-0.65)
Republic of Botswana	32 (2,76)	2212 (293,5005)	1.6 (0.11,3.97)	96.8 (12.38,219.2)	-0.6 (-0.71,-0.36)	-0.57 (-0.68,-0.37)
Republic of Bulgaria	1 (0,1)	22 (3,48)	0.01 (0,0.02)	0.54 (0.11,1.1)	0.35 (-0.31,1.34)	0 (-0.34,0.48)
Republic of Burundi	116 (7,322)	8042 (859,21774)	1.23 (0.04,3.57)	53.88 (4.43,147)	-0.57 (-0.85,-0.41)	-0.66 (-0.82,-0.5)
Republic of Cabo Verde	1 (0,3)	55 (9,128)	0.21 (0.01,0.59)	11.61 (1.85,27.33)	-0.85 (-0.96,-0.76)	-0.88 (-0.95,-0.8)
Republic of Cameroon	213 (17,582)	16452 (2038,43529)	0.74 (0.03,2)	41.17 (4.49,110.27)	-0.7 (-0.86,-0.5)	-0.72 (-0.84,-0.49)
Republic of Chad	814 (82,1984)	67234 (8074,163185)	3.5 (0.21,9.1)	213.73 (21.67,523.33)	-0.52 (-0.66,-0.26)	-0.52 (-0.67,-0.25)
Republic of Chile	4 (0,10)	121 (19,257)	0.02 (0,0.04)	0.77 (0.15,1.58)	-0.69 (-0.88,-0.61)	-0.78 (-0.86,-0.7)
Republic of Colombia	23 (1,55)	1207 (198,2607)	0.05 (0,0.12)	3.11 (0.54,6.68)	-0.87 (-0.95,-0.8)	-0.89 (-0.94,-0.83)
Republic of Costa Rica	1 (0,2)	44 (11,85)	0.02 (0,0.04)	1.1 (0.3,2.06)	-0.79 (-0.92,-0.74)	-0.78 (-0.86,-0.55)
Republic of Croatia	0 (0,1)	11 (1,25)	0.01 (0,0.02)	0.38 (0.08,0.79)	0.85 (-0.11,1.67)	0.35 (-0.13,0.92)
Republic of Cuba	5 (0,12)	197 (48,384)	0.03 (0,0.07)	2.02 (0.61,3.75)	-0.77 (-0.9,-0.71)	-0.74 (-0.83,-0.42)
Republic of Cyprus	1 (0,3)	34 (8,72)	0.06 (0,0.19)	2.65 (0.81,5.09)	-0.5 (-0.9,-0.21)	-0.51 (-0.73,-0.15)
Republic of Côte d'Ivoire	214 (19,537)	16447 (2118,39683)	0.84 (0.04,2.3)	46.41 (5.6,114.02)	-0.7 (-0.85,-0.6)	-0.73 (-0.83,-0.62)
Republic of Djibouti	5 (0,13)	311 (39,814)	0.55 (0.02,1.57)	25.54 (2.81,66.65)	-0.77 (-0.94,-0.64)	-0.83 (-0.92,-0.73)
Republic of Ecuador	2 (0,4)	98 (19,205)	0.01 (0,0.02)	0.59 (0.12,1.24)	-0.95 (-0.98,-0.94)	-0.96 (-0.97,-0.94)
Republic of El Salvador	3 (0,8)	164 (25,369)	0.05 (0,0.13)	2.74 (0.43,6.06)	-0.91 (-0.97,-0.86)	-0.93 (-0.97,-0.89)
Republic of Equatorial Guinea	2 (0,6)	176 (34,438)	0.26 (0.01,0.75)	12.35 (2.02,30.4)	-0.94 (-0.98,-0.89)	-0.95 (-0.97,-0.9)
Republic of Estonia	0 (0,0)	3 (1,5)	0 (0,0)	0.33 (0.16,0.54)	-0.89 (-0.95,-0.81)	-0.74 (-0.86,-0.38)
Republic of Fiji	2 (0,5)	82 (8,209)	0.29 (0,0.86)	10.12 (0.91,25.58)	-0.43 (-0.8,-0.04)	-0.46 (-0.72,-0.19)
Republic of Finland	3 (0,7)	69 (15,136)	0.02 (0,0.05)	1.24 (0.46,2.13)	0.3 (-0.25,0.81)	-0.16 (-0.39,0.11)
Republic of Ghana	183 (8,476)	11402 (1334,26496)	0.76 (0.02,2.01)	33.06 (3.27,82.49)	-0.76 (-0.92,-0.62)	-0.81 (-0.91,-0.69)
Republic of Guatemala	24 (2,54)	1566 (164,3452)	0.18 (0.01,0.42)	10.79 (1.1,23.75)	-0.84 (-0.87,-0.74)	-0.83 (-0.87,-0.74)
Republic of Guinea	107 (6,287)	6948 (688,17932)	1.08 (0.02,2.97)	46.28 (3.71,120.92)	-0.8 (-0.95,-0.69)	-0.85 (-0.93,-0.73)
Republic of Guinea-Bissau	13 (1,34)	892 (97,2230)	0.91 (0.02,2.59)	39.97 (3.37,104.14)	-0.76 (-0.92,-0.66)	-0.82 (-0.9,-0.73)
Republic of Guyana	1 (0,3)	78 (12,171)	0.2 (0.02,0.48)	10.76 (1.58,23.56)	-0.78 (-0.91,-0.66)	-0.82 (-0.9,-0.71)
Republic of Haiti	71 (9,162)	5923 (866,13009)	0.51 (0.06,1.24)	38.38 (5.37,85.92)	-0.71 (-0.82,-0.59)	-0.73 (-0.83,-0.6)
Republic of Honduras	13 (1,34)	750 (96,1842)	0.17 (0.01,0.47)	7.86 (0.9,19.67)	-0.79 (-0.93,-0.67)	-0.85 (-0.93,-0.77)
Republic of Iceland	0 (0,1)	11 (4,20)	0.04 (0,0.09)	3.41 (1.32,6.02)	0.93 (-0.27,1.24)	0.2 (0,0.42)
Republic of India	5490 (198,15256)	209312 (31042,494444)	0.53 (0.02,1.51)	17.96 (2.65,42.51)	-0.82 (-0.93,-0.76)	-0.86 (-0.91,-0.78)
Republic of Indonesia	1007 (57,2628)	49622 (7979,109547)	0.54 (0.03,1.49)	22.46 (3.55,50.11)	-0.86 (-0.94,-0.77)	-0.9 (-0.93,-0.84)
Republic of Iraq	27 (3,61)	2415 (587,5160)	0.08 (0.01,0.19)	5.93 (1.4,12.72)	-0.79 (-0.9,-0.68)	-0.8 (-0.87,-0.7)
Republic of Italy	55 (0,142)	985 (124,2214)	0.03 (0,0.08)	1.43 (0.42,2.7)	4.85 (1.31,6.22)	0.41 (-0.39,1.57)
Republic of Kazakhstan	0 (0,1)	25 (6,51)	0 (0,0)	0.13 (0.03,0.26)	-0.98 (-0.99,-0.95)	-0.98 (-0.99,-0.95)
Republic of Kenya	593 (57,1431)	41966 (7327,91674)	1.66 (0.1,4.22)	84.64 (13.21,189.59)	-0.7 (-0.83,-0.53)	-0.73 (-0.81,-0.58)
Republic of Kiribati	1 (0,2)	44 (3,112)	1.25 (0.02,3.59)	41.19 (2.42,106.09)	-0.61 (-0.86,-0.49)	-0.69 (-0.84,-0.59)
Republic of Korea	10 (0,32)	209 (20,620)	0.01 (0,0.04)	0.43 (0.09,0.98)	-0.59 (-0.81,-0.27)	-0.63 (-0.75,-0.39)
Republic of Latvia	0 (0,0)	3 (1,5)	0 (0,0)	0.24 (0.11,0.4)	-0.87 (-0.94,-0.78)	-0.78 (-0.87,-0.59)
Republic of Liberia	48 (4,119)	3732 (572,9082)	1 (0.06,2.62)	57.44 (7.83,138.43)	-0.78 (-0.92,-0.67)	-0.82 (-0.9,-0.7)
Republic of Lithuania	0 (0,0)	8 (3,14)	0 (0,0.01)	0.41 (0.19,0.69)	-0.78 (-0.91,-0.62)	-0.71 (-0.82,-0.42)
Republic of Madagascar	274 (24,700)	21803 (2564,54676)	1 (0.06,2.65)	61.71 (6.81,152.89)	-0.59 (-0.78,-0.42)	-0.64 (-0.77,-0.43)
Republic of Malawi	156 (10,409)	10479 (1128,26188)	1.18 (0.04,3.27)	52.45 (4.44,135.3)	-0.74 (-0.93,-0.6)	-0.81 (-0.92,-0.71)
Republic of Maldives	0 (0,1)	17 (5,34)	0.08 (0.01,0.19)	4.95 (1.31,10.37)	-0.95 (-0.97,-0.94)	-0.95 (-0.96,-0.89)
Republic of Mali	137 (11,356)	9999 (1340,25826)	0.69 (0.02,2.23)	31.71 (3.31,85.87)	-0.75 (-0.89,-0.6)	-0.8 (-0.88,-0.66)
Republic of Malta	0 (0,0)	5 (2,9)	0.01 (0,0.02)	1.34 (0.6,2.35)	1.23 (0.28,1.64)	0.19 (0.01,0.48)
Republic of Mauritius	1 (0,2)	38 (8,79)	0.07 (0,0.16)	3.96 (0.97,7.59)	-0.62 (-0.78,-0.55)	-0.66 (-0.74,-0.57)
Republic of Moldova	0 (0,0)	14 (4,27)	0.01 (0,0.02)	0.74 (0.23,1.53)	-0.87 (-0.93,-0.79)	-0.86 (-0.91,-0.79)
Republic of Mozambique	124 (11,327)	8981 (1143,22626)	0.51 (0.02,1.48)	24.22 (2.43,63.17)	-0.74 (-0.92,-0.54)	-0.8 (-0.92,-0.62)
Republic of Namibia	36 (3,91)	2506 (389,6071)	1.75 (0.11,4.6)	99.81 (14.23,244.31)	-0.65 (-0.74,-0.49)	-0.64 (-0.73,-0.47)
Republic of Nauru	0 (0,0)	1 (0,2)	0.24 (0,0.76)	8.95 (0.9,23.77)	-0.43 (-0.73,-0.14)	-0.46 (-0.66,-0.13)
Republic of Nicaragua	3 (0,7)	205 (32,466)	0.05 (0,0.13)	3.3 (0.49,7.51)	-0.92 (-0.97,-0.87)	-0.94 (-0.97,-0.9)
Republic of Niue	0 (0,0)	0 (0,0)	0.23 (0.01,0.61)	12.39 (1.3,30.88)	-0.19 (-0.44,1.1)	0.12 (-0.29,0.8)
Republic of Palau	0 (0,0)	2 (0,4)	0.37 (0.01,1.08)	11.13 (1,27.78)	-0.38 (-0.81,-0.15)	-0.49 (-0.76,-0.26)
Republic of Panama	2 (0,4)	137 (25,294)	0.05 (0,0.11)	3.69 (0.64,8)	-0.73 (-0.83,-0.65)	-0.7 (-0.8,-0.58)
Republic of Paraguay	1 (0,3)	77 (16,181)	0.02 (0,0.05)	1.22 (0.25,2.87)	-0.88 (-0.94,-0.76)	-0.89 (-0.94,-0.79)
Republic of Peru	4 (0,11)	265 (52,585)	0.01 (0,0.03)	0.79 (0.15,1.74)	-0.91 (-0.97,-0.85)	-0.92 (-0.96,-0.87)
Republic of Poland	5 (0,14)	127 (10,283)	0.01 (0,0.02)	0.39 (0.06,0.85)	1.71 (-0.23,5.08)	0.31 (-0.38,1.51)
Republic of Rwanda	61 (5,156)	4413 (571,10655)	0.56 (0.03,1.66)	29.91 (3.43,74.32)	-0.76 (-0.9,-0.64)	-0.8 (-0.89,-0.67)
Republic of San Marino	0 (0,0)	0 (0,0)	0 (0,0.01)	1.07 (0.43,2.02)	-0.5 (-0.89,0.02)	-0.09 (-0.35,0.11)
Republic of Senegal	156 (9,398)	10379 (1490,24710)	1.28 (0.04,3.43)	60.32 (7.05,148.46)	-0.86 (-0.94,-0.8)	-0.89 (-0.93,-0.78)
Republic of Serbia	0 (0,1)	12 (2,28)	0 (0,0.01)	0.23 (0.06,0.48)	-0.55 (-0.83,0.35)	-0.64 (-0.8,0.03)
Republic of Seychelles	0 (0,0)	3 (1,6)	0.07 (0,0.17)	3.15 (0.67,6.54)	-0.56 (-0.73,-0.36)	-0.57 (-0.7,-0.35)
Republic of Sierra Leone	88 (7,239)	6218 (819,16581)	1.21 (0.05,3.44)	59.56 (6.39,158.65)	-0.71 (-0.89,-0.58)	-0.77 (-0.88,-0.65)
Republic of Singapore	3 (0,7)	60 (5,134)	0.04 (0,0.09)	1.1 (0.16,2.27)	-0.62 (-0.83,-0.52)	-0.69 (-0.79,-0.62)
Republic of Slovenia	0 (0,0)	2 (0,5)	0 (0,0.01)	0.15 (0.04,0.28)	0.68 (-0.39,1.78)	0.07 (-0.29,0.49)
Republic of South Africa	628 (56,1500)	40070 (7033,89805)	1.33 (0.12,3.21)	79.6 (13.91,178.87)	-0.61 (-0.77,-0.5)	-0.67 (-0.76,-0.58)
Republic of South Sudan	295 (28,743)	22543 (2790,53612)	3.17 (0.16,8.73)	170.31 (17.06,422.6)	-0.34 (-0.67,-0.08)	-0.42 (-0.66,-0.18)
Republic of Sudan	87 (8,288)	7839 (1443,25560)	0.2 (0.02,0.64)	14.89 (2.66,46.51)	-0.9 (-0.96,-0.85)	-0.91 (-0.95,-0.83)
Republic of Suriname	1 (0,2)	59 (11,130)	0.19 (0.02,0.46)	12.66 (2.31,27.48)	-0.73 (-0.88,-0.57)	-0.75 (-0.87,-0.59)
Republic of Tajikistan	9 (2,20)	774 (148,1814)	0.07 (0.01,0.15)	5.76 (1.09,13.47)	-0.72 (-0.82,-0.58)	-0.72 (-0.83,-0.58)
Republic of the Congo	21 (1,60)	1411 (195,3666)	0.56 (0.02,1.66)	26.93 (3.28,71.45)	-0.73 (-0.91,-0.59)	-0.79 (-0.89,-0.68)
Republic of the Gambia	10 (1,26)	756 (85,1843)	0.53 (0.02,1.45)	26.83 (2.55,65.69)	-0.74 (-0.89,-0.64)	-0.79 (-0.87,-0.67)
Republic of the Marshall Islands	0 (0,0)	5 (1,13)	0.32 (0.01,0.96)	10.84 (0.95,28.82)	-0.54 (-0.84,-0.32)	-0.57 (-0.81,-0.34)
Republic of the Niger	366 (29,944)	28495 (2867,73302)	1.5 (0.05,4.07)	74.54 (5.89,191.12)	-0.76 (-0.88,-0.65)	-0.81 (-0.88,-0.69)
Republic of the Philippines	145 (12,340)	10095 (1765,21924)	0.16 (0.01,0.38)	9.41 (1.57,20.73)	-0.82 (-0.89,-0.76)	-0.84 (-0.88,-0.79)
Republic of the Union of Myanmar	50 (5,117)	3210 (583,7166)	0.11 (0.01,0.25)	6.25 (1.11,13.97)	-0.91 (-0.95,-0.83)	-0.92 (-0.95,-0.84)
Republic of Trinidad and Tobago	1 (0,1)	29 (6,58)	0.04 (0,0.1)	2.74 (0.66,5.43)	-0.79 (-0.87,-0.72)	-0.77 (-0.84,-0.62)
Republic of Tunisia	5 (0,15)	414 (129,819)	0.05 (0,0.14)	4.2 (1.33,8.39)	-0.81 (-0.94,-0.68)	-0.8 (-0.89,-0.59)
Republic of Turkey	22 (2,53)	1650 (473,3194)	0.03 (0,0.08)	2.73 (0.76,5.4)	-0.9 (-0.96,-0.83)	-0.91 (-0.95,-0.82)
Republic of Uganda	195 (13,529)	14453 (1780,38300)	0.59 (0.02,1.76)	27.87 (2.83,74.6)	-0.77 (-0.94,-0.51)	-0.81 (-0.93,-0.58)
Republic of Uzbekistan	1 (0,2)	60 (13,127)	0 (0,0)	0.16 (0.04,0.34)	-0.98 (-0.99,-0.97)	-0.98 (-0.99,-0.97)
Republic of Vanuatu	1 (0,2)	42 (6,111)	0.39 (0.01,1.21)	13.79 (1.45,36.7)	-0.61 (-0.84,-0.5)	-0.63 (-0.8,-0.46)
Republic of Yemen	66 (7,170)	5713 (1011,14247)	0.19 (0.01,0.51)	13.24 (2.26,32.72)	-0.92 (-0.97,-0.88)	-0.93 (-0.97,-0.89)
Republic of Zambia	133 (8,333)	9645 (1067,22298)	0.9 (0.04,2.45)	43.96 (4.3,107.06)	-0.77 (-0.91,-0.65)	-0.81 (-0.89,-0.69)
Republic of Zimbabwe	168 (14,430)	11306 (1482,27945)	1.41 (0.06,4.12)	67.04 (7.05,169.68)	-0.08 (-0.62,0.36)	-0.12 (-0.58,0.39)
Romania	2 (0,6)	80 (10,175)	0.01 (0,0.02)	0.6 (0.11,1.26)	-0.59 (-0.86,0.06)	-0.73 (-0.85,-0.46)
Russian Federation	7 (0,16)	508 (160,932)	0.01 (0,0.01)	0.51 (0.18,0.9)	-0.83 (-0.92,-0.74)	-0.83 (-0.89,-0.75)
Saint Kitts and Nevis	0 (0,0)	3 (0,5)	0.11 (0.01,0.26)	6.59 (1.29,13.96)	-0.78 (-0.86,-0.72)	-0.78 (-0.84,-0.68)
Saint Lucia	0 (0,0)	4 (1,9)	0.03 (0.01,0.05)	3.35 (1.04,6.28)	-0.8 (-0.89,-0.74)	-0.76 (-0.84,-0.45)
Saint Vincent and the Grenadines	0 (0,0)	4 (1,8)	0.04 (0.02,0.07)	4.24 (0.92,8.61)	-0.82 (-0.92,-0.75)	-0.83 (-0.89,-0.75)
Slovak Republic	0 (0,0)	7 (1,16)	0.01 (0,0.01)	0.23 (0.05,0.53)	-0.12 (-0.48,0.63)	-0.15 (-0.47,0.65)
Socialist Republic of Viet Nam	21 (0,66)	1360 (449,2685)	0 (0,0)	1.52 (0.51,2.97)	-0.91 (-0.98,-0.85)	-0.89 (-0.94,-0.68)
Solomon Islands	1 (0,4)	84 (11,201)	0.12 (0.06,0.2)	12.5 (1.31,30.83)	-0.67 (-0.88,-0.57)	-0.71 (-0.85,-0.58)
State of Eritrea	61 (3,179)	4076 (429,10765)	1.44 (0.73,2.64)	59.59 (5.33,168.94)	-0.73 (-0.92,-0.61)	-0.78 (-0.89,-0.65)
State of Israel	5 (0,12)	146 (37,285)	0 (0,0.01)	1.36 (0.37,2.57)	0.99 (-0.55,1.68)	0.01 (-0.38,0.47)
State of Kuwait	0 (0,0)	36 (15,62)	0 (0,0.01)	1.09 (0.46,1.92)	-0.77 (-0.87,-0.69)	-0.67 (-0.78,-0.43)
State of Libya	1 (0,3)	97 (24,223)	0.02 (0.01,0.04)	1.99 (0.47,4.78)	-0.85 (-0.97,-0.72)	-0.85 (-0.94,-0.7)
State of Qatar	0 (0,1)	24 (9,43)	0.01 (0,0.01)	1.28 (0.43,2.39)	-0.59 (-0.86,-0.36)	-0.59 (-0.75,-0.3)
Sultanate of Oman	1 (0,1)	59 (17,114)	0.03 (0.01,0.05)	1.55 (0.43,3.04)	-0.75 (-0.91,-0.52)	-0.76 (-0.88,-0.5)
Swiss Confederation	7 (0,18)	186 (51,359)	0 (0,0.01)	2.21 (0.9,3.7)	0.68 (-0.5,1.17)	0.07 (-0.16,0.3)
Syrian Arab Republic	3 (0,8)	262 (71,547)	0.01 (0,0.02)	2.2 (0.56,4.81)	-0.85 (-0.98,-0.69)	-0.85 (-0.94,-0.67)
Taiwan (Province of China)	1 (0,3)	172 (65,306)	0 (0,0)	1.01 (0.44,1.7)	-0.84 (-0.9,-0.82)	-0.49 (-0.74,0.53)
Togolese Republic	82 (6,209)	5877 (779,14773)	1.92 (0.86,3.77)	61.7 (7.13,153.75)	-0.69 (-0.86,-0.58)	-0.74 (-0.84,-0.61)
Tokelau	0 (0,0)	0 (0,1)	0.58 (0.25,1.14)	35.03 (4.75,85.1)	-0.21 (-0.56,4.71)	0.32 (-0.29,4.19)
Turkmenistan	0 (0,1)	27 (5,58)	0.02 (0.01,0.04)	0.51 (0.1,1.08)	-0.97 (-0.98,-0.95)	-0.97 (-0.98,-0.95)
Tuvalu	0 (0,0)	1 (0,2)	0.07 (0.04,0.12)	8.24 (0.88,20.98)	-0.69 (-0.93,-0.52)	-0.76 (-0.9,-0.59)
Ukraine	1 (0,2)	102 (43,176)	0 (0,0.01)	0.45 (0.19,0.78)	-0.82 (-0.88,-0.74)	-0.75 (-0.83,-0.59)
Union of the Comoros	3 (0,8)	193 (24,479)	0.76 (0.32,1.42)	26.19 (2.96,66.47)	-0.67 (-0.88,-0.52)	-0.72 (-0.86,-0.58)
United Arab Emirates	1 (0,3)	120 (35,232)	0.01 (0.01,0.02)	2.28 (0.63,4.58)	-0.56 (-0.82,-0.38)	-0.6 (-0.75,-0.34)
United Kingdom of Great Britain and Northern Ireland	27 (0,69)	772 (203,1484)	0 (0,0)	1.1 (0.41,1.91)	3.48 (0.47,4.5)	-0.1 (-0.4,0.54)
United Mexican States	62 (2,143)	2983 (363,6329)	0.04 (0.02,0.07)	2.79 (0.35,5.91)	-0.91 (-0.97,-0.88)	-0.94 (-0.97,-0.91)
United Republic of Tanzania	468 (26,1223)	31566 (3047,79183)	1.13 (0.58,1.94)	47.95 (3.82,122.16)	-0.7 (-0.91,-0.53)	-0.75 (-0.9,-0.62)
United States of America	136 (1,346)	2846 (145,6803)	0.01 (0,0.01)	0.67 (0.07,1.47)	2.5 (-0.55,5.63)	0.06 (-0.76,1.54)
United States Virgin Islands	0 (0,0)	1 (0,2)	0.01 (0.01,0.03)	1.66 (0.46,3.44)	-0.61 (-0.8,-0.38)	-0.55 (-0.72,-0.27)
