# Supplementary material for: Global burden, subtype, risk factors and etiological analysis of enteric infections from 1990-2021: population based study
Source: Front Cell Infect Microbiol. 2025 Mar 20;15:1527765. doi: 10.3389/fcimb.2025.1527765 (PMC11965617; doi:10.3389/fcimb.2025.1527765)
Supplement: Supplementary file 6 [file DataSheet1.zip › Table S56.xlsx]

## Sheet: Table S56
Supplementary table 56: Number, age-standardized rates in 2021 and rate change in age-standardized rates from 1990 to 2021 of enteric infections due to Norovirus for both sexes in 204 countries and territories.
Location	Number in 2021		Age-standardized rates in 2021		Rate change in age-standardized rates from 1990 to 2021
	Deaths	DALYs	Deaths	DALYs	Deaths	DALYs
American Samoa	1 (0,1)	21 (7,38)	2.04 (0.29,4.11)	50.99 (14.73,89.19)	-0.23 (-0.39,0.02)	-0.17 (-0.33,0.1)
Antigua and Barbuda	0 (0,0)	9 (4,16)	0.19 (0.04,0.31)	12.28 (5.84,20.41)	-0.67 (-0.71,-0.63)	-0.51 (-0.67,-0.23)
Arab Republic of Egypt	341 (94,683)	30609 (11437,61207)	0.43 (0.11,0.85)	26.5 (9.73,51.62)	-0.88 (-0.94,-0.79)	-0.9 (-0.95,-0.83)
Argentine Republic	97 (15,169)	2936 (1198,4591)	0.18 (0.03,0.3)	6.83 (2.9,10.42)	-0.49 (-0.7,-0.37)	-0.74 (-0.81,-0.67)
Australia	26 (4,46)	517 (190,836)	0.05 (0.01,0.09)	1.51 (0.66,2.37)	-0.38 (-0.46,-0.31)	-0.63 (-0.72,-0.52)
Barbados	1 (0,1)	28 (12,48)	0.12 (0.02,0.2)	10.74 (4.26,18.74)	-0.7 (-0.77,-0.62)	-0.42 (-0.7,-0.05)
Belize	1 (0,2)	74 (32,122)	0.36 (0.08,0.58)	19.19 (8.13,31.39)	-0.77 (-0.85,-0.71)	-0.8 (-0.86,-0.72)
Bermuda	0 (0,0)	5 (2,8)	0.05 (0.01,0.08)	9.13 (2.37,16.86)	-0.81 (-0.85,-0.77)	-0.29 (-0.74,0.26)
Bolivarian Republic of Venezuela	113 (22,200)	5906 (2174,10227)	0.44 (0.09,0.79)	24.62 (9.07,43.61)	-0.69 (-0.82,-0.59)	-0.71 (-0.81,-0.58)
Bosnia and Herzegovina	3 (0,8)	81 (25,176)	0.06 (0.01,0.15)	2.93 (1.19,5.63)	-0.2 (-0.61,1.02)	-0.4 (-0.62,0.09)
Brunei Darussalam	0 (0,1)	13 (5,21)	0.13 (0.02,0.25)	3.89 (1.45,6.56)	-0.17 (-0.38,0.17)	-0.21 (-0.37,0)
Burkina Faso	856 (233,1536)	58007 (18501,106574)	5.36 (1.02,10.07)	207.73 (57.25,369.32)	-0.68 (-0.78,-0.57)	-0.72 (-0.81,-0.61)
Canada	162 (25,287)	2428 (592,4119)	0.19 (0.03,0.34)	3.99 (1.39,6.31)	4.92 (4.12,5.49)	0.07 (-0.54,2.07)
Central African Republic	204 (57,391)	13756 (4435,26918)	6.27 (1.16,11.78)	237.87 (67.8,446.17)	-0.35 (-0.56,0.01)	-0.43 (-0.62,-0.14)
Commonwealth of Dominica	0 (0,0)	10 (4,17)	0.33 (0.08,0.63)	19.91 (7.95,34.92)	-0.47 (-0.61,-0.21)	-0.27 (-0.48,0.07)
Commonwealth of the Bahamas	0 (0,1)	26 (12,44)	0.13 (0.02,0.22)	7.98 (3.58,13.28)	-0.7 (-0.79,-0.63)	-0.65 (-0.76,-0.49)
Cook Islands	0 (0,0)	3 (1,6)	0.32 (0.05,0.67)	18.55 (6.57,31.93)	-0.42 (-0.59,-0.16)	0.08 (-0.35,0.62)
Czech Republic	51 (8,89)	996 (235,1605)	0.25 (0.05,0.42)	7.56 (2.44,11.93)	2.56 (0.88,3.77)	0.8 (0.11,1.49)
Democratic People's Republic of Korea	12 (2,25)	2863 (846,5129)	0.05 (0.01,0.1)	12.68 (4.14,22.72)	-0.52 (-0.71,-0.27)	0.39 (-0.39,1.49)
Democratic Republic of Sao Tome and Principe	1 (0,2)	64 (21,113)	1 (0.18,1.92)	34.79 (10.35,60.45)	-0.84 (-0.91,-0.78)	-0.9 (-0.94,-0.85)
Democratic Republic of the Congo	1174 (273,2389)	72374 (24249,131557)	2.58 (0.45,5.3)	88.89 (26.46,170.63)	-0.7 (-0.84,-0.53)	-0.76 (-0.85,-0.64)
Democratic Republic of Timor-Leste	18 (4,35)	1095 (395,1869)	1.95 (0.36,3.97)	75.68 (24.96,131.09)	-0.88 (-0.93,-0.78)	-0.9 (-0.93,-0.83)
Democratic Socialist Republic of Sri Lanka	111 (15,231)	4200 (1721,7378)	0.5 (0.07,1.04)	19.45 (8.38,33.98)	-0.89 (-0.93,-0.85)	-0.86 (-0.91,-0.73)
Dominican Republic	71 (17,137)	3673 (1382,6710)	0.72 (0.17,1.37)	35.48 (13.17,65.02)	-0.76 (-0.86,-0.66)	-0.82 (-0.89,-0.75)
Eastern Republic of Uruguay	20 (3,35)	393 (115,640)	0.32 (0.06,0.55)	9.76 (3.47,15.41)	-0.33 (-0.59,-0.21)	-0.59 (-0.74,-0.47)
Federal Democratic Republic of Ethiopia	3482 (756,6701)	195394 (56283,346202)	6.19 (1.06,11.97)	201.86 (53.76,376.08)	-0.74 (-0.85,-0.37)	-0.77 (-0.86,-0.51)
Federal Democratic Republic of Nepal	367 (59,837)	12379 (3663,23452)	1.95 (0.28,4.64)	48.99 (13.01,97.52)	-0.84 (-0.9,-0.75)	-0.89 (-0.93,-0.83)
Federal Republic of Germany	639 (91,1130)	11728 (4279,19231)	0.26 (0.04,0.45)	8.24 (3.77,13.22)	1.55 (1.07,1.86)	-0.13 (-0.41,0.55)
Federal Republic of Nigeria	14209 (3792,24979)	1097144 (318364,1992600)	6.91 (1.54,12.84)	358.78 (101.52,616.51)	-0.71 (-0.81,-0.59)	-0.73 (-0.81,-0.62)
Federal Republic of Somalia	1576 (425,3012)	104465 (31791,200622)	15.03 (2.38,31.51)	493.74 (122.35,956.47)	-0.47 (-0.65,-0.24)	-0.57 (-0.7,-0.4)
Federated States of Micronesia	1 (0,2)	40 (11,74)	2.4 (0.32,5.2)	54.92 (13.11,106.04)	-0.52 (-0.69,-0.28)	-0.59 (-0.72,-0.42)
Federative Republic of Brazil	370 (66,639)	12544 (4961,19732)	0.16 (0.03,0.28)	6.07 (2.5,9.51)	-0.88 (-0.95,-0.82)	-0.93 (-0.96,-0.89)
French Republic	79 (11,146)	3072 (1230,5161)	0.04 (0.01,0.07)	4.63 (1.51,8.38)	-0.45 (-0.52,-0.38)	0.3 (-0.18,0.64)
Gabonese Republic	22 (4,48)	1208 (377,2496)	2.16 (0.32,4.95)	76.78 (21.68,159.41)	-0.77 (-0.85,-0.63)	-0.79 (-0.86,-0.68)
Georgia	1 (0,1)	77 (33,125)	0.02 (0,0.03)	2.63 (1.13,4.44)	-0.96 (-0.98,-0.93)	-0.93 (-0.96,-0.87)
Grand Duchy of Luxembourg	3 (0,5)	50 (19,82)	0.21 (0.03,0.38)	6.18 (2.94,9.77)	1.43 (0.99,1.81)	0.1 (-0.21,0.61)
Greenland	0 (0,0)	3 (1,5)	0.22 (0.03,0.5)	4.74 (1.23,9.66)	-0.1 (-0.56,1)	-0.27 (-0.59,0.37)
Grenada	0 (0,0)	14 (6,25)	0.15 (0.03,0.24)	15.43 (6.07,26.5)	-0.73 (-0.78,-0.68)	-0.47 (-0.74,-0.03)
Guam	1 (0,2)	37 (15,61)	0.42 (0.06,0.81)	22.89 (10.05,38.31)	-0.55 (-0.72,-0.35)	-0.1 (-0.38,0.31)
Hashemite Kingdom of Jordan	6 (2,11)	663 (320,1092)	0.08 (0.02,0.16)	6.01 (2.82,9.9)	-0.64 (-0.75,-0.51)	-0.63 (-0.74,-0.47)
Hellenic Republic	10 (1,19)	364 (144,592)	0.03 (0,0.05)	3.94 (1.06,7.1)	2.76 (2.19,3.19)	-0.12 (-0.23,0.23)
Hungary	35 (6,63)	786 (225,1268)	0.2 (0.05,0.34)	7.59 (2.74,12.15)	2.62 (1.05,3.93)	0.72 (0.1,1.44)
Independent State of Papua New Guinea	192 (40,356)	12322 (3391,22755)	3.4 (0.56,6.63)	114.24 (27.38,207.48)	-0.52 (-0.63,-0.39)	-0.54 (-0.64,-0.39)
Independent State of Samoa	1 (0,3)	53 (22,94)	1.06 (0.14,2.37)	28.79 (10.14,53.07)	-0.34 (-0.48,-0.13)	-0.3 (-0.43,-0.01)
Ireland	6 (1,10)	267 (101,442)	0.07 (0.01,0.11)	5.58 (1.84,9.63)	1.18 (0.81,1.52)	0.19 (0.04,0.53)
Islamic Republic of Afghanistan	287 (101,577)	26334 (10007,51962)	0.58 (0.2,1.1)	49.1 (18.95,95.14)	-0.83 (-0.89,-0.71)	-0.82 (-0.89,-0.7)
Islamic Republic of Iran	68 (11,137)	4928 (2045,8299)	0.11 (0.02,0.21)	6.62 (2.95,11.11)	-0.84 (-0.93,-0.74)	-0.86 (-0.92,-0.76)
Islamic Republic of Mauritania	56 (11,111)	3554 (1183,6802)	2.05 (0.34,4.11)	81.48 (24.93,151.83)	-0.77 (-0.84,-0.68)	-0.78 (-0.85,-0.68)
Islamic Republic of Pakistan	4668 (1056,8968)	254851 (83420,458257)	3.9 (0.59,8.24)	122.15 (36.12,226.22)	-0.75 (-0.84,-0.62)	-0.79 (-0.86,-0.69)
Jamaica	12 (2,21)	413 (149,665)	0.38 (0.06,0.66)	16.16 (6.07,26.4)	-0.73 (-0.82,-0.65)	-0.79 (-0.85,-0.7)
Japan	983 (135,1799)	27985 (11553,45513)	0.18 (0.03,0.32)	21.96 (6.54,37.98)	-0.09 (-0.16,-0.04)	0.21 (-0.03,0.33)
Kingdom of Bahrain	1 (0,1)	66 (30,107)	0.15 (0.02,0.29)	6.6 (2.85,10.79)	-0.53 (-0.71,-0.37)	-0.56 (-0.7,-0.36)
Kingdom of Belgium	121 (18,219)	1898 (617,3134)	0.39 (0.06,0.69)	9.34 (3.91,14.55)	2.7 (1.96,3.13)	0.53 (-0.02,1.44)
Kingdom of Bhutan	19 (3,47)	569 (147,1268)	3.59 (0.55,8.75)	93.09 (22.54,204.16)	-0.86 (-0.92,-0.78)	-0.89 (-0.93,-0.82)
Kingdom of Cambodia	74 (13,140)	3256 (1248,5625)	0.75 (0.13,1.46)	22.87 (8,40.01)	-0.87 (-0.92,-0.79)	-0.89 (-0.92,-0.84)
Kingdom of Denmark	13 (2,22)	239 (90,401)	0.09 (0.01,0.16)	2.77 (1.22,4.43)	1.96 (1.46,2.29)	0.65 (0.35,1.04)
Kingdom of Eswatini	41 (10,81)	2741 (940,4826)	5.22 (1.11,10.3)	243.6 (79.2,451.77)	-0.69 (-0.78,-0.57)	-0.68 (-0.76,-0.55)
Kingdom of Lesotho	141 (40,266)	8275 (2856,14234)	10.76 (2.49,21.08)	477.61 (157.23,851.35)	-0.54 (-0.69,-0.26)	-0.49 (-0.63,-0.27)
Kingdom of Morocco	83 (25,155)	5984 (2436,10634)	0.28 (0.08,0.53)	18.53 (7.45,33.26)	-0.89 (-0.94,-0.84)	-0.91 (-0.94,-0.86)
Kingdom of Norway	53 (8,96)	853 (308,1450)	0.41 (0.06,0.75)	8.9 (3.61,14.69)	4.24 (3.78,4.68)	0.77 (0.04,2.47)
Kingdom of Saudi Arabia	37 (7,72)	2974 (1277,5044)	0.29 (0.05,0.57)	11.45 (4.95,19.32)	-0.72 (-0.86,-0.54)	-0.78 (-0.88,-0.62)
Kingdom of Spain	242 (34,437)	4936 (1990,7972)	0.18 (0.03,0.31)	8.45 (3.74,13.83)	1.01 (0.73,1.28)	0.1 (-0.08,0.38)
Kingdom of Sweden	131 (19,238)	2088 (754,3599)	0.45 (0.06,0.81)	10.39 (4.54,16.8)	16.22 (14.04,18.7)	1.51 (0.38,5.45)
Kingdom of Thailand	1137 (152,2241)	30250 (9445,51816)	1.15 (0.19,2.2)	40.9 (15.16,66.59)	-0.83 (-0.93,-0.4)	-0.79 (-0.91,-0.45)
Kingdom of the Netherlands	63 (9,114)	2115 (826,3454)	0.16 (0.02,0.28)	12.27 (3.95,21.6)	3.26 (2.59,3.76)	1.06 (0.79,1.46)
Kingdom of Tonga	1 (0,1)	24 (9,41)	0.67 (0.09,1.51)	22.39 (8.69,38.78)	-0.45 (-0.64,-0.19)	-0.37 (-0.58,-0.04)
Kyrgyz Republic	6 (2,10)	576 (240,980)	0.08 (0.03,0.14)	7.56 (3.19,12.84)	-0.92 (-0.95,-0.9)	-0.91 (-0.94,-0.88)
Lao People's Democratic Republic	71 (20,129)	4031 (1539,7215)	1.57 (0.34,3.09)	59.29 (20.94,102.94)	-0.9 (-0.94,-0.83)	-0.91 (-0.95,-0.86)
Lebanese Republic	13 (3,24)	592 (269,970)	0.21 (0.05,0.39)	11.96 (5.52,19.76)	-0.56 (-0.73,-0.38)	-0.52 (-0.69,-0.24)
Malaysia	140 (23,293)	7177 (3215,11845)	0.61 (0.1,1.28)	25.58 (11.22,41.9)	-0.48 (-0.69,-0.08)	-0.35 (-0.64,0.13)
Mongolia	2 (1,5)	180 (60,437)	0.05 (0.02,0.13)	4.8 (1.62,11.54)	-0.9 (-0.96,-0.78)	-0.9 (-0.96,-0.78)
Montenegro	0 (0,0)	3 (1,5)	0.01 (0,0.01)	0.63 (0.28,1.09)	-0.45 (-0.71,-0.17)	-0.57 (-0.7,-0.45)
New Zealand	14 (2,24)	316 (132,509)	0.15 (0.02,0.26)	5.03 (2.3,7.94)	0.17 (0.01,0.33)	-0.37 (-0.53,-0.11)
North Macedonia	3 (1,6)	95 (30,173)	0.15 (0.04,0.3)	6.34 (2.45,11.36)	-0.73 (-0.88,-0.5)	-0.86 (-0.91,-0.78)
Northern Mariana Islands	1 (0,1)	16 (6,29)	1.67 (0.25,3.36)	40.23 (14.23,71.68)	-0.08 (-0.29,0.27)	0.01 (-0.21,0.36)
Palestine	2 (1,4)	247 (112,419)	0.07 (0.02,0.13)	4.61 (2.11,7.77)	-0.87 (-0.92,-0.82)	-0.86 (-0.91,-0.76)
People's Democratic Republic of Algeria	39 (9,72)	3588 (1635,5915)	0.13 (0.03,0.24)	8.42 (3.77,13.78)	-0.67 (-0.8,-0.51)	-0.69 (-0.8,-0.51)
People's Republic of Bangladesh	4414 (525,11150)	132592 (33996,290172)	3.89 (0.44,10.12)	95.31 (23.08,208.85)	-0.77 (-0.9,-0.57)	-0.83 (-0.91,-0.68)
People's Republic of China	565 (95,1182)	29501 (12603,48670)	0.04 (0.01,0.08)	2.71 (1.21,4.51)	-0.96 (-0.98,-0.94)	-0.97 (-0.98,-0.94)
Plurinational State of Bolivia	114 (24,212)	6707 (1973,11758)	1.22 (0.24,2.32)	59.66 (17.33,106.26)	-0.81 (-0.88,-0.71)	-0.85 (-0.91,-0.78)
Portuguese Republic	40 (5,72)	682 (245,1125)	0.12 (0.02,0.22)	4.13 (1.91,6.54)	1.59 (0.3,2.25)	-0.12 (-0.39,0.21)
Principality of Andorra	0 (0,0)	3 (1,5)	0.01 (0,0.02)	4.59 (0.82,8.77)	-0.27 (-0.53,0.07)	0.05 (-0.16,0.19)
Principality of Monaco	0 (0,0)	2 (1,2)	0.03 (0,0.06)	4.7 (1.27,8.55)	0.53 (-0.13,2.74)	0.11 (-0.04,0.32)
Puerto Rico	11 (2,20)	347 (144,581)	0.15 (0.03,0.25)	9.93 (4.83,16.31)	-0.36 (-0.46,-0.25)	-0.21 (-0.39,-0.01)
Republic of Albania	1 (0,3)	59 (21,104)	0.05 (0.02,0.1)	3.4 (1.29,6.2)	-0.72 (-0.86,-0.59)	-0.78 (-0.87,-0.68)
Republic of Angola	585 (138,1050)	36525 (12084,62337)	3.94 (0.61,7.81)	125.71 (35.22,224.55)	-0.82 (-0.89,-0.72)	-0.87 (-0.91,-0.8)
Republic of Armenia	1 (0,1)	70 (35,111)	0.03 (0.01,0.05)	3.18 (1.61,5.18)	-0.97 (-0.98,-0.95)	-0.96 (-0.97,-0.93)
Republic of Austria	17 (2,31)	414 (178,664)	0.07 (0.01,0.13)	4.17 (1.61,7.05)	2.56 (1.42,3.14)	-0.48 (-0.58,0.04)
Republic of Azerbaijan	16 (5,30)	1412 (582,2623)	0.22 (0.07,0.42)	19.31 (7.78,37.28)	-0.83 (-0.89,-0.75)	-0.83 (-0.89,-0.74)
Republic of Belarus	1 (0,2)	157 (58,264)	0.01 (0,0.02)	2.25 (0.87,3.87)	-0.77 (-0.88,-0.67)	-0.59 (-0.79,-0.41)
Republic of Benin	214 (45,424)	12962 (3922,25890)	2.85 (0.47,5.84)	97.23 (26.1,185.92)	-0.71 (-0.81,-0.57)	-0.75 (-0.84,-0.62)
Republic of Botswana	83 (17,159)	5020 (1450,8762)	4.87 (0.95,9.41)	228.13 (63.75,396.16)	-0.63 (-0.73,-0.5)	-0.59 (-0.69,-0.45)
Republic of Bulgaria	10 (2,18)	242 (72,384)	0.1 (0.02,0.15)	4 (1.52,6.67)	1.15 (0.17,2.04)	0.16 (-0.23,0.55)
Republic of Burundi	530 (112,1014)	31784 (8728,63497)	8.04 (1.24,17.18)	264.46 (61.77,494.57)	-0.5 (-0.67,-0.29)	-0.6 (-0.72,-0.43)
Republic of Cabo Verde	4 (1,8)	170 (59,300)	0.88 (0.15,1.78)	34.95 (11.93,62.03)	-0.8 (-0.89,-0.67)	-0.84 (-0.9,-0.74)
Republic of Cameroon	546 (132,1066)	37229 (11689,75070)	2.78 (0.48,5.64)	111.67 (32.77,210.84)	-0.69 (-0.8,-0.52)	-0.7 (-0.81,-0.53)
Republic of Chad	1812 (458,3415)	137584 (39553,271436)	11.96 (2.28,22.85)	528.42 (128.12,937.07)	-0.51 (-0.65,-0.3)	-0.52 (-0.67,-0.32)
Republic of Chile	50 (8,87)	1145 (392,1845)	0.2 (0.03,0.35)	5.96 (2.27,9.19)	-0.59 (-0.69,-0.54)	-0.7 (-0.77,-0.65)
Republic of Colombia	121 (21,205)	5272 (1952,8775)	0.24 (0.05,0.41)	12.51 (4.62,21.19)	-0.82 (-0.89,-0.77)	-0.85 (-0.9,-0.79)
Republic of Costa Rica	10 (2,16)	496 (212,819)	0.19 (0.03,0.32)	11.35 (5.05,18.32)	-0.76 (-0.82,-0.72)	-0.67 (-0.79,-0.45)
Republic of Croatia	8 (1,13)	149 (38,235)	0.09 (0.02,0.16)	3.17 (1.14,5.19)	1.6 (0.68,2.22)	0.55 (0.06,1)
Republic of Cuba	33 (5,57)	1312 (570,2157)	0.18 (0.03,0.3)	11.71 (5.42,19.43)	-0.74 (-0.79,-0.69)	-0.61 (-0.76,-0.35)
Republic of Cyprus	5 (1,10)	136 (57,234)	0.31 (0.04,0.65)	9.83 (4.29,16.49)	-0.41 (-0.63,-0.03)	-0.28 (-0.52,0)
Republic of Côte d'Ivoire	412 (104,793)	28128 (8550,53875)	2.47 (0.47,5.09)	96.13 (28.6,177.63)	-0.67 (-0.78,-0.53)	-0.7 (-0.8,-0.58)
Republic of Djibouti	23 (4,47)	1337 (415,2506)	3.61 (0.54,7.7)	125.45 (35.73,239.88)	-0.71 (-0.85,-0.55)	-0.78 (-0.87,-0.65)
Republic of Ecuador	52 (10,86)	2863 (1194,4681)	0.34 (0.06,0.57)	17.01 (7.07,27.82)	-0.94 (-0.96,-0.93)	-0.95 (-0.96,-0.93)
Republic of El Salvador	30 (5,62)	1236 (402,2121)	0.45 (0.08,0.93)	19.96 (6.49,34.2)	-0.88 (-0.94,-0.82)	-0.91 (-0.94,-0.86)
Republic of Equatorial Guinea	8 (2,17)	551 (207,1005)	1.32 (0.21,2.77)	46.54 (15.73,86.72)	-0.93 (-0.96,-0.85)	-0.94 (-0.97,-0.89)
Republic of Estonia	0 (0,0)	24 (9,42)	0.01 (0,0.01)	2.47 (0.86,4.3)	-0.82 (-0.9,-0.75)	-0.49 (-0.76,-0.22)
Republic of Fiji	30 (4,60)	1084 (282,2008)	5.92 (0.75,12.03)	146.79 (34.13,274.99)	-0.42 (-0.61,-0.07)	-0.43 (-0.59,-0.21)
Republic of Finland	20 (3,35)	416 (167,683)	0.12 (0.02,0.22)	6.03 (2.66,9.72)	0.28 (0.15,0.42)	-0.24 (-0.37,0.09)
Republic of Ghana	578 (103,1068)	30096 (8968,52460)	3.18 (0.45,6.57)	103.49 (26.2,182.2)	-0.72 (-0.82,-0.57)	-0.77 (-0.84,-0.67)
Republic of Guatemala	354 (73,590)	19378 (5392,32908)	2.95 (0.58,4.9)	135.79 (37.08,228.23)	-0.84 (-0.86,-0.8)	-0.84 (-0.87,-0.79)
Republic of Guinea	337 (68,651)	17664 (5055,32304)	4.79 (0.71,9.62)	149.84 (34.45,284.83)	-0.77 (-0.88,-0.59)	-0.81 (-0.89,-0.68)
Republic of Guinea-Bissau	45 (9,85)	2680 (777,4722)	4.72 (0.71,9.36)	153.33 (38.4,282.63)	-0.72 (-0.82,-0.59)	-0.78 (-0.86,-0.68)
Republic of Guyana	6 (1,11)	291 (95,494)	1.05 (0.2,1.82)	41.2 (12.87,69.67)	-0.71 (-0.81,-0.61)	-0.76 (-0.85,-0.67)
Republic of Haiti	446 (143,858)	33561 (11115,63447)	3.95 (1.14,8.05)	231.05 (74.28,434.96)	-0.69 (-0.79,-0.58)	-0.72 (-0.81,-0.61)
Republic of Honduras	168 (33,327)	7848 (2295,13850)	2.65 (0.46,5.31)	89.61 (23.71,157.96)	-0.72 (-0.84,-0.58)	-0.81 (-0.88,-0.72)
Republic of Iceland	1 (0,1)	22 (8,35)	0.08 (0.01,0.14)	6.01 (2.13,10.31)	1.21 (0.85,1.52)	0.24 (0.09,0.53)
Republic of India	53064 (8045,106178)	1628755 (503151,2973985)	5.54 (0.84,11.29)	140.39 (42.17,254.78)	-0.8 (-0.86,-0.72)	-0.82 (-0.87,-0.76)
Republic of Indonesia	5134 (962,10365)	181689 (54324,319746)	3.21 (0.58,6.73)	85.23 (24.54,152.36)	-0.83 (-0.91,-0.7)	-0.87 (-0.91,-0.8)
Republic of Iraq	62 (18,120)	5685 (2457,9692)	0.22 (0.06,0.42)	14.22 (5.94,24.85)	-0.73 (-0.84,-0.63)	-0.76 (-0.83,-0.66)
Republic of Italy	329 (49,601)	5064 (1559,8355)	0.17 (0.03,0.3)	4.96 (2.31,7.58)	6.4 (4.91,7.16)	0.09 (-0.4,1.77)
Republic of Kazakhstan	5 (1,9)	601 (275,975)	0.03 (0.01,0.05)	3.13 (1.43,5.12)	-0.96 (-0.98,-0.95)	-0.95 (-0.97,-0.92)
Republic of Kenya	1915 (462,3465)	116349 (43323,192410)	7.35 (1.44,14.16)	270.61 (87.94,457.56)	-0.66 (-0.8,-0.42)	-0.68 (-0.78,-0.53)
Republic of Kiribati	5 (1,10)	218 (52,388)	10.86 (1.6,21.91)	250.21 (52.49,458.4)	-0.56 (-0.65,-0.42)	-0.63 (-0.72,-0.53)
Republic of Korea	91 (12,208)	1612 (429,3402)	0.11 (0.02,0.24)	2.64 (0.99,4.86)	-0.56 (-0.75,-0.2)	-0.56 (-0.7,-0.32)
Republic of Latvia	0 (0,0)	23 (9,38)	0.01 (0,0.01)	1.64 (0.66,2.81)	-0.79 (-0.89,-0.71)	-0.62 (-0.79,-0.48)
Republic of Liberia	122 (29,240)	8408 (2678,16894)	3.72 (0.67,7.53)	153.27 (45.74,290.34)	-0.72 (-0.83,-0.58)	-0.78 (-0.86,-0.67)
Republic of Lithuania	1 (0,2)	62 (26,102)	0.02 (0,0.03)	2.74 (1.14,4.66)	-0.78 (-0.91,-0.62)	-0.49 (-0.71,-0.28)
Republic of Madagascar	1702 (442,3204)	122882 (37781,238302)	8.85 (1.84,18.03)	402.16 (117.97,742.21)	-0.59 (-0.78,-0.42)	-0.61 (-0.74,-0.44)
Republic of Malawi	530 (105,991)	30195 (8584,54749)	5.58 (0.85,10.63)	183.7 (45.48,332.93)	-0.74 (-0.93,-0.6)	-0.76 (-0.84,-0.65)
Republic of Maldives	2 (0,3)	100 (47,166)	0.53 (0.1,1)	27.16 (12.37,45.46)	-0.95 (-0.97,-0.94)	-0.93 (-0.96,-0.88)
Republic of Mali	489 (128,1000)	30213 (9881,55287)	3.9 (0.69,8.91)	128.26 (35.3,263.42)	-0.75 (-0.89,-0.6)	-0.77 (-0.87,-0.63)
Republic of Malta	0 (0,1)	20 (8,34)	0.04 (0.01,0.08)	5.08 (1.55,8.94)	1.23 (0.28,1.64)	0.16 (0.01,0.54)
Republic of Mauritius	12 (2,21)	412 (161,625)	0.82 (0.16,1.35)	35.18 (15.39,53.37)	-0.62 (-0.78,-0.55)	-0.58 (-0.65,-0.48)
Republic of Moldova	1 (0,2)	79 (39,125)	0.03 (0.01,0.05)	3.42 (1.83,5.41)	-0.87 (-0.93,-0.79)	-0.81 (-0.87,-0.72)
Republic of Mozambique	495 (117,997)	30987 (8806,58614)	3.04 (0.55,6.54)	105.22 (27.58,211.69)	-0.74 (-0.92,-0.54)	-0.75 (-0.87,-0.56)
Republic of Namibia	91 (19,173)	5482 (1731,10042)	5.46 (1,10.68)	238.97 (71.09,429.98)	-0.65 (-0.74,-0.49)	-0.64 (-0.73,-0.5)
Republic of Nauru	0 (0,0)	5 (2,9)	1.98 (0.28,4.59)	53.91 (14.27,104.13)	-0.43 (-0.73,-0.14)	-0.41 (-0.6,-0.15)
Republic of Nicaragua	26 (6,48)	1516 (539,2642)	0.5 (0.11,0.94)	24.83 (8.54,43.4)	-0.92 (-0.97,-0.87)	-0.92 (-0.95,-0.88)
Republic of Niue	0 (0,0)	1 (0,2)	1.59 (0.23,3.24)	61.78 (16.4,107)	-0.19 (-0.44,1.1)	-0.04 (-0.32,0.36)
Republic of Palau	0 (0,1)	11 (3,21)	3.36 (0.46,7)	73.63 (18.66,137.31)	-0.38 (-0.81,-0.15)	-0.39 (-0.56,-0.2)
Republic of Panama	16 (3,28)	1079 (406,1915)	0.4 (0.08,0.69)	27.93 (10.28,49.77)	-0.73 (-0.83,-0.65)	-0.66 (-0.74,-0.55)
Republic of Paraguay	18 (5,34)	950 (371,1641)	0.32 (0.08,0.6)	14.96 (5.92,26.25)	-0.88 (-0.94,-0.76)	-0.9 (-0.94,-0.82)
Republic of Peru	136 (25,276)	7400 (2947,12373)	0.4 (0.07,0.81)	21.71 (8.64,36.42)	-0.91 (-0.97,-0.85)	-0.9 (-0.94,-0.84)
Republic of Poland	115 (19,201)	1971 (435,3283)	0.16 (0.03,0.28)	3.99 (1.29,6.39)	1.71 (-0.23,5.08)	0.84 (-0.13,1.86)
Republic of Rwanda	269 (62,533)	17154 (5798,31514)	3.37 (0.6,7)	133.39 (41.17,249.98)	-0.76 (-0.9,-0.64)	-0.77 (-0.85,-0.65)
Republic of San Marino	0 (0,0)	1 (0,2)	0.01 (0,0.03)	4.33 (0.87,8.05)	-0.5 (-0.89,0.02)	0.01 (-0.28,0.15)
Republic of Senegal	243 (46,470)	13631 (4514,23936)	2.64 (0.42,5.3)	93.61 (27.39,170.1)	-0.86 (-0.94,-0.8)	-0.86 (-0.91,-0.8)
Republic of Serbia	6 (1,14)	149 (55,293)	0.04 (0.01,0.09)	2 (0.92,3.57)	-0.55 (-0.83,0.35)	-0.54 (-0.74,0.11)
Republic of Seychelles	1 (0,1)	19 (7,31)	0.55 (0.09,1.04)	18.98 (6.98,31.48)	-0.56 (-0.73,-0.36)	-0.53 (-0.63,-0.38)
Republic of Sierra Leone	252 (56,494)	14801 (4408,28925)	4.96 (0.83,9.91)	174.68 (46.58,332)	-0.71 (-0.89,-0.58)	-0.72 (-0.81,-0.58)
Republic of Singapore	8 (1,14)	133 (30,223)	0.1 (0.02,0.18)	2.06 (0.59,3.3)	-0.62 (-0.83,-0.52)	-0.63 (-0.68,-0.58)
Republic of Slovenia	2 (0,3)	38 (13,61)	0.04 (0.01,0.07)	1.63 (0.76,2.49)	0.68 (-0.39,1.78)	0.29 (-0.05,0.72)
Republic of South Africa	1761 (387,3152)	91250 (33160,158760)	3.99 (0.85,7.27)	179.16 (65.71,306.76)	-0.61 (-0.77,-0.5)	-0.64 (-0.7,-0.57)
Republic of South Sudan	1149 (320,2327)	77015 (23876,146143)	18.24 (3.2,38.39)	711.5 (201.05,1388.39)	-0.34 (-0.67,-0.08)	-0.36 (-0.55,-0.1)
Republic of Sudan	194 (42,511)	17867 (5844,45740)	0.57 (0.11,1.41)	35.85 (12.25,88.15)	-0.9 (-0.96,-0.85)	-0.9 (-0.93,-0.84)
Republic of Suriname	4 (1,9)	207 (72,366)	0.83 (0.2,1.57)	41.03 (14.63,72.4)	-0.73 (-0.88,-0.57)	-0.69 (-0.81,-0.54)
Republic of Tajikistan	87 (31,164)	7767 (2937,14665)	0.68 (0.24,1.28)	59.14 (22.43,110.61)	-0.72 (-0.82,-0.58)	-0.73 (-0.83,-0.6)
Republic of the Congo	79 (15,162)	4488 (1465,8766)	2.87 (0.45,6.03)	99.08 (29.11,195.4)	-0.73 (-0.91,-0.59)	-0.72 (-0.82,-0.6)
Republic of the Gambia	32 (7,62)	1971 (546,3592)	2.22 (0.39,4.5)	83.36 (21.68,159.34)	-0.74 (-0.89,-0.64)	-0.75 (-0.83,-0.64)
Republic of the Marshall Islands	1 (0,1)	26 (7,49)	2.77 (0.42,5.87)	67.33 (15.99,128.23)	-0.54 (-0.84,-0.32)	-0.53 (-0.68,-0.31)
Republic of the Niger	1879 (453,3474)	128449 (36112,250358)	12.54 (2,24.74)	436.46 (107.51,813.56)	-0.76 (-0.88,-0.65)	-0.78 (-0.86,-0.68)
Republic of the Philippines	920 (200,1665)	51791 (18110,85548)	1.19 (0.24,2.3)	50.57 (16.82,84.51)	-0.82 (-0.89,-0.76)	-0.82 (-0.86,-0.75)
Republic of the Union of Myanmar	664 (158,1213)	31644 (11538,55531)	1.58 (0.34,2.97)	62.89 (22.45,109.44)	-0.91 (-0.95,-0.83)	-0.91 (-0.94,-0.84)
Republic of Trinidad and Tobago	3 (1,6)	149 (60,243)	0.22 (0.04,0.38)	11.96 (4.95,19.53)	-0.79 (-0.87,-0.72)	-0.71 (-0.79,-0.55)
Republic of Tunisia	12 (2,26)	870 (382,1450)	0.11 (0.02,0.25)	8.39 (3.7,14.06)	-0.81 (-0.94,-0.68)	-0.69 (-0.82,-0.48)
Republic of Turkey	76 (15,145)	5270 (2478,8825)	0.11 (0.02,0.21)	7.88 (3.64,13.54)	-0.9 (-0.96,-0.83)	-0.86 (-0.92,-0.77)
Republic of Uganda	749 (167,1419)	48283 (15663,90576)	3.59 (0.65,7.22)	119.5 (33.88,220.56)	-0.77 (-0.94,-0.51)	-0.76 (-0.87,-0.49)
Republic of Uzbekistan	14 (4,23)	1248 (525,2036)	0.04 (0.01,0.07)	3.41 (1.45,5.51)	-0.98 (-0.99,-0.97)	-0.97 (-0.98,-0.96)
Republic of Vanuatu	4 (1,10)	208 (64,377)	3.39 (0.47,7.65)	85.42 (22.36,166.16)	-0.61 (-0.84,-0.5)	-0.59 (-0.67,-0.47)
Republic of Yemen	141 (37,317)	12065 (4206,26767)	0.57 (0.13,1.26)	30.53 (10.82,63.96)	-0.92 (-0.97,-0.88)	-0.92 (-0.95,-0.88)
Republic of Zambia	1089 (243,2061)	69306 (21466,125121)	10.59 (1.77,20.63)	387.32 (101.53,708.52)	-0.77 (-0.91,-0.65)	-0.79 (-0.87,-0.69)
Republic of Zimbabwe	655 (158,1285)	38617 (12033,70592)	7.05 (1.31,15.04)	267.05 (73.83,508.61)	-0.08 (-0.62,0.36)	-0.05 (-0.37,0.38)
Romania	41 (7,72)	933 (253,1484)	0.13 (0.03,0.21)	4.92 (1.78,7.98)	-0.59 (-0.86,0.06)	-0.59 (-0.76,-0.32)
Russian Federation	46 (9,75)	3568 (1627,5606)	0.03 (0.01,0.04)	3.06 (1.4,5.02)	-0.83 (-0.92,-0.74)	-0.74 (-0.82,-0.65)
Saint Kitts and Nevis	0 (0,0)	12 (5,20)	0.6 (0.11,1)	26.99 (10.39,44.96)	-0.78 (-0.86,-0.72)	-0.74 (-0.8,-0.64)
Saint Lucia	1 (0,1)	26 (12,43)	0.26 (0.05,0.46)	17.35 (7.92,28.61)	-0.8 (-0.89,-0.74)	-0.65 (-0.78,-0.39)
Saint Vincent and the Grenadines	0 (0,1)	19 (7,30)	0.39 (0.07,0.66)	18.62 (7.41,30.2)	-0.82 (-0.92,-0.75)	-0.77 (-0.83,-0.66)
Slovak Republic	2 (0,4)	62 (22,113)	0.03 (0.01,0.05)	1.55 (0.66,3.04)	-0.12 (-0.48,0.63)	-0.16 (-0.44,0.46)
Socialist Republic of Viet Nam	236 (39,550)	16107 (6057,27576)	0.3 (0.05,0.71)	17.64 (6.68,30.32)	-0.91 (-0.98,-0.85)	-0.8 (-0.9,-0.58)
Solomon Islands	8 (2,16)	406 (128,717)	3.02 (0.42,6.35)	76.78 (20.74,141.29)	-0.67 (-0.88,-0.57)	-0.65 (-0.74,-0.54)
State of Eritrea	287 (56,657)	17243 (4630,35820)	8.47 (1.36,20.61)	296.48 (75.95,649.17)	-0.73 (-0.92,-0.61)	-0.74 (-0.84,-0.61)
State of Israel	48 (7,87)	1080 (450,1692)	0.33 (0.05,0.6)	9.22 (4.15,14.33)	0.99 (-0.55,1.68)	0.25 (-0.1,0.79)
State of Kuwait	1 (0,1)	150 (42,269)	0.03 (0.01,0.05)	4.27 (1.4,7.61)	-0.77 (-0.87,-0.69)	-0.54 (-0.75,-0.35)
State of Libya	8 (2,17)	640 (267,1095)	0.2 (0.04,0.41)	12.12 (4.87,20.81)	-0.85 (-0.97,-0.72)	-0.78 (-0.89,-0.6)
State of Qatar	1 (0,1)	85 (37,140)	0.08 (0.01,0.16)	4.83 (2.24,7.86)	-0.59 (-0.86,-0.36)	-0.41 (-0.62,-0.18)
Sultanate of Oman	3 (1,5)	285 (132,483)	0.14 (0.03,0.28)	8.02 (3.74,13.44)	-0.75 (-0.91,-0.52)	-0.69 (-0.84,-0.46)
Swiss Confederation	36 (5,65)	813 (363,1293)	0.14 (0.02,0.26)	7.66 (3.4,12.36)	0.68 (-0.5,1.17)	0.24 (0.08,0.42)
Syrian Arab Republic	10 (2,21)	976 (381,1689)	0.11 (0.02,0.22)	7.85 (3.11,13.49)	-0.85 (-0.98,-0.69)	-0.75 (-0.86,-0.59)
Taiwan (Province of China)	13 (2,23)	1914 (488,3380)	0.03 (0.01,0.06)	9.3 (2.52,16.29)	-0.84 (-0.9,-0.82)	-0.12 (-0.69,0.58)
Togolese Republic	226 (44,426)	14001 (4028,26634)	4.65 (0.81,9.08)	174 (44.71,319.48)	-0.69 (-0.86,-0.58)	-0.7 (-0.8,-0.59)
Tokelau	0 (0,0)	1 (0,2)	2.55 (0.54,4.72)	126.26 (39.84,223.25)	-0.21 (-0.56,4.71)	-0.09 (-0.44,0.59)
Turkmenistan	5 (2,9)	471 (188,805)	0.1 (0.03,0.17)	8.87 (3.55,15.11)	-0.97 (-0.98,-0.95)	-0.96 (-0.97,-0.94)
Tuvalu	0 (0,0)	6 (2,10)	2.18 (0.3,4.66)	53.03 (14.75,100.04)	-0.69 (-0.93,-0.52)	-0.69 (-0.78,-0.51)
Ukraine	3 (1,5)	601 (175,1063)	0.01 (0,0.01)	2.06 (0.72,3.58)	-0.82 (-0.88,-0.74)	-0.6 (-0.81,-0.38)
Union of the Comoros	16 (3,32)	838 (260,1522)	3.25 (0.62,6.65)	123.5 (36.77,223.71)	-0.67 (-0.88,-0.52)	-0.66 (-0.77,-0.52)
United Arab Emirates	4 (1,7)	416 (180,687)	0.16 (0.03,0.32)	7.78 (3.56,12.42)	-0.56 (-0.82,-0.38)	-0.49 (-0.65,-0.29)
United Kingdom of Great Britain and Northern Ireland	121 (18,214)	2999 (1298,4854)	0.08 (0.01,0.13)	3.65 (1.51,6.03)	3.48 (0.47,4.5)	-0.19 (-0.39,0.87)
United Mexican States	335 (60,553)	12561 (3671,19988)	0.3 (0.05,0.48)	11.1 (3.28,17.81)	-0.91 (-0.97,-0.88)	-0.92 (-0.94,-0.9)
United Republic of Tanzania	2294 (483,4555)	130317 (37177,242385)	6.8 (1.07,13.53)	238.32 (60.81,454.45)	-0.7 (-0.91,-0.53)	-0.7 (-0.82,-0.56)
United States of America	1086 (162,1911)	18370 (3231,30796)	0.17 (0.03,0.3)	3.43 (0.74,5.58)	2.5 (-0.55,5.63)	0.42 (-0.6,1.8)
United States Virgin Islands	0 (0,0)	7 (3,11)	0.12 (0.02,0.24)	8.35 (3.72,14.08)	-0.61 (-0.8,-0.38)	-0.44 (-0.63,-0.21)
