# Supplementary material for: Global burden, subtype, risk factors and etiological analysis of enteric infections from 1990-2021: population based study
Source: Front Cell Infect Microbiol. 2025 Mar 20;15:1527765. doi: 10.3389/fcimb.2025.1527765 (PMC11965617; doi:10.3389/fcimb.2025.1527765)
Supplement: Supplementary file 6 [file DataSheet1.zip › Table S57.xlsx]

## Sheet: Table S57
Supplementary table 57: Number, age-standardized rates in 2021 and rate change in age-standardized rates from 1990 to 2021 of enteric infections due to Rotavirus for both sexes in 204 countries and territories.
Location	Number in 2021		Age-standardized rates in 2021		Rate change in age-standardized rates from 1990 to 2021
	Deaths	DALYs	Deaths	DALYs	Deaths	DALYs
American Samoa	0 (0,1)	23 (16,33)	1.02 (0.64,1.6)	54.74 (38.04,79.45)	-0.23 (-0.39,0.02)	-0.15 (-0.35,0.16)
Antigua and Barbuda	0 (0,0)	12 (9,15)	0.18 (0.14,0.22)	19.46 (15.09,24.86)	-0.7 (-0.76,-0.63)	-0.59 (-0.67,-0.46)
Arab Republic of Egypt	1075 (706,1572)	105595 (72485,148334)	0.87 (0.58,1.29)	83.62 (57.68,117.49)	-0.9 (-0.94,-0.83)	-0.89 (-0.93,-0.82)
Argentine Republic	37 (29,47)	2675 (2084,3505)	0.09 (0.07,0.13)	8.08 (6.14,10.69)	-0.87 (-0.89,-0.83)	-0.88 (-0.91,-0.85)
Australia	4 (3,5)	165 (129,209)	0.01 (0.01,0.01)	0.71 (0.56,0.93)	-0.72 (-0.77,-0.67)	-0.84 (-0.87,-0.81)
Barbados	0 (0,0)	30 (22,42)	0.11 (0.07,0.15)	16.26 (11.92,21.97)	-0.76 (-0.82,-0.67)	-0.58 (-0.69,-0.45)
Belize	2 (1,2)	151 (115,196)	0.45 (0.34,0.58)	39.14 (29.56,50.83)	-0.87 (-0.9,-0.84)	-0.87 (-0.9,-0.84)
Bermuda	0 (0,0)	4 (3,6)	0.04 (0.03,0.05)	11.8 (8.12,17.51)	-0.85 (-0.88,-0.81)	-0.47 (-0.63,-0.27)
Bolivarian Republic of Venezuela	309 (175,448)	25681 (14007,36475)	1.34 (0.74,1.96)	114.33 (61.01,163.68)	-0.79 (-0.88,-0.71)	-0.79 (-0.88,-0.71)
Bosnia and Herzegovina	2 (1,4)	156 (103,236)	0.11 (0.07,0.18)	9.96 (6.82,15.27)	-0.44 (-0.65,0.01)	-0.46 (-0.64,-0.08)
Brunei Darussalam	0 (0,0)	24 (17,33)	0.1 (0.07,0.14)	7.6 (5.35,10.44)	-0.13 (-0.37,0.25)	-0.15 (-0.39,0.25)
Burkina Faso	2039 (1253,3083)	175531 (105191,266786)	5.94 (3.88,8.43)	441.65 (276.96,655.34)	-0.79 (-0.86,-0.69)	-0.81 (-0.88,-0.7)
Canada	29 (22,37)	994 (790,1241)	0.06 (0.04,0.07)	3.56 (2.73,4.69)	1.75 (1.24,2.3)	-0.4 (-0.55,-0.15)
Central African Republic	1342 (793,2132)	114177 (67179,181953)	19.35 (12.15,29.94)	1415.02 (846.35,2240.43)	-0.55 (-0.7,-0.34)	-0.59 (-0.74,-0.37)
Commonwealth of Dominica	0 (0,0)	19 (12,28)	0.55 (0.34,0.85)	50.19 (32.29,75.34)	-0.27 (-0.55,0.17)	-0.18 (-0.49,0.31)
Commonwealth of the Bahamas	0 (0,0)	27 (20,36)	0.09 (0.07,0.12)	9.08 (6.78,12.28)	-0.86 (-0.9,-0.82)	-0.83 (-0.88,-0.77)
Cook Islands	0 (0,0)	3 (2,4)	0.16 (0.1,0.24)	21.94 (15.77,29.89)	-0.39 (-0.59,-0.14)	0.13 (-0.14,0.43)
Czech Republic	29 (22,37)	1446 (1103,1860)	0.31 (0.23,0.4)	22.88 (16.94,30.58)	0.35 (0.02,0.77)	0.14 (-0.14,0.5)
Democratic People's Republic of Korea	15 (9,24)	4128 (2841,5835)	0.08 (0.04,0.12)	20.96 (14.35,29.93)	-0.76 (-0.86,-0.6)	-0.4 (-0.62,-0.09)
Democratic Republic of Sao Tome and Principe	2 (1,3)	143 (94,213)	0.96 (0.6,1.43)	62.44 (41.6,92.56)	-0.95 (-0.97,-0.93)	-0.96 (-0.97,-0.94)
Democratic Republic of the Congo	5824 (2970,10209)	488993 (257447,867755)	6.18 (3.47,10.31)	409.41 (220.11,700.5)	-0.83 (-0.9,-0.74)	-0.86 (-0.92,-0.76)
Democratic Republic of Timor-Leste	35 (21,54)	3087 (1950,4683)	2.22 (1.4,3.43)	171.49 (109.35,256.42)	-0.93 (-0.95,-0.89)	-0.94 (-0.96,-0.9)
Democratic Socialist Republic of Sri Lanka	73 (42,127)	6299 (4431,8879)	0.36 (0.22,0.59)	34.47 (24.26,48.7)	-0.92 (-0.94,-0.88)	-0.88 (-0.91,-0.84)
Dominican Republic	144 (89,212)	11775 (7207,17406)	1.41 (0.87,2.07)	113.95 (69.57,168.64)	-0.88 (-0.93,-0.82)	-0.89 (-0.94,-0.83)
Eastern Republic of Uruguay	6 (5,8)	327 (254,419)	0.2 (0.15,0.26)	14.85 (11.22,19.89)	-0.74 (-0.79,-0.67)	-0.78 (-0.83,-0.72)
Federal Democratic Republic of Ethiopia	4701 (3253,6752)	396175 (272531,576242)	3.75 (2.65,5.27)	266.24 (186.97,377.54)	-0.83 (-0.9,-0.67)	-0.85 (-0.92,-0.69)
Federal Democratic Republic of Nepal	454 (275,714)	25633 (16960,36437)	1.87 (1.11,3.12)	87.76 (57.87,125.84)	-0.91 (-0.94,-0.87)	-0.94 (-0.96,-0.91)
Federal Republic of Germany	150 (110,193)	5122 (4035,6589)	0.08 (0.06,0.1)	7.01 (5.19,9.6)	0.28 (0.07,0.5)	-0.57 (-0.64,-0.48)
Federal Republic of Nigeria	42802 (28211,59839)	3758012 (2492666,5289964)	12.48 (8.35,17.11)	1022.98 (679.07,1428.98)	-0.74 (-0.81,-0.64)	-0.75 (-0.81,-0.65)
Federal Republic of Somalia	4488 (2643,6769)	385934 (223288,587099)	14.02 (8.83,20.17)	991.28 (599.73,1468.52)	-0.63 (-0.75,-0.48)	-0.66 (-0.77,-0.51)
Federated States of Micronesia	1 (0,1)	42 (29,60)	1.07 (0.63,1.74)	46.09 (31.75,66.5)	-0.69 (-0.79,-0.55)	-0.77 (-0.85,-0.66)
Federative Republic of Brazil	267 (206,336)	20448 (15756,26701)	0.14 (0.11,0.18)	11.81 (8.99,15.6)	-0.98 (-0.98,-0.97)	-0.98 (-0.98,-0.97)
French Republic	53 (41,67)	8310 (5572,12260)	0.06 (0.05,0.08)	18.98 (12.42,28.47)	-0.39 (-0.48,-0.29)	0.28 (0.09,0.51)
Gabonese Republic	45 (18,93)	3717 (1614,7492)	2.66 (1.13,5.33)	187.6 (81.46,371.14)	-0.85 (-0.91,-0.78)	-0.87 (-0.92,-0.8)
Georgia	1 (0,1)	86 (62,117)	0.02 (0.01,0.03)	3.35 (2.42,4.6)	-0.99 (-0.99,-0.98)	-0.98 (-0.98,-0.97)
Grand Duchy of Luxembourg	1 (1,1)	29 (22,38)	0.08 (0.06,0.1)	5.39 (4.01,7.53)	0.16 (-0.08,0.42)	-0.56 (-0.61,-0.49)
Greenland	0 (0,0)	3 (2,4)	0.1 (0.06,0.15)	6.71 (4.52,9.59)	-0.45 (-0.66,0.31)	-0.55 (-0.7,0.09)
Grenada	0 (0,0)	19 (13,27)	0.14 (0.11,0.18)	22.7 (16.44,32.04)	-0.81 (-0.85,-0.77)	-0.64 (-0.74,-0.51)
Guam	1 (0,1)	43 (31,58)	0.31 (0.2,0.45)	31.13 (22.55,42.05)	-0.33 (-0.54,-0.06)	0.08 (-0.16,0.38)
Hashemite Kingdom of Jordan	12 (8,18)	1751 (1217,2491)	0.12 (0.08,0.18)	14.88 (10.44,20.73)	-0.84 (-0.89,-0.77)	-0.8 (-0.86,-0.72)
Hellenic Republic	2 (2,3)	329 (217,492)	0.01 (0.01,0.01)	5.72 (3.46,9.19)	1.23 (0.89,1.55)	-0.31 (-0.39,-0.21)
Hungary	13 (10,17)	852 (631,1100)	0.21 (0.15,0.27)	17.63 (12.81,23.12)	0.57 (0.16,1.14)	0.33 (-0.01,0.79)
Independent State of Papua New Guinea	630 (378,996)	53569 (31789,85950)	5.24 (3.33,7.76)	365.98 (222.04,572.62)	-0.54 (-0.66,-0.38)	-0.54 (-0.68,-0.34)
Independent State of Samoa	1 (0,1)	62 (39,90)	0.46 (0.26,0.79)	25.79 (16.93,36.79)	-0.46 (-0.58,-0.26)	-0.46 (-0.59,-0.22)
Ireland	2 (1,2)	310 (204,474)	0.03 (0.02,0.03)	8.09 (5.11,12.82)	0.24 (0.02,0.46)	-0.22 (-0.32,-0.09)
Islamic Republic of Afghanistan	1122 (697,1822)	102370 (64627,164889)	2.01 (1.25,3.25)	182.73 (116.13,293.02)	-0.85 (-0.91,-0.74)	-0.85 (-0.91,-0.74)
Islamic Republic of Iran	98 (69,142)	13873 (10082,19282)	0.15 (0.11,0.22)	20.26 (14.9,27.94)	-0.94 (-0.97,-0.91)	-0.92 (-0.96,-0.89)
Islamic Republic of Mauritania	124 (65,226)	10877 (5835,19629)	2.48 (1.39,4.11)	183.09 (102.5,318.61)	-0.86 (-0.91,-0.79)	-0.87 (-0.91,-0.79)
Islamic Republic of Pakistan	4927 (3294,7494)	400269 (262513,616374)	2.29 (1.48,3.43)	146.5 (97.94,222.19)	-0.86 (-0.9,-0.79)	-0.88 (-0.92,-0.81)
Jamaica	7 (5,10)	532 (387,724)	0.34 (0.23,0.47)	26.89 (19.06,37.03)	-0.85 (-0.89,-0.81)	-0.86 (-0.89,-0.82)
Japan	86 (65,108)	7067 (5221,10005)	0.04 (0.03,0.05)	11.04 (7.87,16.2)	-0.24 (-0.31,-0.16)	0.06 (-0.03,0.14)
Kingdom of Bahrain	1 (0,1)	102 (74,142)	0.09 (0.06,0.14)	9.54 (6.88,13.1)	-0.84 (-0.89,-0.77)	-0.81 (-0.86,-0.75)
Kingdom of Belgium	18 (13,23)	561 (449,701)	0.09 (0.07,0.11)	5.65 (4.46,7.18)	0.52 (0.24,0.86)	-0.34 (-0.43,-0.2)
Kingdom of Bhutan	19 (10,35)	1076 (577,1874)	3.3 (1.69,6.06)	174.55 (93.94,303.03)	-0.9 (-0.93,-0.84)	-0.92 (-0.95,-0.85)
Kingdom of Cambodia	156 (103,220)	12971 (8894,18120)	1.05 (0.68,1.47)	76.61 (52.47,107.19)	-0.92 (-0.95,-0.88)	-0.93 (-0.95,-0.89)
Kingdom of Denmark	12 (9,16)	566 (444,755)	0.12 (0.1,0.16)	12.74 (9.51,18.03)	0.65 (0.39,0.94)	0.17 (0.04,0.33)
Kingdom of Eswatini	83 (51,124)	6964 (4405,10497)	7.08 (4.41,10.39)	524.42 (332.04,781.63)	-0.79 (-0.85,-0.71)	-0.8 (-0.86,-0.72)
Kingdom of Lesotho	178 (114,255)	14531 (9354,20933)	9.75 (6.22,14.17)	735.54 (476.45,1055.39)	-0.6 (-0.71,-0.45)	-0.6 (-0.72,-0.45)
Kingdom of Morocco	132 (80,211)	12261 (7655,19067)	0.42 (0.26,0.67)	38.3 (23.77,59.98)	-0.96 (-0.97,-0.93)	-0.95 (-0.97,-0.93)
Kingdom of Norway	22 (16,28)	537 (416,704)	0.19 (0.14,0.24)	8.13 (6.04,11.38)	3.08 (2.65,3.48)	-0.36 (-0.46,-0.2)
Kingdom of Saudi Arabia	29 (17,46)	3659 (2557,5193)	0.13 (0.08,0.21)	13.03 (9.17,18.17)	-0.92 (-0.96,-0.86)	-0.91 (-0.95,-0.85)
Kingdom of Spain	33 (25,43)	2047 (1527,2776)	0.04 (0.04,0.05)	7.71 (5.61,10.87)	0.29 (0.13,0.49)	-0.07 (-0.16,0.05)
Kingdom of Sweden	13 (9,17)	401 (312,529)	0.05 (0.04,0.07)	4.12 (3.06,5.83)	11.11 (9.71,12.79)	0.15 (-0.02,0.45)
Kingdom of Thailand	511 (279,818)	23258 (16721,31380)	0.76 (0.51,1.08)	52.62 (39.61,69.93)	-0.85 (-0.93,-0.55)	-0.83 (-0.91,-0.59)
Kingdom of the Netherlands	19 (15,25)	2613 (1769,3850)	0.07 (0.06,0.09)	24.14 (15.51,36.97)	1.34 (1.03,1.7)	0.81 (0.59,1.08)
Kingdom of Tonga	0 (0,0)	25 (18,37)	0.29 (0.16,0.49)	20.68 (14.42,29.82)	-0.62 (-0.76,-0.43)	-0.59 (-0.72,-0.39)
Kyrgyz Republic	10 (8,13)	973 (740,1249)	0.13 (0.1,0.17)	12.63 (9.62,16.21)	-0.96 (-0.97,-0.95)	-0.96 (-0.97,-0.95)
Lao People's Democratic Republic	195 (121,295)	16800 (10529,26180)	2.7 (1.74,4.1)	208.4 (132.86,322.37)	-0.92 (-0.95,-0.87)	-0.92 (-0.95,-0.86)
Lebanese Republic	13 (9,19)	1436 (1003,1974)	0.3 (0.2,0.45)	33.59 (23.06,47.08)	-0.7 (-0.82,-0.43)	-0.64 (-0.77,-0.32)
Malaysia	89 (55,125)	10352 (7365,14541)	0.36 (0.22,0.5)	38.25 (27.42,53.01)	-0.67 (-0.79,-0.47)	-0.53 (-0.67,-0.29)
Mongolia	8 (3,16)	705 (282,1410)	0.2 (0.08,0.42)	18.76 (7.52,37.54)	-0.9 (-0.96,-0.75)	-0.9 (-0.96,-0.76)
Montenegro	0 (0,0)	6 (4,9)	0.01 (0.01,0.02)	1.68 (1.1,2.54)	-0.73 (-0.85,-0.51)	-0.67 (-0.78,-0.5)
New Zealand	3 (2,4)	144 (115,182)	0.05 (0.04,0.06)	3.19 (2.49,4.13)	-0.41 (-0.51,-0.31)	-0.7 (-0.74,-0.64)
North Macedonia	3 (2,5)	224 (149,328)	0.27 (0.17,0.39)	21.94 (14.22,32.26)	-0.91 (-0.94,-0.88)	-0.92 (-0.95,-0.89)
Northern Mariana Islands	0 (0,0)	14 (10,19)	0.67 (0.4,1.05)	33.68 (24.79,45.36)	-0.11 (-0.32,0.2)	0.01 (-0.18,0.28)
Palestine	4 (3,6)	538 (376,779)	0.08 (0.05,0.11)	8.87 (6.23,12.75)	-0.95 (-0.97,-0.92)	-0.93 (-0.96,-0.89)
People's Democratic Republic of Algeria	81 (39,123)	10039 (5963,14423)	0.19 (0.1,0.28)	22.42 (13.37,31.99)	-0.83 (-0.89,-0.72)	-0.79 (-0.86,-0.66)
People's Republic of Bangladesh	4492 (2427,9108)	217311 (138205,368710)	3.42 (1.82,6.98)	147.37 (93.19,248.78)	-0.81 (-0.91,-0.63)	-0.85 (-0.92,-0.74)
People's Republic of China	660 (470,954)	55610 (42736,72515)	0.08 (0.06,0.11)	7.46 (5.58,10.09)	-0.98 (-0.98,-0.97)	-0.98 (-0.98,-0.97)
Plurinational State of Bolivia	119 (72,182)	9636 (5859,14892)	1.07 (0.65,1.61)	81.85 (49.76,126.59)	-0.9 (-0.93,-0.85)	-0.91 (-0.94,-0.87)
Portuguese Republic	12 (9,15)	476 (375,613)	0.06 (0.05,0.07)	6.83 (5.19,9.44)	-0.41 (-0.53,-0.27)	-0.54 (-0.6,-0.46)
Principality of Andorra	0 (0,0)	4 (3,6)	0 (0,0.01)	10.07 (6.2,16.76)	-0.56 (-0.73,-0.29)	0.03 (-0.1,0.18)
Principality of Monaco	0 (0,0)	2 (1,3)	0.02 (0.01,0.03)	10.41 (6.41,16.86)	0.26 (-0.25,1.87)	0.07 (-0.06,0.27)
Puerto Rico	4 (3,5)	244 (190,315)	0.1 (0.08,0.14)	11.93 (9.09,15.88)	-0.56 (-0.64,-0.45)	-0.47 (-0.56,-0.37)
Republic of Albania	1 (1,2)	105 (61,154)	0.08 (0.05,0.12)	7.46 (4.24,11.07)	-0.88 (-0.93,-0.81)	-0.88 (-0.93,-0.81)
Republic of Angola	1420 (892,2109)	120240 (74973,178622)	3.86 (2.44,5.72)	249.71 (161.97,364.6)	-0.91 (-0.95,-0.87)	-0.93 (-0.96,-0.89)
Republic of Armenia	1 (1,2)	146 (108,198)	0.07 (0.05,0.1)	7.74 (5.59,10.52)	-0.99 (-0.99,-0.98)	-0.98 (-0.99,-0.98)
Republic of Austria	5 (3,6)	318 (226,449)	0.03 (0.02,0.03)	5.18 (3.43,7.94)	0.02 (-0.19,0.29)	-0.73 (-0.77,-0.69)
Republic of Azerbaijan	45 (28,71)	4160 (2626,6498)	0.68 (0.42,1.07)	61.71 (38.71,96.72)	-0.85 (-0.91,-0.77)	-0.85 (-0.9,-0.77)
Republic of Belarus	1 (1,2)	316 (218,459)	0.02 (0.02,0.03)	5.93 (4.08,8.64)	-0.89 (-0.92,-0.84)	-0.75 (-0.82,-0.67)
Republic of Benin	1049 (545,1968)	87212 (45340,166849)	6.56 (3.78,11.42)	424.51 (230.82,764.91)	-0.81 (-0.88,-0.72)	-0.83 (-0.9,-0.74)
Republic of Botswana	57 (37,82)	4721 (2995,6903)	2.59 (1.69,3.7)	201.91 (128.05,295.1)	-0.73 (-0.8,-0.65)	-0.74 (-0.81,-0.64)
Republic of Bulgaria	7 (5,9)	404 (297,546)	0.15 (0.11,0.21)	12.13 (8.54,16.88)	-0.2 (-0.4,0.07)	-0.31 (-0.48,-0.07)
Republic of Burundi	799 (420,1428)	65985 (32561,119742)	5.42 (3.05,9.06)	350.88 (195.48,613.42)	-0.73 (-0.82,-0.6)	-0.77 (-0.86,-0.65)
Republic of Cabo Verde	6 (4,9)	458 (297,698)	1.32 (0.82,2.03)	102.67 (64.95,156.76)	-0.9 (-0.94,-0.84)	-0.91 (-0.94,-0.85)
Republic of Cameroon	1195 (624,2302)	103023 (54332,201502)	3.1 (1.67,5.43)	228.37 (125.25,428.78)	-0.8 (-0.88,-0.67)	-0.81 (-0.89,-0.67)
Republic of Chad	8723 (5596,14276)	764082 (489470,1252350)	26.48 (17.01,41.4)	2105.46 (1354.11,3407.67)	-0.52 (-0.68,-0.31)	-0.52 (-0.68,-0.29)
Republic of Chile	16 (13,20)	978 (791,1224)	0.1 (0.08,0.13)	7.93 (6.26,10.14)	-0.78 (-0.82,-0.74)	-0.8 (-0.83,-0.76)
Republic of Colombia	157 (113,216)	11556 (8217,16563)	0.38 (0.27,0.55)	30.99 (21.35,45.21)	-0.92 (-0.94,-0.89)	-0.92 (-0.94,-0.9)
Republic of Costa Rica	7 (5,8)	600 (464,779)	0.16 (0.12,0.2)	16.04 (12.38,20.82)	-0.87 (-0.9,-0.84)	-0.83 (-0.86,-0.78)
Republic of Croatia	10 (8,13)	461 (352,593)	0.28 (0.21,0.36)	21.25 (15.44,28.27)	0.47 (0.11,0.95)	0.24 (-0.09,0.67)
Republic of Cuba	15 (12,19)	1211 (947,1579)	0.14 (0.11,0.18)	16.4 (12.62,21.78)	-0.82 (-0.85,-0.78)	-0.74 (-0.79,-0.66)
Republic of Cyprus	2 (1,3)	145 (105,203)	0.13 (0.08,0.19)	15.43 (10.72,22.6)	-0.63 (-0.76,-0.36)	-0.47 (-0.62,-0.18)
Republic of Côte d'Ivoire	775 (457,1313)	67745 (40358,114146)	2.16 (1.3,3.41)	165.06 (99.82,272.91)	-0.81 (-0.87,-0.73)	-0.83 (-0.89,-0.75)
Republic of Djibouti	30 (17,50)	2490 (1437,4096)	2.63 (1.45,4.24)	182.47 (105.79,298.24)	-0.87 (-0.93,-0.78)	-0.89 (-0.94,-0.81)
Republic of Ecuador	32 (24,42)	2881 (2232,3755)	0.2 (0.15,0.26)	17.04 (13.13,22.3)	-0.97 (-0.98,-0.96)	-0.97 (-0.98,-0.96)
Republic of El Salvador	22 (14,33)	1632 (1095,2314)	0.36 (0.23,0.54)	27.22 (18.14,38.58)	-0.95 (-0.97,-0.93)	-0.96 (-0.97,-0.94)
Republic of Equatorial Guinea	29 (15,47)	2566 (1397,4077)	2.15 (1.21,3.48)	151.95 (86.11,241.11)	-0.96 (-0.98,-0.93)	-0.96 (-0.98,-0.93)
Republic of Estonia	0 (0,0)	28 (19,42)	0.01 (0.01,0.01)	3.5 (2.3,5.31)	-0.95 (-0.96,-0.94)	-0.8 (-0.86,-0.72)
Republic of Fiji	10 (6,17)	539 (350,816)	1.54 (0.84,2.57)	63.65 (40.97,96.75)	-0.56 (-0.71,-0.33)	-0.66 (-0.78,-0.5)
Republic of Finland	8 (6,10)	438 (321,626)	0.07 (0.06,0.09)	11.38 (7.67,17.55)	0.17 (0.04,0.31)	-0.46 (-0.52,-0.39)
Republic of Ghana	746 (461,1148)	56638 (35843,85909)	2.51 (1.51,3.76)	144.46 (92.16,213.8)	-0.83 (-0.9,-0.75)	-0.87 (-0.92,-0.79)
Republic of Guatemala	245 (183,323)	19644 (14393,26203)	1.71 (1.29,2.25)	130.61 (95.08,174.6)	-0.87 (-0.9,-0.83)	-0.87 (-0.9,-0.83)
Republic of Guinea	707 (354,1238)	57137 (29158,101701)	4.73 (2.63,7.7)	295.12 (154.39,503.77)	-0.87 (-0.93,-0.77)	-0.89 (-0.94,-0.79)
Republic of Guinea-Bissau	97 (59,145)	7880 (4840,11981)	4.59 (2.64,6.75)	280.87 (177.68,412.5)	-0.85 (-0.9,-0.78)	-0.88 (-0.92,-0.82)
Republic of Guyana	7 (5,10)	505 (353,710)	1.05 (0.75,1.46)	68.86 (48.13,96.88)	-0.88 (-0.91,-0.83)	-0.9 (-0.93,-0.86)
Republic of Haiti	878 (548,1258)	76994 (47915,110426)	5.71 (3.57,8.12)	485.97 (302.78,696.06)	-0.76 (-0.84,-0.65)	-0.76 (-0.84,-0.66)
Republic of Honduras	161 (100,246)	11556 (7268,17384)	1.84 (1.12,2.83)	112.47 (71.42,169.11)	-0.87 (-0.91,-0.81)	-0.9 (-0.93,-0.86)
Republic of Iceland	0 (0,0)	52 (35,78)	0.06 (0.05,0.08)	20.24 (13.2,31.59)	0.6 (0.34,0.88)	0.11 (-0.01,0.26)
Republic of India	37468 (23391,59455)	1880693 (1254995,2661766)	3.5 (2.17,5.47)	161.57 (107.26,228.75)	-0.87 (-0.9,-0.83)	-0.89 (-0.92,-0.86)
Republic of Indonesia	6732 (4673,9053)	475680 (354359,644917)	3.3 (2.22,4.41)	214.32 (158.67,289.14)	-0.9 (-0.93,-0.85)	-0.91 (-0.93,-0.87)
Republic of Iraq	122 (83,178)	12805 (9137,17595)	0.31 (0.21,0.45)	30.26 (21.47,41.73)	-0.86 (-0.91,-0.8)	-0.85 (-0.9,-0.79)
Republic of Italy	99 (74,126)	5064 (1559,8355)	0.09 (0.07,0.11)	7.01 (5.54,9.31)	3.19 (2.64,3.77)	0.01 (-0.19,0.32)
Republic of Kazakhstan	11 (8,16)	601 (275,975)	0.06 (0.04,0.08)	6.6 (4.85,8.87)	-0.98 (-0.99,-0.97)	-0.98 (-0.98,-0.97)
Republic of Kenya	2167 (1547,2991)	116349 (43323,192410)	4.45 (3.13,6.02)	334.18 (241.38,454.31)	-0.75 (-0.82,-0.65)	-0.76 (-0.83,-0.65)
Republic of Kiribati	5 (3,7)	218 (52,388)	5.44 (3.21,8.06)	245.45 (155.48,360.48)	-0.69 (-0.77,-0.61)	-0.77 (-0.83,-0.69)
Republic of Korea	67 (34,128)	1612 (429,3402)	0.12 (0.07,0.19)	7.88 (5.65,10.62)	-0.64 (-0.76,-0.42)	-0.63 (-0.75,-0.46)
Republic of Latvia	0 (0,0)	23 (9,38)	0.01 (0.01,0.01)	2.44 (1.56,3.61)	-0.95 (-0.96,-0.94)	-0.87 (-0.91,-0.81)
Republic of Liberia	342 (185,591)	8408 (2678,16894)	5.46 (3.22,9.15)	411.85 (227.22,699.44)	-0.87 (-0.92,-0.79)	-0.88 (-0.93,-0.8)
Republic of Lithuania	1 (0,1)	62 (26,102)	0.03 (0.02,0.04)	6.14 (4.28,8.6)	-0.88 (-0.9,-0.84)	-0.75 (-0.81,-0.66)
Republic of Madagascar	5330 (3070,8336)	122882 (37781,238302)	15.38 (9.45,23.27)	1200.78 (710.08,1861.77)	-0.63 (-0.77,-0.47)	-0.64 (-0.78,-0.49)
Republic of Malawi	1270 (836,1888)	30195 (8584,54749)	6.8 (4.47,9.65)	424.51 (282.03,629.18)	-0.86 (-0.91,-0.79)	-0.89 (-0.93,-0.84)
Republic of Maldives	2 (2,3)	100 (47,166)	0.73 (0.52,1.07)	72.57 (52.44,99.85)	-0.96 (-0.97,-0.94)	-0.95 (-0.96,-0.93)
Republic of Mali	1268 (817,1945)	30213 (9881,55287)	3.96 (2.49,6.24)	264.3 (174.87,396.81)	-0.84 (-0.9,-0.75)	-0.86 (-0.91,-0.78)
Republic of Malta	0 (0,0)	20 (8,34)	0.03 (0.02,0.03)	10.88 (6.79,17.15)	1.01 (0.65,1.48)	0.1 (-0.03,0.27)
Republic of Mauritius	5 (4,6)	412 (161,625)	0.4 (0.32,0.48)	34.19 (26.45,44.73)	-0.78 (-0.81,-0.74)	-0.78 (-0.82,-0.74)
Republic of Moldova	2 (2,3)	79 (39,125)	0.12 (0.08,0.17)	13.89 (9.8,19.44)	-0.92 (-0.94,-0.88)	-0.9 (-0.93,-0.87)
Republic of Mozambique	2099 (1181,3487)	30987 (8806,58614)	5.73 (3.27,9.52)	385.37 (220.2,633.81)	-0.84 (-0.92,-0.71)	-0.87 (-0.93,-0.76)
Republic of Namibia	78 (46,118)	5482 (1731,10042)	3.32 (1.97,4.98)	238.32 (145.26,357.91)	-0.78 (-0.84,-0.71)	-0.8 (-0.85,-0.72)
Republic of Nauru	0 (0,0)	5 (2,9)	1.16 (0.73,1.88)	68.16 (45.47,99.11)	-0.46 (-0.65,-0.21)	-0.47 (-0.66,-0.19)
Republic of Nicaragua	27 (17,40)	1516 (539,2642)	0.46 (0.3,0.67)	35.36 (22.77,50.92)	-0.96 (-0.97,-0.94)	-0.96 (-0.98,-0.95)
Republic of Niue	0 (0,0)	1 (0,2)	0.82 (0.51,1.29)	49.8 (34.03,72.8)	-0.44 (-0.61,-0.24)	-0.43 (-0.61,-0.22)
Republic of Palau	0 (0,0)	11 (3,21)	1.33 (0.73,2.12)	47.73 (31.51,70.25)	-0.56 (-0.7,-0.36)	-0.71 (-0.82,-0.56)
Republic of Panama	21 (15,29)	1079 (406,1915)	0.57 (0.39,0.78)	52.16 (37.95,72.6)	-0.8 (-0.85,-0.74)	-0.78 (-0.83,-0.72)
Republic of Paraguay	8 (5,14)	950 (371,1641)	0.14 (0.08,0.22)	11.48 (6.85,18.6)	-0.95 (-0.97,-0.91)	-0.95 (-0.97,-0.91)
Republic of Peru	92 (56,145)	7400 (2947,12373)	0.28 (0.17,0.43)	24.08 (15.29,34.85)	-0.94 (-0.96,-0.91)	-0.94 (-0.96,-0.91)
Republic of Poland	99 (80,121)	1971 (435,3283)	0.26 (0.21,0.31)	16.6 (12.59,20.81)	0.59 (0.28,0.96)	0.03 (-0.19,0.34)
Republic of Rwanda	382 (233,574)	17154 (5798,31514)	2.7 (1.65,4.12)	196.13 (123.58,293.7)	-0.87 (-0.92,-0.78)	-0.88 (-0.93,-0.8)
Republic of San Marino	0 (0,0)	1 (0,2)	0.01 (0.01,0.01)	9.43 (5.68,15.11)	-0.58 (-0.77,-0.1)	-0.04 (-0.18,0.12)
Republic of Senegal	528 (333,785)	13631 (4514,23936)	3.23 (1.98,4.63)	214.58 (140.6,310.92)	-0.91 (-0.94,-0.87)	-0.92 (-0.95,-0.89)
Republic of Serbia	4 (2,7)	149 (55,293)	0.07 (0.05,0.12)	6.82 (4.5,10.3)	-0.67 (-0.82,0.11)	-0.67 (-0.81,-0.02)
Republic of Seychelles	0 (0,0)	19 (7,31)	0.33 (0.2,0.49)	22.66 (16.36,31.09)	-0.73 (-0.81,-0.64)	-0.75 (-0.82,-0.68)
Republic of Sierra Leone	553 (326,897)	14801 (4408,28925)	5.54 (3.36,9.1)	373.21 (222.51,598.7)	-0.82 (-0.88,-0.74)	-0.85 (-0.9,-0.78)
Republic of Singapore	4 (3,5)	133 (30,223)	0.07 (0.05,0.08)	3.76 (3,4.73)	-0.68 (-0.73,-0.63)	-0.72 (-0.77,-0.65)
Republic of Slovenia	1 (1,1)	38 (13,61)	0.04 (0.03,0.06)	4.22 (3.11,5.65)	0.1 (-0.2,0.53)	-0.06 (-0.28,0.23)
Republic of South Africa	1290 (901,1797)	91250 (33160,158760)	2.67 (1.87,3.7)	214.52 (149.77,295.4)	-0.8 (-0.83,-0.74)	-0.81 (-0.85,-0.76)
Republic of South Sudan	3131 (1932,4811)	77015 (23876,146143)	22.22 (14.39,33.45)	1709.98 (1065.38,2597.9)	-0.46 (-0.62,-0.21)	-0.49 (-0.64,-0.24)
Republic of Sudan	750 (282,1994)	17867 (5844,45740)	1.45 (0.55,3.64)	139.31 (64.46,336.66)	-0.93 (-0.97,-0.9)	-0.93 (-0.96,-0.89)
Republic of Suriname	6 (4,9)	207 (72,366)	1.31 (0.79,1.97)	108.89 (65.83,165.35)	-0.76 (-0.86,-0.63)	-0.76 (-0.86,-0.63)
Republic of Tajikistan	419 (264,612)	7767 (2937,14665)	3.13 (1.97,4.56)	281.85 (178.23,408.57)	-0.82 (-0.89,-0.75)	-0.82 (-0.89,-0.75)
Republic of the Congo	187 (96,343)	4488 (1465,8766)	3.96 (2.06,7.27)	261.17 (136.35,473.28)	-0.83 (-0.9,-0.77)	-0.86 (-0.91,-0.8)
Republic of the Gambia	61 (38,87)	1971 (546,3592)	2.2 (1.39,3.19)	154.76 (99.64,220.4)	-0.85 (-0.89,-0.77)	-0.87 (-0.91,-0.79)
Republic of the Marshall Islands	0 (0,1)	26 (7,49)	1.29 (0.78,2.05)	59.01 (39.55,82.36)	-0.63 (-0.75,-0.45)	-0.69 (-0.81,-0.5)
Republic of the Niger	5892 (3578,9421)	128449 (36112,250358)	15.77 (10.07,23.23)	1075.59 (670.59,1674.52)	-0.82 (-0.88,-0.73)	-0.85 (-0.9,-0.76)
Republic of the Philippines	967 (690,1312)	51791 (18110,85548)	0.92 (0.65,1.25)	78.44 (56.08,105.98)	-0.85 (-0.89,-0.8)	-0.85 (-0.89,-0.8)
Republic of the Union of Myanmar	1333 (923,1848)	31644 (11538,55531)	2.69 (1.86,3.78)	209.46 (148.17,290.8)	-0.93 (-0.96,-0.88)	-0.94 (-0.96,-0.88)
Republic of Trinidad and Tobago	3 (2,3)	149 (60,243)	0.24 (0.17,0.34)	22.09 (16.18,30.08)	-0.8 (-0.86,-0.72)	-0.76 (-0.83,-0.68)
Republic of Tunisia	11 (5,17)	870 (382,1450)	0.12 (0.05,0.18)	15.74 (9.64,21.82)	-0.86 (-0.91,-0.79)	-0.8 (-0.87,-0.68)
Republic of Turkey	93 (64,129)	5270 (2478,8825)	0.17 (0.11,0.24)	19.04 (13.77,25.5)	-0.93 (-0.96,-0.89)	-0.91 (-0.94,-0.87)
Republic of Uganda	1292 (685,2243)	48283 (15663,90576)	2.46 (1.38,3.98)	171.94 (99.13,286.23)	-0.86 (-0.93,-0.7)	-0.87 (-0.94,-0.71)
Republic of Uzbekistan	20 (14,28)	1248 (525,2036)	0.05 (0.04,0.07)	5.2 (3.88,7)	-0.99 (-0.99,-0.98)	-0.99 (-0.99,-0.98)
Republic of Vanuatu	5 (3,8)	208 (64,377)	1.88 (1.13,2.93)	100.75 (61.24,158.51)	-0.63 (-0.72,-0.54)	-0.65 (-0.74,-0.52)
Republic of Yemen	376 (135,774)	12065 (4206,26767)	0.89 (0.34,1.73)	78.57 (33.39,153.5)	-0.95 (-0.98,-0.93)	-0.95 (-0.97,-0.93)
Republic of Zambia	659 (422,1007)	69306 (21466,125121)	3.12 (2.08,4.5)	213.37 (139.63,319.5)	-0.88 (-0.92,-0.81)	-0.89 (-0.93,-0.83)
Republic of Zimbabwe	732 (459,1103)	38617 (12033,70592)	4.5 (2.8,6.96)	297.37 (188.98,441.46)	-0.26 (-0.48,0.04)	-0.32 (-0.55,-0.05)
Romania	35 (28,43)	933 (253,1484)	0.25 (0.19,0.33)	19.8 (14.43,26.38)	-0.74 (-0.8,-0.66)	-0.77 (-0.82,-0.69)
Russian Federation	27 (22,34)	3568 (1627,5606)	0.03 (0.02,0.03)	4.16 (3.17,5.52)	-0.92 (-0.93,-0.92)	-0.89 (-0.91,-0.87)
Saint Kitts and Nevis	0 (0,0)	12 (5,20)	0.63 (0.45,0.86)	51.29 (37.32,69.47)	-0.79 (-0.84,-0.72)	-0.78 (-0.83,-0.7)
Saint Lucia	0 (0,0)	26 (12,43)	0.26 (0.18,0.36)	28.45 (21.1,38.94)	-0.82 (-0.87,-0.75)	-0.74 (-0.81,-0.65)
Saint Vincent and the Grenadines	0 (0,0)	19 (7,30)	0.36 (0.26,0.5)	31.77 (23.2,45.15)	-0.85 (-0.89,-0.8)	-0.84 (-0.88,-0.79)
Slovak Republic	3 (2,4)	62 (22,113)	0.08 (0.05,0.14)	7.51 (4.35,12.08)	-0.13 (-0.48,0.69)	-0.14 (-0.49,0.65)
Socialist Republic of Viet Nam	121 (66,190)	16107 (6057,27576)	0.14 (0.08,0.23)	22.55 (15.22,33.03)	-0.95 (-0.97,-0.91)	-0.89 (-0.93,-0.82)
Solomon Islands	8 (5,12)	406 (128,717)	1.51 (1.01,2.37)	74.35 (52.01,107.15)	-0.73 (-0.8,-0.66)	-0.78 (-0.85,-0.7)
State of Eritrea	347 (189,562)	17243 (4630,35820)	5.4 (2.77,8.98)	345.74 (198.61,548.78)	-0.84 (-0.91,-0.76)	-0.87 (-0.93,-0.79)
State of Israel	27 (21,34)	1080 (450,1692)	0.22 (0.18,0.28)	16.73 (12.96,23.21)	0.25 (0.03,0.49)	-0.39 (-0.46,-0.3)
State of Kuwait	1 (1,1)	150 (42,269)	0.03 (0.03,0.04)	8.54 (5.66,12.1)	-0.86 (-0.89,-0.82)	-0.7 (-0.78,-0.61)
State of Libya	9 (5,15)	640 (267,1095)	0.2 (0.04,0.41)	24.21 (13.49,36.93)	-0.91 (-0.96,-0.85)	-0.89 (-0.95,-0.82)
State of Qatar	1 (0,1)	85 (37,140)	0.08 (0.01,0.16)	6.25 (4.19,8.97)	-0.82 (-0.89,-0.72)	-0.75 (-0.83,-0.62)
Sultanate of Oman	8 (6,13)	285 (132,483)	0.14 (0.03,0.28)	23.36 (16.16,33.87)	-0.79 (-0.9,-0.57)	-0.76 (-0.88,-0.54)
Swiss Confederation	7 (5,9)	813 (363,1293)	0.14 (0.02,0.26)	9.94 (7.01,14.65)	0.18 (-0.03,0.42)	0.05 (-0.07,0.18)
Syrian Arab Republic	14 (8,22)	976 (381,1689)	0.11 (0.02,0.22)	17.78 (12.16,24.65)	-0.9 (-0.95,-0.83)	-0.86 (-0.92,-0.78)
Taiwan (Province of China)	11 (9,13)	1914 (488,3380)	0.03 (0.01,0.06)	19.91 (13.89,30.03)	-0.86 (-0.88,-0.84)	-0.41 (-0.56,-0.23)
Togolese Republic	866 (484,1433)	14001 (4028,26634)	4.65 (0.81,9.08)	673.45 (385.47,1103.67)	-0.78 (-0.86,-0.68)	-0.8 (-0.88,-0.71)
Tokelau	0 (0,0)	1 (0,2)	2.55 (0.54,4.72)	346.78 (200.47,551.78)	0.2 (-0.3,1.08)	0.64 (-0.06,1.99)
Turkmenistan	14 (10,20)	471 (188,805)	0.1 (0.03,0.17)	24.57 (17.17,34.43)	-0.97 (-0.98,-0.96)	-0.97 (-0.98,-0.96)
Tuvalu	0 (0,0)	6 (2,10)	2.18 (0.3,4.66)	59.1 (42.26,83.55)	-0.75 (-0.83,-0.59)	-0.8 (-0.87,-0.65)
Ukraine	6 (5,8)	601 (175,1063)	0.01 (0,0.01)	7.15 (5.29,9.79)	-0.84 (-0.88,-0.79)	-0.75 (-0.8,-0.67)
Union of the Comoros	23 (13,38)	838 (260,1522)	3.25 (0.62,6.65)	237.49 (133.01,388.39)	-0.76 (-0.84,-0.63)	-0.77 (-0.85,-0.65)
United Arab Emirates	3 (2,5)	416 (180,687)	0.16 (0.03,0.32)	9.64 (6.96,13.25)	-0.8 (-0.88,-0.67)	-0.78 (-0.85,-0.66)
United Kingdom of Great Britain and Northern Ireland	36 (28,46)	2999 (1298,4854)	0.08 (0.01,0.13)	3.98 (2.6,6)	1.4 (1.05,1.73)	-0.56 (-0.61,-0.51)
United Mexican States	769 (609,985)	12561 (3671,19988)	0.3 (0.05,0.48)	47.75 (35.01,66.57)	-0.95 (-0.96,-0.94)	-0.96 (-0.97,-0.94)
United Republic of Tanzania	1823 (1143,2757)	130317 (37177,242385)	6.8 (1.07,13.53)	188.52 (121.83,283.21)	-0.83 (-0.89,-0.75)	-0.86 (-0.91,-0.78)
United States of America	230 (179,291)	18370 (3231,30796)	0.17 (0.03,0.3)	2.42 (1.95,2.99)	0.04 (-0.15,0.27)	-0.62 (-0.69,-0.54)
United States Virgin Islands	0 (0,0)	7 (3,11)	0.12 (0.02,0.24)	10.51 (7.25,14.99)	-0.73 (-0.83,-0.59)	-0.44 (-0.63,-0.21)
