# Supplementary material for: Global burden, subtype, risk factors and etiological analysis of enteric infections from 1990-2021: population based study
Source: Front Cell Infect Microbiol. 2025 Mar 20;15:1527765. doi: 10.3389/fcimb.2025.1527765 (PMC11965617; doi:10.3389/fcimb.2025.1527765)
Supplement: Supplementary file 6 [file DataSheet1.zip › Table S58.xlsx]

## Sheet: Table S58
Supplementary table 58: Number, age-standardized rates in 2021 and rate change in age-standardized rates from 1990 to 2021 of enteric infections due to Shigella for both sexes in 204 countries and territories.
Location	Number in 2021		Age-standardized rates in 2021		Rate change in age-standardized rates from 1990 to 2021
	Deaths	DALYs	Deaths	DALYs	Deaths	DALYs
American Samoa	0 (0,0)	14 (9,23)	0.5 (0.28,0.84)	33.26 (19.79,55.54)	-0.22 (-0.4,0.07)	-0.12 (-0.34,0.23)
Antigua and Barbuda	0 (0,0)	2 (1,2)	0.02 (0.01,0.04)	2.54 (1.59,4.08)	-0.7 (-0.76,-0.61)	-0.59 (-0.69,-0.45)
Arab Republic of Egypt	147 (78,275)	14698 (8334,25851)	0.13 (0.07,0.23)	11.82 (6.77,20.66)	-0.92 (-0.95,-0.87)	-0.92 (-0.95,-0.87)
Argentine Republic	12 (8,18)	1056 (679,1693)	0.03 (0.02,0.05)	3.29 (2.08,5.37)	-0.83 (-0.87,-0.79)	-0.85 (-0.88,-0.81)
Australia	1 (1,1)	39 (26,60)	0 (0,0)	0.2 (0.12,0.31)	-0.57 (-0.64,-0.49)	-0.7 (-0.75,-0.65)
Barbados	0 (0,0)	5 (3,7)	0.02 (0.01,0.03)	2.6 (1.57,4.26)	-0.76 (-0.83,-0.67)	-0.59 (-0.71,-0.43)
Belize	0 (0,0)	20 (12,32)	0.06 (0.03,0.09)	5.13 (3.07,8.48)	-0.88 (-0.91,-0.84)	-0.87 (-0.9,-0.83)
Bermuda	0 (0,0)	1 (0,1)	0 (0,0.01)	1.5 (0.83,2.44)	-0.85 (-0.89,-0.8)	-0.48 (-0.66,-0.27)
Bolivarian Republic of Venezuela	94 (51,161)	8280 (4527,14190)	0.41 (0.22,0.71)	36.93 (19.78,63.68)	-0.78 (-0.88,-0.69)	-0.77 (-0.87,-0.67)
Bosnia and Herzegovina	0 (0,1)	21 (12,39)	0.01 (0.01,0.03)	1.37 (0.74,2.5)	-0.43 (-0.64,0.03)	-0.46 (-0.63,-0.12)
Brunei Darussalam	0 (0,0)	1 (1,2)	0 (0,0.01)	0.31 (0.18,0.53)	-0.15 (-0.38,0.22)	-0.18 (-0.38,0.15)
Burkina Faso	1296 (749,2190)	108918 (60966,187864)	4.31 (2.51,6.97)	292.96 (173.94,490.74)	-0.73 (-0.81,-0.62)	-0.74 (-0.83,-0.62)
Canada	3 (2,4)	87 (56,133)	0.01 (0,0.01)	0.31 (0.19,0.51)	3.03 (2.33,3.82)	-0.16 (-0.42,0.28)
Central African Republic	1173 (611,2035)	99086 (52127,174544)	17.49 (9.54,28.72)	1252.06 (662.63,2151.43)	-0.49 (-0.66,-0.25)	-0.53 (-0.7,-0.28)
Commonwealth of Dominica	0 (0,0)	2 (1,4)	0.07 (0.04,0.14)	6.61 (3.44,12.69)	-0.25 (-0.55,0.22)	-0.17 (-0.49,0.32)
Commonwealth of the Bahamas	0 (0,0)	4 (3,7)	0.02 (0.01,0.03)	1.77 (1.06,2.92)	-0.79 (-0.85,-0.71)	-0.75 (-0.82,-0.66)
Cook Islands	0 (0,0)	2 (1,4)	0.08 (0.05,0.13)	16.12 (8.76,26.95)	-0.36 (-0.59,-0.07)	0.24 (-0.1,0.54)
Czech Republic	4 (2,5)	181 (110,295)	0.04 (0.02,0.06)	2.9 (1.64,4.93)	0.36 (0.02,0.77)	0.15 (-0.13,0.5)
Democratic People's Republic of Korea	2 (1,3)	640 (360,1070)	0.01 (0,0.02)	3.4 (1.89,5.65)	-0.69 (-0.82,-0.48)	-0.08 (-0.46,0.47)
Democratic Republic of Sao Tome and Principe	2 (1,3)	154 (90,261)	1.06 (0.59,1.76)	67.53 (41.42,111.81)	-0.91 (-0.94,-0.87)	-0.93 (-0.95,-0.89)
Democratic Republic of the Congo	1917 (896,3844)	163101 (76810,332933)	2.02 (1.01,3.66)	137.43 (68.94,266.9)	-0.81 (-0.89,-0.71)	-0.84 (-0.9,-0.74)
Democratic Republic of Timor-Leste	8 (4,15)	743 (387,1327)	0.5 (0.27,0.84)	40.66 (21.5,71.68)	-0.92 (-0.95,-0.87)	-0.92 (-0.95,-0.87)
Democratic Socialist Republic of Sri Lanka	13 (6,23)	1163 (723,1919)	0.07 (0.03,0.11)	6.44 (3.99,10.77)	-0.92 (-0.94,-0.88)	-0.88 (-0.92,-0.84)
Dominican Republic	14 (7,25)	1228 (616,2234)	0.14 (0.07,0.24)	11.89 (5.94,21.64)	-0.86 (-0.92,-0.79)	-0.87 (-0.93,-0.79)
Eastern Republic of Uruguay	2 (1,3)	111 (71,177)	0.06 (0.04,0.1)	5.01 (3.03,8.3)	-0.72 (-0.79,-0.63)	-0.76 (-0.82,-0.69)
Federal Democratic Republic of Ethiopia	7081 (4302,11742)	581547 (351116,999366)	6.3 (3.8,9.87)	408.74 (250.96,677.95)	-0.8 (-0.88,-0.58)	-0.81 (-0.9,-0.64)
Federal Democratic Republic of Nepal	312 (184,530)	20930 (12718,33340)	1.23 (0.71,2.14)	69.03 (42.69,109.98)	-0.9 (-0.94,-0.85)	-0.92 (-0.95,-0.89)
Federal Republic of Germany	16 (10,24)	643 (444,945)	0.01 (0.01,0.01)	1.06 (0.68,1.75)	0.43 (0.15,0.76)	-0.37 (-0.48,-0.22)
Federal Republic of Nigeria	38432 (21392,63642)	3336288 (1894142,5623615)	12.19 (7.35,18.68)	941.49 (542.13,1543.79)	-0.71 (-0.78,-0.61)	-0.71 (-0.79,-0.59)
Federal Republic of Somalia	2839 (1449,5009)	239987 (121828,424915)	9.97 (5.72,17.36)	655.18 (355.59,1140.28)	-0.61 (-0.73,-0.45)	-0.66 (-0.77,-0.5)
Federated States of Micronesia	0 (0,1)	31 (19,51)	0.56 (0.33,0.92)	33.04 (19.99,54.5)	-0.68 (-0.8,-0.51)	-0.72 (-0.82,-0.57)
Federative Republic of Brazil	179 (119,279)	14494 (9181,23779)	0.1 (0.06,0.16)	8.42 (5.18,14.06)	-0.97 (-0.97,-0.95)	-0.97 (-0.97,-0.95)
French Republic	7 (4,11)	1074 (625,1783)	0.01 (0.01,0.01)	2.46 (1.39,4.21)	-0.4 (-0.51,-0.3)	0.24 (0,0.51)
Gabonese Republic	17 (6,40)	1465 (621,3205)	1.03 (0.41,2.37)	73.97 (32.13,158.99)	-0.84 (-0.9,-0.76)	-0.85 (-0.9,-0.78)
Georgia	0 (0,0)	49 (30,82)	0.01 (0.01,0.02)	1.98 (1.19,3.25)	-0.98 (-0.98,-0.97)	-0.96 (-0.97,-0.94)
Grand Duchy of Luxembourg	0 (0,0)	6 (4,8)	0.01 (0.01,0.02)	1.26 (0.8,2.06)	0.51 (0.2,0.87)	-0.17 (-0.27,0)
Greenland	0 (0,0)	0 (0,0)	0.01 (0,0.01)	0.37 (0.22,0.64)	-0.39 (-0.65,0.37)	-0.52 (-0.68,0.08)
Grenada	0 (0,0)	2 (1,4)	0.02 (0.01,0.03)	2.86 (1.69,4.73)	-0.82 (-0.86,-0.77)	-0.65 (-0.76,-0.49)
Guam	0 (0,0)	28 (18,45)	0.16 (0.09,0.26)	20.92 (12.98,33.66)	-0.28 (-0.53,0.05)	0.16 (-0.09,0.44)
Hashemite Kingdom of Jordan	3 (2,5)	452 (279,725)	0.03 (0.02,0.05)	3.88 (2.42,6.26)	-0.73 (-0.81,-0.62)	-0.67 (-0.77,-0.56)
Hellenic Republic	0 (0,0)	26 (14,45)	0 (0,0)	0.47 (0.23,0.86)	1.61 (1.12,2.16)	-0.06 (-0.19,0.11)
Hungary	3 (2,4)	170 (102,281)	0.04 (0.02,0.07)	3.37 (1.93,5.88)	0.63 (0.18,1.19)	0.3 (-0.04,0.8)
Independent State of Papua New Guinea	509 (271,957)	44671 (23476,84421)	3.96 (2.18,6.97)	300.77 (163.09,555.82)	-0.55 (-0.67,-0.39)	-0.55 (-0.7,-0.36)
Independent State of Samoa	0 (0,1)	46 (27,74)	0.23 (0.12,0.41)	18.12 (10.8,28.28)	-0.46 (-0.6,-0.26)	-0.38 (-0.55,-0.11)
Ireland	0 (0,0)	48 (27,84)	0 (0,0.01)	1.35 (0.73,2.38)	0.43 (0.16,0.74)	0.07 (-0.04,0.21)
Islamic Republic of Afghanistan	349 (168,637)	31995 (15783,57672)	0.63 (0.31,1.14)	57.5 (28.86,102.71)	-0.82 (-0.89,-0.69)	-0.82 (-0.88,-0.68)
Islamic Republic of Iran	51 (30,84)	7562 (4616,11935)	0.08 (0.05,0.13)	10.59 (6.59,16.49)	-0.92 (-0.96,-0.87)	-0.89 (-0.94,-0.82)
Islamic Republic of Mauritania	108 (52,202)	9518 (4837,18025)	2.37 (1.25,4.3)	169.42 (91.86,303.69)	-0.81 (-0.87,-0.73)	-0.81 (-0.87,-0.71)
Islamic Republic of Pakistan	4265 (2401,7248)	362096 (205726,633600)	1.89 (1.11,3.19)	130.85 (76.31,225.34)	-0.83 (-0.89,-0.74)	-0.84 (-0.9,-0.76)
Jamaica	1 (1,1)	66 (40,109)	0.04 (0.02,0.07)	3.44 (2.02,5.86)	-0.87 (-0.9,-0.82)	-0.87 (-0.91,-0.83)
Japan	7 (4,11)	627 (372,1006)	0 (0,0)	0.92 (0.51,1.59)	-0.22 (-0.3,-0.14)	0.14 (0.02,0.25)
Kingdom of Bahrain	0 (0,1)	46 (30,72)	0.04 (0.02,0.07)	4.29 (2.71,6.73)	-0.73 (-0.81,-0.61)	-0.69 (-0.78,-0.58)
Kingdom of Belgium	5 (3,7)	159 (106,231)	0.02 (0.01,0.04)	1.8 (1.14,2.82)	1.02 (0.57,1.56)	0.01 (-0.17,0.27)
Kingdom of Bhutan	9 (4,19)	586 (278,1190)	1.58 (0.73,3.2)	92.91 (43.65,188.26)	-0.9 (-0.94,-0.84)	-0.92 (-0.95,-0.85)
Kingdom of Cambodia	48 (27,81)	4141 (2427,7066)	0.33 (0.18,0.55)	24.41 (14.15,41.43)	-0.92 (-0.95,-0.88)	-0.93 (-0.95,-0.89)
Kingdom of Denmark	2 (1,3)	92 (61,137)	0.02 (0.01,0.03)	2.11 (1.28,3.42)	0.62 (0.28,1.02)	0.14 (0.01,0.29)
Kingdom of Eswatini	40 (22,70)	3495 (1870,6003)	3.26 (1.83,5.46)	258.96 (140.1,447.02)	-0.69 (-0.78,-0.59)	-0.69 (-0.78,-0.58)
Kingdom of Lesotho	128 (72,220)	10608 (5886,18606)	6.9 (3.82,11.57)	535.73 (303.34,939.56)	-0.46 (-0.61,-0.26)	-0.44 (-0.6,-0.24)
Kingdom of Morocco	65 (33,124)	6035 (3094,11305)	0.21 (0.1,0.39)	18.79 (9.47,35.55)	-0.92 (-0.95,-0.89)	-0.92 (-0.95,-0.88)
Kingdom of Norway	2 (1,3)	53 (35,75)	0.02 (0.01,0.02)	1 (0.64,1.62)	3.18 (2.61,3.76)	-0.09 (-0.23,0.18)
Kingdom of Saudi Arabia	20 (11,35)	2435 (1508,3865)	0.09 (0.05,0.16)	8.44 (5.17,13.72)	-0.86 (-0.93,-0.75)	-0.85 (-0.91,-0.74)
Kingdom of Spain	3 (2,5)	179 (114,279)	0 (0,0.01)	0.68 (0.41,1.14)	0.28 (0.07,0.53)	-0.07 (-0.16,0.04)
Kingdom of Sweden	9 (5,14)	276 (184,402)	0.04 (0.02,0.06)	2.77 (1.75,4.43)	12.76 (10.92,14.89)	0.34 (0.1,0.82)
Kingdom of Thailand	57 (29,98)	3111 (2038,4835)	0.1 (0.06,0.16)	7.8 (4.92,12.52)	-0.85 (-0.92,-0.57)	-0.83 (-0.91,-0.62)
Kingdom of the Netherlands	3 (1,4)	325 (190,531)	0.01 (0.01,0.01)	2.97 (1.63,5.16)	1.36 (0.94,1.89)	0.81 (0.61,1.08)
Kingdom of Tonga	0 (0,0)	23 (13,38)	0.17 (0.09,0.31)	17.81 (10.49,29.15)	-0.57 (-0.74,-0.3)	-0.43 (-0.64,-0.14)
Kyrgyz Republic	7 (4,11)	638 (384,1073)	0.09 (0.05,0.15)	8.27 (4.97,13.92)	-0.94 (-0.95,-0.92)	-0.93 (-0.95,-0.91)
Lao People's Democratic Republic	47 (25,80)	4201 (2236,7322)	0.63 (0.34,1.06)	51.55 (27.92,88.63)	-0.93 (-0.96,-0.87)	-0.93 (-0.96,-0.87)
Lebanese Republic	4 (2,7)	444 (268,730)	0.09 (0.05,0.15)	9.97 (5.88,16.54)	-0.68 (-0.8,-0.44)	-0.59 (-0.74,-0.27)
Malaysia	18 (10,29)	2219 (1334,3569)	0.07 (0.04,0.12)	8.19 (5.01,13.3)	-0.67 (-0.79,-0.48)	-0.53 (-0.69,-0.31)
Mongolia	2 (1,6)	231 (87,557)	0.07 (0.02,0.16)	6.14 (2.32,14.78)	-0.9 (-0.96,-0.76)	-0.9 (-0.96,-0.76)
Montenegro	0 (0,0)	1 (1,2)	0 (0,0)	0.25 (0.14,0.44)	-0.73 (-0.85,-0.48)	-0.65 (-0.77,-0.48)
New Zealand	0 (0,1)	28 (19,43)	0.01 (0,0.01)	0.72 (0.46,1.18)	-0.12 (-0.25,0.04)	-0.46 (-0.55,-0.35)
North Macedonia	0 (0,1)	34 (19,60)	0.04 (0.02,0.07)	3.38 (1.8,6.15)	-0.9 (-0.93,-0.85)	-0.9 (-0.93,-0.85)
Northern Mariana Islands	0 (0,0)	8 (5,13)	0.3 (0.17,0.51)	21.02 (13.56,33.1)	-0.12 (-0.31,0.19)	0.07 (-0.15,0.32)
Palestine	2 (1,4)	281 (173,462)	0.04 (0.02,0.07)	4.69 (2.91,7.69)	-0.91 (-0.94,-0.86)	-0.88 (-0.93,-0.82)
People's Democratic Republic of Algeria	23 (12,40)	3041 (1743,4963)	0.06 (0.03,0.1)	6.83 (3.95,11.11)	-0.81 (-0.87,-0.68)	-0.75 (-0.84,-0.59)
People's Republic of Bangladesh	1461 (766,2995)	89276 (52474,154203)	1.09 (0.56,2.28)	59.18 (34.71,102.54)	-0.84 (-0.92,-0.7)	-0.86 (-0.92,-0.77)
People's Republic of China	133 (82,209)	14108 (8698,22477)	0.02 (0.01,0.03)	1.86 (1.13,3.07)	-0.98 (-0.98,-0.97)	-0.97 (-0.98,-0.96)
Plurinational State of Bolivia	46 (26,80)	3931 (2193,6841)	0.4 (0.23,0.7)	33.27 (18.54,57.82)	-0.87 (-0.91,-0.81)	-0.88 (-0.92,-0.82)
Portuguese Republic	2 (1,2)	59 (40,88)	0.01 (0,0.01)	0.87 (0.55,1.43)	-0.47 (-0.62,-0.21)	-0.56 (-0.64,-0.46)
Principality of Andorra	0 (0,0)	0 (0,1)	0 (0,0)	1.23 (0.6,2.24)	-0.58 (-0.76,-0.29)	0.02 (-0.11,0.16)
Principality of Monaco	0 (0,0)	0 (0,0)	0 (0,0)	1.28 (0.69,2.26)	0.24 (-0.27,1.83)	0.07 (-0.08,0.26)
Puerto Rico	0 (0,1)	32 (21,49)	0.02 (0.01,0.03)	1.96 (1.23,3.25)	-0.43 (-0.54,-0.28)	-0.33 (-0.45,-0.2)
Republic of Albania	0 (0,1)	29 (15,52)	0.02 (0.01,0.04)	2.07 (1.07,3.7)	-0.82 (-0.9,-0.72)	-0.82 (-0.9,-0.72)
Republic of Angola	488 (273,822)	41613 (23783,70352)	1.37 (0.79,2.23)	88.72 (51.33,146.97)	-0.9 (-0.93,-0.85)	-0.92 (-0.95,-0.87)
Republic of Armenia	0 (0,1)	52 (33,85)	0.02 (0.01,0.04)	2.8 (1.73,4.61)	-0.98 (-0.98,-0.97)	-0.97 (-0.98,-0.96)
Republic of Austria	1 (0,1)	55 (34,89)	0 (0,0.01)	1.01 (0.57,1.72)	0.17 (-0.14,0.62)	-0.57 (-0.61,-0.52)
Republic of Azerbaijan	19 (10,37)	1786 (927,3357)	0.28 (0.14,0.54)	26.2 (13.41,49.89)	-0.85 (-0.9,-0.77)	-0.84 (-0.9,-0.77)
Republic of Belarus	0 (0,0)	26 (14,44)	0 (0,0)	0.49 (0.27,0.82)	-0.89 (-0.92,-0.84)	-0.73 (-0.82,-0.61)
Republic of Benin	665 (324,1437)	53799 (26852,120374)	4.75 (2.39,8.47)	284.52 (145.26,586.89)	-0.76 (-0.85,-0.65)	-0.78 (-0.86,-0.66)
Republic of Botswana	65 (36,109)	5469 (3008,9334)	2.94 (1.64,4.83)	233.07 (128.87,398.75)	-0.57 (-0.68,-0.44)	-0.55 (-0.68,-0.39)
Republic of Bulgaria	1 (1,2)	65 (39,111)	0.02 (0.01,0.04)	2.04 (1.16,3.55)	0.05 (-0.22,0.42)	-0.08 (-0.31,0.23)
Republic of Burundi	696 (328,1348)	57630 (27335,115633)	4.84 (2.35,8.37)	311.91 (154.21,585.16)	-0.66 (-0.77,-0.51)	-0.71 (-0.81,-0.56)
Republic of Cabo Verde	5 (3,8)	357 (226,583)	1.02 (0.59,1.71)	74.17 (45.31,119.71)	-0.88 (-0.92,-0.8)	-0.88 (-0.92,-0.82)
Republic of Cameroon	1274 (607,2431)	108616 (53254,212809)	3.63 (1.81,6.39)	252.2 (126.33,466.95)	-0.71 (-0.82,-0.54)	-0.72 (-0.83,-0.53)
Republic of Chad	5219 (2667,9483)	448697 (229283,823416)	18.4 (10.61,31.46)	1330.04 (704.23,2359.7)	-0.52 (-0.66,-0.33)	-0.52 (-0.68,-0.31)
Republic of Chile	4 (3,6)	274 (179,424)	0.03 (0.02,0.04)	2.21 (1.39,3.51)	-0.76 (-0.81,-0.7)	-0.78 (-0.83,-0.7)
Republic of Colombia	90 (56,145)	7695 (4681,12468)	0.23 (0.14,0.39)	21.21 (12.7,34.87)	-0.9 (-0.93,-0.86)	-0.9 (-0.93,-0.85)
Republic of Costa Rica	3 (2,5)	346 (221,543)	0.08 (0.05,0.12)	9.66 (5.95,15.42)	-0.84 (-0.87,-0.8)	-0.77 (-0.83,-0.68)
Republic of Croatia	1 (0,1)	28 (17,46)	0.02 (0.01,0.03)	1.37 (0.77,2.33)	0.43 (0.04,0.91)	0.23 (-0.12,0.65)
Republic of Cuba	2 (1,2)	145 (96,225)	0.02 (0.01,0.03)	2.08 (1.31,3.38)	-0.83 (-0.86,-0.79)	-0.74 (-0.81,-0.64)
Republic of Cyprus	0 (0,0)	18 (11,28)	0.02 (0.01,0.03)	1.93 (1.17,3.22)	-0.63 (-0.77,-0.32)	-0.49 (-0.67,-0.19)
Republic of Côte d'Ivoire	730 (394,1354)	62301 (33845,115772)	2.35 (1.29,4.08)	162.3 (92.18,293.64)	-0.71 (-0.81,-0.6)	-0.73 (-0.82,-0.59)
Republic of Djibouti	26 (13,49)	2122 (1145,4119)	2.26 (1.14,4.17)	155.7 (84.08,296.31)	-0.83 (-0.91,-0.73)	-0.86 (-0.92,-0.76)
Republic of Ecuador	15 (9,25)	1479 (906,2417)	0.09 (0.06,0.16)	8.89 (5.42,14.56)	-0.97 (-0.98,-0.96)	-0.97 (-0.97,-0.96)
Republic of El Salvador	16 (9,26)	1293 (742,2141)	0.27 (0.15,0.44)	21.7 (12.46,36.16)	-0.94 (-0.96,-0.91)	-0.94 (-0.96,-0.91)
Republic of Equatorial Guinea	12 (6,21)	1110 (603,1935)	0.92 (0.47,1.61)	65.69 (36.02,113.34)	-0.96 (-0.98,-0.92)	-0.96 (-0.98,-0.93)
Republic of Estonia	0 (0,0)	4 (2,7)	0 (0,0)	0.52 (0.29,0.89)	-0.92 (-0.94,-0.9)	-0.67 (-0.78,-0.52)
Republic of Fiji	5 (3,9)	387 (227,647)	0.69 (0.38,1.18)	43.93 (25.99,74.8)	-0.44 (-0.64,-0.13)	-0.43 (-0.65,-0.08)
Republic of Finland	1 (0,1)	32 (20,51)	0.01 (0,0.01)	0.94 (0.57,1.63)	0.27 (0.09,0.46)	-0.28 (-0.35,-0.16)
Republic of Ghana	851 (482,1389)	64071 (38161,103933)	2.99 (1.65,4.98)	168.39 (100.06,266.24)	-0.79 (-0.86,-0.69)	-0.82 (-0.88,-0.73)
Republic of Guatemala	249 (152,415)	19644 (14393,26203)	1.73 (1.06,2.87)	136.74 (79.85,231.59)	-0.83 (-0.87,-0.78)	-0.83 (-0.87,-0.77)
Republic of Guinea	576 (293,1058)	57137 (29158,101701)	4.61 (2.32,7.72)	256.56 (135.41,458.72)	-0.83 (-0.91,-0.71)	-0.85 (-0.92,-0.75)
Republic of Guinea-Bissau	87 (48,142)	7880 (4840,11981)	4.75 (2.54,7.94)	266.55 (150.48,427.89)	-0.79 (-0.87,-0.7)	-0.83 (-0.89,-0.75)
Republic of Guyana	1 (1,2)	505 (353,710)	0.13 (0.08,0.22)	10.1 (5.79,17.8)	-0.83 (-0.88,-0.77)	-0.84 (-0.89,-0.78)
Republic of Haiti	139 (69,255)	76994 (47915,110426)	0.9 (0.45,1.63)	77.05 (38.55,141.3)	-0.73 (-0.82,-0.61)	-0.73 (-0.82,-0.61)
Republic of Honduras	132 (75,218)	11556 (7268,17384)	1.42 (0.82,2.32)	99.55 (55.86,164.82)	-0.85 (-0.9,-0.78)	-0.87 (-0.92,-0.82)
Republic of Iceland	0 (0,0)	52 (35,78)	0 (0,0.01)	1.43 (0.78,2.53)	0.58 (0.27,0.9)	0.11 (-0.01,0.24)
Republic of India	20766 (12167,34893)	1880693 (1254995,2661766)	1.92 (1.12,3.22)	107.05 (63.59,171.75)	-0.85 (-0.89,-0.8)	-0.86 (-0.9,-0.82)
Republic of Indonesia	1525 (892,2504)	475680 (354359,644917)	0.76 (0.43,1.26)	51.97 (30.96,86.23)	-0.9 (-0.92,-0.85)	-0.91 (-0.93,-0.86)
Republic of Iraq	52 (29,90)	12805 (9137,17595)	0.14 (0.08,0.23)	13.21 (7.89,22.76)	-0.8 (-0.87,-0.72)	-0.79 (-0.86,-0.7)
Republic of Italy	11 (6,17)	5064 (1559,8355)	0.01 (0.01,0.02)	0.99 (0.63,1.59)	3.08 (2.38,3.85)	-0.03 (-0.26,0.37)
Republic of Kazakhstan	4 (2,7)	601 (275,975)	0.02 (0.01,0.03)	2.41 (1.46,4.06)	-0.98 (-0.99,-0.97)	-0.97 (-0.98,-0.96)
Republic of Kenya	1431 (825,2341)	116349 (43323,192410)	3.01 (1.75,4.86)	223.86 (134.13,359.46)	-0.71 (-0.79,-0.58)	-0.71 (-0.79,-0.58)
Republic of Kiribati	3 (2,5)	218 (52,388)	2.96 (1.67,4.77)	171.02 (98.94,287.48)	-0.68 (-0.77,-0.59)	-0.73 (-0.81,-0.62)
Republic of Korea	1 (1,3)	1612 (429,3402)	0 (0,0)	0.17 (0.11,0.28)	-0.65 (-0.78,-0.42)	-0.63 (-0.75,-0.47)
Republic of Latvia	0 (0,0)	23 (9,38)	0 (0,0)	0.35 (0.2,0.61)	-0.91 (-0.93,-0.87)	-0.74 (-0.82,-0.65)
Republic of Liberia	289 (136,566)	8408 (2678,16894)	5.03 (2.61,9.04)	359.54 (181.9,688.77)	-0.8 (-0.88,-0.7)	-0.82 (-0.89,-0.72)
Republic of Lithuania	0 (0,0)	62 (26,102)	0 (0,0)	0.57 (0.33,0.96)	-0.86 (-0.89,-0.81)	-0.68 (-0.77,-0.56)
Republic of Madagascar	2510 (1238,4652)	122882 (37781,238302)	7.29 (3.87,13.28)	569.75 (295.44,1046.51)	-0.63 (-0.76,-0.48)	-0.65 (-0.78,-0.49)
Republic of Malawi	1033 (593,1699)	30195 (8584,54749)	5.47 (3.15,8.46)	348.37 (203.1,565.45)	-0.81 (-0.88,-0.73)	-0.85 (-0.9,-0.77)
Republic of Maldives	0 (0,1)	100 (47,166)	0.14 (0.08,0.23)	13.84 (8.35,22.94)	-0.96 (-0.97,-0.94)	-0.95 (-0.96,-0.93)
Republic of Mali	1005 (551,1748)	30213 (9881,55287)	3.93 (1.95,7)	231.21 (129.27,399.84)	-0.78 (-0.88,-0.65)	-0.81 (-0.89,-0.7)
Republic of Malta	0 (0,0)	20 (8,34)	0 (0,0.01)	1.34 (0.72,2.35)	1 (0.59,1.49)	0.11 (-0.02,0.28)
Republic of Mauritius	1 (0,1)	412 (161,625)	0.06 (0.04,0.1)	5.95 (3.8,9.57)	-0.68 (-0.74,-0.62)	-0.67 (-0.73,-0.6)
Republic of Moldova	0 (0,0)	79 (39,125)	0.01 (0.01,0.02)	1.49 (0.88,2.46)	-0.89 (-0.92,-0.83)	-0.86 (-0.9,-0.8)
Republic of Mozambique	990 (490,1796)	30987 (8806,58614)	2.72 (1.35,4.81)	184.25 (94.26,329.94)	-0.8 (-0.9,-0.64)	-0.83 (-0.92,-0.68)
Republic of Namibia	73 (37,128)	5482 (1731,10042)	2.96 (1.59,5.09)	229.91 (118.76,400.29)	-0.65 (-0.74,-0.52)	-0.63 (-0.74,-0.5)
Republic of Nauru	0 (0,0)	5 (2,9)	0.6 (0.33,1.02)	42.07 (24.73,69.3)	-0.48 (-0.66,-0.2)	-0.46 (-0.66,-0.16)
Republic of Nicaragua	16 (9,27)	1516 (539,2642)	0.27 (0.15,0.44)	22.44 (12.51,37.75)	-0.94 (-0.96,-0.91)	-0.94 (-0.97,-0.91)
Republic of Niue	0 (0,0)	1 (0,2)	0.88 (0.48,1.47)	71.78 (39.82,117.65)	0.16 (-0.27,0.68)	0.35 (-0.15,0.96)
Republic of Palau	0 (0,0)	11 (3,21)	0.79 (0.45,1.26)	44.72 (27.56,70.46)	-0.48 (-0.64,-0.26)	-0.53 (-0.71,-0.28)
Republic of Panama	13 (7,21)	1079 (406,1915)	0.35 (0.2,0.57)	33.6 (20.38,54.33)	-0.72 (-0.79,-0.62)	-0.69 (-0.76,-0.59)
Republic of Paraguay	9 (4,18)	950 (371,1641)	0.15 (0.07,0.29)	13.39 (6.34,26.06)	-0.89 (-0.94,-0.79)	-0.9 (-0.94,-0.8)
Republic of Peru	34 (18,59)	7400 (2947,12373)	0.1 (0.05,0.18)	9.77 (5.31,16.19)	-0.93 (-0.96,-0.88)	-0.92 (-0.95,-0.89)
Republic of Poland	7 (4,10)	1971 (435,3283)	0.02 (0.01,0.03)	1.35 (0.75,2.34)	0.48 (0.13,0.94)	0.01 (-0.22,0.32)
Republic of Rwanda	383 (213,675)	17154 (5798,31514)	2.67 (1.54,4.44)	199.56 (114.01,344.94)	-0.81 (-0.88,-0.68)	-0.82 (-0.89,-0.69)
Republic of San Marino	0 (0,0)	1 (0,2)	0 (0,0)	1.15 (0.57,2.01)	-0.59 (-0.78,-0.07)	-0.06 (-0.21,0.1)
Republic of Senegal	848 (500,1364)	13631 (4514,23936)	5.85 (3.44,9.22)	361.63 (229.95,565.08)	-0.87 (-0.92,-0.82)	-0.89 (-0.92,-0.84)
Republic of Serbia	0 (0,1)	149 (55,293)	0.01 (0,0.02)	0.89 (0.49,1.64)	-0.67 (-0.82,0.06)	-0.66 (-0.81,-0.04)
Republic of Seychelles	0 (0,0)	19 (7,31)	0.09 (0.05,0.15)	7.5 (4.49,12.3)	-0.59 (-0.71,-0.42)	-0.57 (-0.7,-0.4)
Republic of Sierra Leone	493 (256,899)	14801 (4408,28925)	5.5 (2.76,9.43)	344.73 (185.99,611.86)	-0.74 (-0.83,-0.63)	-0.78 (-0.85,-0.68)
Republic of Singapore	0 (0,0)	133 (30,223)	0 (0,0.01)	0.19 (0.12,0.31)	-0.66 (-0.71,-0.59)	-0.69 (-0.75,-0.62)
Republic of Slovenia	0 (0,0)	38 (13,61)	0.01 (0,0.01)	0.58 (0.35,0.96)	0.11 (-0.21,0.54)	-0.05 (-0.27,0.21)
Republic of South Africa	1433 (889,2301)	91250 (33160,158760)	2.95 (1.82,4.72)	235.4 (143.99,386.96)	-0.69 (-0.75,-0.62)	-0.71 (-0.77,-0.65)
Republic of South Sudan	2011 (1085,3450)	77015 (23876,146143)	15.39 (8.6,25.72)	1128.86 (619.17,1916.7)	-0.43 (-0.59,-0.19)	-0.47 (-0.63,-0.23)
Republic of Sudan	208 (74,528)	17867 (5844,45740)	0.41 (0.14,0.99)	39.09 (17.2,90.42)	-0.91 (-0.96,-0.87)	-0.91 (-0.95,-0.86)
Republic of Suriname	1 (0,1)	207 (72,366)	0.16 (0.09,0.29)	13.84 (7.32,25.08)	-0.76 (-0.86,-0.64)	-0.76 (-0.86,-0.64)
Republic of Tajikistan	207 (111,356)	7767 (2937,14665)	1.54 (0.83,2.64)	139.06 (75.57,236.93)	-0.72 (-0.82,-0.6)	-0.72 (-0.82,-0.6)
Republic of the Congo	105 (48,216)	4488 (1465,8766)	2.17 (1.01,4.35)	149.72 (73.99,298.54)	-0.79 (-0.86,-0.7)	-0.81 (-0.87,-0.72)
Republic of the Gambia	93 (53,158)	1971 (546,3592)	3.84 (2.11,6.33)	244.16 (146.2,403.3)	-0.77 (-0.84,-0.65)	-0.79 (-0.86,-0.68)
Republic of the Marshall Islands	0 (0,1)	26 (7,49)	0.74 (0.41,1.23)	45.87 (25.2,77.35)	-0.57 (-0.73,-0.35)	-0.58 (-0.75,-0.32)
Republic of the Niger	1636 (855,3182)	128449 (36112,250358)	5.15 (2.89,8.81)	322.17 (177.86,605.81)	-0.78 (-0.86,-0.69)	-0.81 (-0.88,-0.71)
Republic of the Philippines	330 (192,577)	51791 (18110,85548)	0.32 (0.19,0.54)	26.98 (15.95,46.66)	-0.85 (-0.89,-0.8)	-0.85 (-0.89,-0.8)
Republic of the Union of Myanmar	288 (166,497)	31644 (11538,55531)	0.58 (0.33,1)	47.42 (26.75,84.82)	-0.93 (-0.96,-0.86)	-0.93 (-0.96,-0.86)
Republic of Trinidad and Tobago	0 (0,0)	149 (60,243)	0.03 (0.02,0.05)	2.85 (1.7,4.86)	-0.8 (-0.86,-0.72)	-0.77 (-0.84,-0.67)
Republic of Tunisia	2 (1,4)	870 (382,1450)	0.03 (0.01,0.04)	3.61 (1.97,6.03)	-0.84 (-0.9,-0.75)	-0.76 (-0.85,-0.63)
Republic of Turkey	33 (20,54)	5270 (2478,8825)	0.06 (0.03,0.1)	6.68 (4.15,10.88)	-0.92 (-0.95,-0.88)	-0.9 (-0.94,-0.84)
Republic of Uganda	699 (340,1387)	48283 (15663,90576)	1.41 (0.72,2.57)	96.44 (51.98,181.84)	-0.81 (-0.9,-0.6)	-0.83 (-0.91,-0.62)
Republic of Uzbekistan	7 (4,12)	1248 (525,2036)	0.02 (0.01,0.03)	1.91 (1.18,3.12)	-0.98 (-0.99,-0.97)	-0.98 (-0.98,-0.97)
Republic of Vanuatu	3 (1,5)	208 (64,377)	0.93 (0.52,1.61)	58.91 (32.89,107.82)	-0.64 (-0.73,-0.54)	-0.64 (-0.74,-0.49)
Republic of Yemen	131 (48,276)	12065 (4206,26767)	0.32 (0.13,0.65)	27.91 (11.67,54.83)	-0.93 (-0.96,-0.9)	-0.93 (-0.96,-0.89)
Republic of Zambia	881 (513,1426)	69306 (21466,125121)	4.19 (2.51,6.68)	288.88 (175.88,463.97)	-0.83 (-0.89,-0.73)	-0.84 (-0.9,-0.75)
Republic of Zimbabwe	388 (214,655)	38617 (12033,70592)	2.26 (1.26,3.81)	158.59 (88.35,265.27)	-0.15 (-0.41,0.2)	-0.19 (-0.47,0.16)
Romania	4 (2,6)	933 (253,1484)	0.03 (0.02,0.04)	2.19 (1.25,3.75)	-0.73 (-0.8,-0.63)	-0.76 (-0.82,-0.68)
Russian Federation	4 (3,6)	3568 (1627,5606)	0 (0,0.01)	0.67 (0.42,1.09)	-0.88 (-0.89,-0.86)	-0.83 (-0.86,-0.79)
Saint Kitts and Nevis	0 (0,0)	12 (5,20)	0.08 (0.04,0.13)	6.74 (3.99,11.61)	-0.8 (-0.85,-0.72)	-0.78 (-0.83,-0.7)
Saint Lucia	0 (0,0)	26 (12,43)	0.03 (0.02,0.06)	3.63 (2.14,6.13)	-0.82 (-0.88,-0.75)	-0.75 (-0.83,-0.64)
Saint Vincent and the Grenadines	0 (0,0)	19 (7,30)	0.05 (0.03,0.08)	4.29 (2.58,7.34)	-0.86 (-0.9,-0.8)	-0.84 (-0.89,-0.78)
Slovak Republic	0 (0,1)	62 (22,113)	0.01 (0.01,0.02)	0.94 (0.47,1.77)	-0.14 (-0.48,0.67)	-0.15 (-0.49,0.61)
Socialist Republic of Viet Nam	20 (10,33)	16107 (6057,27576)	0.02 (0.01,0.04)	4.17 (2.46,6.71)	-0.94 (-0.96,-0.89)	-0.87 (-0.93,-0.77)
Solomon Islands	5 (3,8)	406 (128,717)	0.82 (0.48,1.32)	51.82 (32.69,82.16)	-0.71 (-0.79,-0.62)	-0.72 (-0.81,-0.62)
State of Eritrea	339 (163,607)	17243 (4630,35820)	5.2 (2.39,9.34)	341.67 (172.49,605)	-0.79 (-0.88,-0.68)	-0.81 (-0.89,-0.7)
State of Israel	3 (2,5)	1080 (450,1692)	0.03 (0.02,0.04)	2.21 (1.44,3.58)	0.25 (-0.07,0.67)	-0.23 (-0.36,-0.08)
State of Kuwait	0 (0,1)	150 (42,269)	0.01 (0.01,0.02)	3.35 (1.9,5.53)	-0.8 (-0.84,-0.75)	-0.59 (-0.7,-0.46)
State of Libya	2 (1,4)	640 (267,1095)	0.05 (0.02,0.09)	5.8 (2.84,9.79)	-0.87 (-0.95,-0.78)	-0.83 (-0.92,-0.71)
State of Qatar	0 (0,1)	85 (37,140)	0.02 (0.01,0.04)	3.23 (2,5.24)	-0.66 (-0.78,-0.5)	-0.53 (-0.68,-0.34)
Sultanate of Oman	3 (2,6)	285 (132,483)	0.09 (0.05,0.16)	9.12 (5.71,15.21)	-0.77 (-0.89,-0.56)	-0.74 (-0.86,-0.51)
Swiss Confederation	2 (1,3)	813 (363,1293)	0.01 (0.01,0.02)	2.55 (1.5,4.38)	0.21 (-0.05,0.54)	0.05 (-0.08,0.2)
Syrian Arab Republic	4 (2,8)	976 (381,1689)	0.04 (0.02,0.07)	5.79 (3.36,9.58)	-0.88 (-0.94,-0.8)	-0.82 (-0.91,-0.72)
Taiwan (Province of China)	1 (0,1)	1914 (488,3380)	0 (0,0)	1.71 (0.9,3.01)	-0.88 (-0.9,-0.85)	-0.26 (-0.51,0.07)
Togolese Republic	469 (233,863)	14001 (4028,26634)	5.65 (3.06,9.88)	370.78 (191.09,671.41)	-0.72 (-0.81,-0.61)	-0.74 (-0.83,-0.62)
Tokelau	0 (0,0)	1 (0,2)	2.55 (0.54,4.72)	205.49 (104.81,368.91)	0.29 (-0.26,1.39)	0.61 (-0.09,1.94)
Turkmenistan	5 (3,9)	471 (188,805)	0.1 (0.03,0.17)	9.19 (5.22,15.36)	-0.97 (-0.98,-0.96)	-0.97 (-0.98,-0.96)
Tuvalu	0 (0,0)	6 (2,10)	2.18 (0.3,4.66)	35.11 (22.31,56.39)	-0.77 (-0.85,-0.62)	-0.79 (-0.87,-0.63)
Ukraine	0 (0,0)	601 (175,1063)	0.01 (0,0.01)	0.35 (0.21,0.58)	-0.84 (-0.88,-0.79)	-0.74 (-0.81,-0.65)
Union of the Comoros	16 (8,29)	838 (260,1522)	3.25 (0.62,6.65)	167.31 (85.67,307.25)	-0.73 (-0.82,-0.6)	-0.75 (-0.84,-0.62)
United Arab Emirates	2 (1,3)	416 (180,687)	0.16 (0.03,0.32)	5.15 (3.29,8.13)	-0.62 (-0.74,-0.43)	-0.58 (-0.7,-0.38)
United Kingdom of Great Britain and Northern Ireland	36 (28,46)	2999 (1298,4854)	0.08 (0.01,0.13)	0.82 (0.48,1.38)	1.96 (1.49,2.55)	-0.33 (-0.41,-0.21)
United Mexican States	769 (609,985)	12561 (3671,19988)	0.3 (0.05,0.48)	9.62 (5.65,16.36)	-0.94 (-0.95,-0.92)	-0.95 (-0.96,-0.93)
United Republic of Tanzania	1823 (1143,2757)	130317 (37177,242385)	6.8 (1.07,13.53)	341.56 (204.01,546.44)	-0.75 (-0.84,-0.64)	-0.78 (-0.86,-0.68)
United States of America	230 (179,291)	18370 (3231,30796)	0.17 (0.03,0.3)	2.42 (1.95,2.99)	0.63 (0.16,1.42)	-0.44 (-0.57,-0.27)
United States Virgin Islands	0 (0,0)	7 (3,11)	0.12 (0.02,0.24)	10.51 (7.25,14.99)	-0.63 (-0.78,-0.4)	-0.54 (-0.7,-0.31)
